# Supplementary material for: Murine fetal bone marrow does not support functional hematopoietic stem and progenitor cells until birth
Source: Nat Commun. 2022 Sep 15;13:5403. doi: 10.1038/s41467-022-33092-4 (PMC9477881; doi:10.1038/s41467-022-33092-4)
Supplement: Supplementary file 4 — Supplementary Data 1 [file 41467_2022_33092_MOESM4_ESM.xlsx]

## Sheet: Info
Supplemental File 1. Genes with myAUC >0.7 for all clusters in each HP and stroma library across development

## Sheet: E16.5 Kit+Lin-
B Cell	DC	Eos/Bas	HSPC	Mast-1	Mast-2	Mast-3	Mono/Mast	Neutrophil	T Cell-1	T Cell-2	T Cell-3	T Cell-4	T Cell-5	T Cell-6	UD-1	UD-2
Vpreb3	Cst3	Ifitm1	Napsa	Tpsb2	Smpx	Tpsg1	Ctsb	Cebpe	Cd3e	Adgrg1	Nrgn	Cd3d	Cd52	Npm1	Ltb	Gm42418
Cd79a	Irf8	Apoe	Lsp1	Srgn	Basp1	Hsp90b1	Lgmn	Hp	Cd3d	Trbc2	Trbc2	Ptcra	Tmsb4x	Ybx1	Shisa5
Ebf1	Plbd1	S100a10	H2-DMa	Cma1	Casp3	Ldha	Csf1r	Anxa3	Ptcra	Plac8	Tuba4a	Hist1h2ap	Ltb	Ptma	Il7r
Cd79b	Naaa	Plac8	Mef2c	Cpa3	Ndst2	Spns1	Apoe	Prtn3	Lck	Ppid	Tcrg-C1	Hist1h1b	Rora	Serbp1	Hmgn3
Chchd10	H2-Ab1	Glipr1	H2afy	Hdc	Maob	Gata2	C1qb	Gsr	Arpp21	Nrgn	Adgrg1	Pclaf	Emb	Sh2d1a	Tmem176b
Vpreb1	Psap	Prr13	Tmem176b	Fam105a	Ldha	Oaf	Selenop	Trem3	Rag1	Npm1	Plac8	Tyms	S100a10	Ncl	Cd82
Igll1	H2-Aa	Limd2	Spi1	Cd63	Adk	Ywhab	Grn	Mgst1	Bcl11b	Eif5a	Phgdh	Arpp21	Skap1	Hspd1	Tmem176a
Ighm	Cd74	Runx1	Cd52	Fcer1g	Slc45a3	Vim	Maf	Dstn	Rgcc	Hsp90aa1	Pebp1	Rag1	S100a4	Snu13	Asb2
Mzb1	H2-Eb1	S100a11	Pou2f2	Basp1	Smco4	Nt5dc2	C1qc	Elane	Cd3g	Tmem121	Ifitm1	Lck	Gata3	Thy1	Ckb
Rasgrp2	Mpeg1	Lmo4	Bcl11a	Plgrkt	Mns1	Pdia6	Ctss	Ms4a3	Mtf2	Phgdh	Il2ra	Hist1h1a	Icos	Anp32b	Limd2
Pkig	Rnase6	Myh9	Bmyc	Lat2	Nt5dc2	Calr	C1qa	Clec12a	Naxd	Cdv3	Tmem121	Cd3e	Shisa5	Lef1	Tmsb10
Prep	H2-DMb1	Rps23	Ctss	Rab27b	Atp5f1	Papss2	Trem2	Stfa1	Notch1	Ifitm1	Stmn1	Tk1	Actb	Lyar	Nfkbia
Vpreb2	Tmsb4x	Anxa2	Ccnd1	Serpinb1a	Ywhab	Calm1	Cd68	Alas1	Rps14	Hsp90ab1	Crip1	Hist1h2ae	Actr3	Dut	Sdc4
Id3	H2-DMa	Gata2	Ifi203	Cd81	Rab27b	Car8	Ms4a6d	Mpo	Lat	Tcf7	Trbc1	1500009L16Rik	Cxcr6	Chchd3	Bcl2
Sdc4	Gm2a	Fut8	Tmem176a	Fndc5	Papss2	Sec11c	Dab2	Ap3s1	Thy1	Eef1g	Plekha7	Desi1	Ctsw	Eif5a	Cd52
Ucp2	BC028528	Tspo	Cst3	Il1rl1	Fdx1	Selenos	Ms4a6c	Lbp	Mzb1	Ran	Eif5a	Cd3g	Lsp1	Mtf2	Odc1
Bfsp2	Lsp1	Napsa	Ogfrl1	Psen2	Cmtm7	1700042O10Rik	Lamp1	Igsf6	Xrcc6	Ifitm3	Fut8	Mtf2	Rps11	Ranbp1	Klrb1b
Smarca4	Cd52	Igf1r	Rnase6	Slc6a4	Tpsg1	Ero1l	Lyz2	Msrb1	Myl10	Tuba4a	Mcm7	Notch1	Ptprcap	Pa2g4	Cd7
H3f3a	Ctsh	Tmsb4x	Flt3	Cyp11a1	Gata2	Hspa5	Stab1	Ltb4r1	Ccdc18	Fkbp4	Nkg7	Top2a	Tmsb10	Ran	Tpt1
Elof1	Aif1	Man2b1	Gsn	Creb3l1	Hs6st2	Lgals1	Ctsl	Pglyrp1	Aqp11	Set	Ranbp1	Ccdc18	2021-09-01	Hsp90ab1	S100a4
Arl5c	Rab7b	Actg1	Gm2a	Ctsd	Cyp11a1	Selenoh	Cst3	Gpx1	Spint2	Tcrg-C1	Npm1	Aqp11	Coro1a	Cct8	B2m
Atp1b3	Fgd2	Taldo1	Ighm	Selenof	Osbpl8	Rgs18	Fcrls	S100a8	Psmb8	Hnrnpa1	Park7	Fbxo5	Tpt1	Ppp1r14b	Ptms
Gmfg	Psmb9	Lgals1	Prcp	Itm2c	Meis2	Atp5f1	Fcgrt	Hmgn2	1500009L16Rik	Hspd1	Ifitm3	Xrcc6	Evl	Hsp90aa1	Rora
Cplx2	Wdfy4	Ikzf2	Mndal	Lxn	Creb3l1	Smpx	Ly86	Ncf4	Gzma	Cacybp	Sell	H19	Cnn2	Hnrnpab	Ahcyl2
Cd19	Irf5	Add3	Tnni2	Fxyd5	Kit	Maob	Aif1	Ncf1	Prss57	Trbc1	Dut	Thy1	Anxa6	Set	Serpina3g
Ptma	Actr3	Bri3bp	Tmsb10	Cd200r3	Ero1l	Unc119	Rnase4	Aldh2	Fkbp5	Psmb8	Hist1h1b	Bcl11b	Samhd1	Cyb5a	Ly6e
Tifa	Batf3	Neat1	Unc93b1	Selenos	Cpa3	Cmtm7	Tmsb4x	Cebpd	H19	Rangrf	Nasp	Naxd	Itgal	Cd3d	Emb
Blnk	Actb	Blvrb	Ncf1	Kit	Poln	Fdx1	Adgre1	Clec5a	Il2ra	Pebp1	Akr1c13	Myl10	Sh3bgrl3	Sssca1	Cyba
Cd24a	Ctss	Plp2	Cd74	Slc31a2	Hdc	Ptpn2	Clta	F630028O10Rik	Khdc1a	Fut8	Ptgr1	Hist1h1e	Tcrg-C4	Mrto4	Selenop
Stambpl1	Ly86	Ccl9	Pip4k2a	Rcn3	Rgs13	Fkbp2	Cfh	1700020L24Rik	Lef1	Hmgb3	Dctpp1	Spc24	Atp2b1	Mia2	Lsp1
Atp1b1	Skap2	Arhgap15	Lmo2	Fcgr3	Rgs18	Cd164	Ehd4	Ctsg	Epcam	Cct3	Hsp90aa1	Rrm2	Pfn1	Tcf7	Tspo
Ethe1	Efhd2	Zyx	Hhex	Adk	Ptpn2	Lxn	Ms4a6b	Prdx5	Dtx1	Sox4	Fabp5	Rgcc	Ikzf3	Nap1l1	Il18r1
Hmgb1	Actg1	Nfkbia	Bex6	Gnai1	Ppib	Slc45a3	Ctsh	BC100530	Akr1c13	Ncl	Sox4	Fkbp5	Ets1	Slc25a5	Edf1
Bcl7a	Slamf7	Tnfaip8	Ncf4	Adora3	Il1rl1	Me2	Anxa3	Ly6c2	Runx1	Marcksl1	Spint2	Stmn1	Ptprc	Ppid	Gimap1
Ptgr1	Cadm1	Cd9	H3f3a	Tyrobp	Cd81	Ostc	C3ar1	Tuba4a	Sell	Fabp5	Pgls	Rps14	Cotl1	Cycs	Gimap6
Tcf3	Alox5ap	Cnn2	Samhd1	Ecm1	Cma1	Selenof	Mef2c	Rflnb	Mcub	Crip1	Hmgb1	Lef1	Il2rg	Hspe1	Prr29
Pou2af1	Napsa	Csf2rb	Emb	Nmb	Car8	Pfn1	Sirpa	Pgd	Fam169b	Vamp5	Mif	Dtx1	Ier5	Anp32e	Ncoa7
Cd37	Clec9a	Ap3s1	Skap2	Pla2g7	Prdx4	Manf	Lrp1	Tmed3	Themis	Psmb10	Tkt	Fam169b	Aes	Nop56	Ier5
Cecr2	Ifi205	Fau	Evl	Gabarap	Cd63	Pdia3	F13a1	Ogfrl1	Fbp1	Myb	Apex1	Pld4	S100a6	Nme1	Phip
Serinc3	Plekho1	Tagln2	Ier5	Itm2b	Srgn	Arf1	Cyfip1	Spi1	Desi1	Dnajc2	Siva1	H2afv	Selplg	Nhp2	Ncor1
Ptp4a3	Unc93b1	Alox5ap	9930111J21Rik2	Ssr4	Reep5	Serpinb1a	Psap	Adssl1	Hdac4	Prmt1	1500009L16Rik	Lat	Ikzf2	Snrpd1	Espn
Ptprcap	Ciita	Ccr2	Ly86	Smco4	Ssr4	Dnajb11	Pf4	Cebpb	Cdk6	Snrpb	Ppia	Hdac4	Trbc1	Ndufab1	S100a10
Slamf6	Ncf4	Ptpre	Ubl3	Gnb4	Fam105a	Kdelr2	Mrc1	Gpi1	2021-09-01	Ranbp1	Rasgrp2	Dut	Tox	Skap1	Sri
Arpc5l	Ppm1m	Mpc2	Pnp	Mfge8	Rcn3	Tpi1	Cltc	Fam49b	Cd247	Apex1	Ybx1	Dnajc9	Gpsm3	C1qbp	Cxcr6
Snx2	Hfe	Fcgr3	Erp29	Atp8b5	Adora3	Ppib	Hacd4	S100a9	Tcf7	Impdh2	Tyms	Anp32e	Lcp1	U2af1	Zfp36l1
Zfp706	Id2	Gpsm3	Alox5ap	Osbpl8	Fam46a	Smco4	Cx3cr1	Gda	Pld4	Ptgr1	Hist1h2ae	Ezh2	Itgb7	Npm3	Sppl2a
Pnp	Ppfia4	Lcp1	Ctsh	Slc3a2	Hs3st1	Gm11697	Atp2b1	Tkt	Epsti1	Hspe1	Ifitm2	Il2ra	Stk17b	Mif	Rorc
H2afy	Ier5	Rabac1	BC035044	Reep5	Gnai1	Tspan32	Tmem37	Lyz2	Ramp1	Cct8	Gzma	Spint2	Slfn2	1500009L16Rik	Lta
Lrmp	Pak1	Msn	Coro1a	Atp5f1	Psen2	Rbfa	Ftl1	Prss57	Ppt1	Hmgn1	Cdv3	Ptma	Maf	Fkbp4	Tox2
Fam53b	Jaml	Angpt1	Tpd52	Copz2	Tceal9	Rab27b	P2ry6	Glrx	Tcrg-C2	Hmgb1	Rrm2	Themis	Lztfl1	Eif4a1	Dll1
Tcf4	Ckb	Arpc2	Plcg2	Nme4	Ms4a2	Fam198b	Cyba	C3	Gfra1	Myl4	Cdk6	Smc4	Itgb3	Tomm20	Rpl21
Pax5	Pbx1	Egr1	Hck	Ywhab	Oaf	Cd9	Marcks	Mcemp1	Tcrg-C1	Prdx6	Fkbp4	Uhrf1	Il7r	Nolc1	Il2rg
Mgst2	Psme1	Aldh2	Ebi3	Gpx4	Lxn	Lmna	Ctsa	Fcnb	Tcf12	Ybx1	Cdk1	Mndal	2021-09-11	Shmt2	Ccr6
Lef1	Tnni2	Spns3	Cd47	Gata2	Ctsc	Cpa3	Abca1	Slpi	Anp32e	Cct5	Hist1h1a	Agfg1	Nfkbia	Magoh	Slc6a13
Tmsb10	Npc2	Padi2	Cyth4	Hexb	Spns1	Gnb4	Asah1	Anxa1	Rag2	Bcl2l14	Lsm2	Snu13	Arg1	Prmt1	Btg1
Uchl1	Fuca1	Fmnl1	Ppfia4	Fam46a	Rfc2	Adk	Unc93b1	Arhgdib	Ldhb	Khdc1a	Khdc1a	Rrm1	Bin2	Desi1	Eif1
Csrp2	Gdi2	Emilin2	H2-T23	Hs6st2	Rapsn	Cd276	Clec4a2	Aprt	Gbp8	Bst2	Psmb8	Nusap1	Ccr9	Camk4	Nrgn
Rcsd1	Fnbp1	Jund	Actr3	Malat1	Gm11697	Rac1	Fcgr1	Gstm1	Tcf25	H2afy	Hist1h2ap	Pbk	Ccnd2	Gzma	Rgs3
BC035044	Taldo1	Rab44	Lcp1	P2rx1	Inpp4b	Aldoa	Snx2	Med21	Ablim1	Rasgrp2	Ppid	Tcrg-C2	Gclc	Rcc2	Aes
Akap12	Btg2	Gng12	Sh3bp1	Ndst2	Plgrkt	Prelid1	Tgfbi	Mgst2	Gm4632	Sell	Cenph	Fbp1	Tnfrsf25	Dctpp1	Ccdc184
Mef2c	Tspan33	Actb	Btg2	Clic1	Gnb4	Asph	Trf	Clec4a2	Uck2	C1qbp	Nudc	Akr1c12	Gm42418	Cct7	Atp2b1
Dnajc21	Ptms	Laptm5	Ptpn6	Tph1	Cd276	Ms4a2	Plxnb2	Wfdc21	Dgkeos	Ly6e	H2afy	Prss57	Rxrg	Tubb5	Xlr4a
Bin1	Rtl8a	Txnip	Clta	Maob	Hs2st1	Ccnb2	Sat1	S100a11	Agfg1	Anp32b	Cd27	Ppt1	Camk4	Cacybp	mt-Nd2
Foxo1	Tap1	Lgals3	Kctd12	Tspan32	Gna14	Cx3cr1	Cd300c2	Hsd11b1	Fabp5	Cct4	Fen1	Kif15	Sh2d2a	Ccdc18	Dexi
H2afv	Camk1d	Ncf2	S100a6	Pmp22	Tpsb2	Casp3	Hexa	1110008F13Rik	Ptprf	Psma7	Tubb5	Dtymk	Jak1	Fkbp5	Lmo4
Bcl11a	Pkib	Herc1	Coro2a	Nucb1	Kdelr2	Fcgr3	Ms4a7	Cyba	Trbc2	Stmn1	Dpp4	Cd247	Abhd8	Eef1d	Rabac1
Dck	S100a11	Btg1	Siglecg	Ftl1	Blvrb	Tagln2	Kctd12	Etfb	Trdc	BC035044	Marcksl1	Syce2	B2m	Rps14	Xlr4b
Ezh2	Ucp2	Jun	Tifab	Smpx	Alox5	Cd63	Clec4a1	Mgl2	Actn1	Serbp1	Ssbp3	Skap1	Flna	Ube2s	Ets1
Ly6e	Rgs10	Apoc1	S100a4	Rnh1	Prkcb	Creb3l1	Spi1	Svip	Crip1	Nop56	Top2a	Clspn	Cd53	Srsf3	Zc3h13
Hmgb2	Commd8	Cebpb	Rgs2	Selenow	Fam198b	Rcn3	Abhd12	Lcn2	Dtnbp1	Pa2g4	Tuba1b	Slamf6	mt-Atp6	Ppia	Batf
Dusp2	Olfm1	Nedd4	S100a10	Slc18a2	Serpinb1a	Blvrb	Gas6	Cldn15	Ets1	Cdk6	Fam169b	Sell	Rinl	Tcrg-C4	Ttn
Lmnb1	H2-T23	Gpx1	Tnfrsf1a	Oaf	Me2	Cma1	Smagp	Gm5483	Prdx2	Psmd7	Uck2	Mki67	Rbm39	Nop58	Gimap5
Siglecg	Spi1	Add1	Fam49b	Camk1	Ttc28	Mns1	Actb	Syne1	Cd27	Nudc	Tcf7	Cdca5	Limd2	Mrpl58	mt-Nd4
Ccnd3	Ifngr1	Ccr1	S100a11	Inpp4b	Nme4	Kit	Hmox1	Atp6ap2	Tap2	Cd27	Dnajc9	Prim1	Ccr2	Snrpa1	Batf3
Trp53i11	Kctd12	Gsr	Cd2ap	Poln	Csf2rb	Ssr2	Ifi207	Baz1a	Rcsd1	Erh	Ly6e	Lig1	Rasgrp1	Cct3	Ypel3
Ppp1ca	Rtl8b	Csf1	B2m	Slc45a3	Mfge8	Ftl1	Cd86	Cited2	Ssbp3	Srsf7	Ramp1	Khdc1a	Dok2	Ube2i	Gpr183
Ets1	Pid1	Klf6	Pak1	Cela1	Lmo4	Il1rl1	Irf8	Lamtor4	Marcks	Bzw2	Rrm1	Tap2	Osbpl3	Rsl1d1	mt-Atp6
Ndufs5	Fcgrt	Tmem71	Mycbp2	Cst7	Itm2b	Prdx4	Gatm	Gca	Mndal	Nhp2	Serbp1	Esco2	Ahcyl2	Psma7	Id2
Il7r	Rps11	Clint1	Gnai2	Flot1	Samsn1	Sdf2l1	Ccl9	Ncam1	Gm37065	Ptges3	Mcm5	Akr1c13	Tes	Tuba1b	Sdhaf1
Tbc1d10c	Naga	Chst15	Aldh2	Rac2	Tesc	Lman1	Snx6	Mapk13	Akr1c12	Psmb9	Pa2g4	Hirip3	Sp100	Bex1	Arg1
Cnn3	Erp29	Tax1bp1	Gdi2	Gm11697	Npl	Reep5	Timp2	Mtus1	Atp8a1	Paip2	Smc4	H2afx	Lbh	Fbl	Oaz1
Grk2	Tmsb10	Gpx4	Fgd2	Ldha	Homer2	Cotl1	Laptm4a	Sp140	Slamf6	Ifitm2	Trp53	Pcna	Cldnd1	Them6	Rpl10
6030408B16Rik	Fgl2	Il18rap	Cd7	Galc	Cd200r3	Psen2	App	Napsa	Sox4	Prdx2	Srsf3	Dgkeos	Mbnl1	Ube2c	4930523C07Rik
Apobec3	Samhd1	Gm42418	Pkib	Npl	Nrm	C1qtnf12	Nrp1	Ckap4	Anxa2	Gzma	Tcrg-C2	Cdk1	Serpinb6a	Satb1	Apobec3
Wdfy4	Rab32	Rps6ka1	Iqgap2	Plpp5	Hk1	Arl1	Rab3il1	Tmsb4x	Pag1	Nkg7	Lck	Trdc	Actg1	Uchl3	Rasl11a
Tubb5	Shtn1	Ikzf1	Rogdi	Hs2st1	Emid1	Aff4	Lpl	Pxylp1	H2afv	Ybx3	Uhrf1	Tcf25	Pla2g16	Eif5	Gpsm3
Hmgn2	Ptpn18	Akap13	Cybb	Kcne3	Ids	Poln	Ctsc	Igfbp4	Endou	Plekha7	Trdc	Gzma	Rapgef6	Hnrnpc	Hebp1
Pgls	Phf11b	Cyp4f18	Ramp1	Capg	Galc	Clic1	Anxa5	Gatm	Bcl2l14	Txn1	Dtymk	Gmnn	Cd7	Snrpb	Gm42418
E2f2	Asah1	Arhgap30	Psmb9	Gng2	1700042O10Rik	Meis2	Rgs10	Mapkapk3	Drosha	Il2ra	Txn1	Rfc4	Tnfrsf18	Park7	Rinl
Sapcd1	Txndc15	Ier2	Bri3bp	Unc119	Tmem9	Atp8b5	Lrrc25	G0s2	Plac8	Mta3	Pclaf	Gfra1	Prr13	Lat	Rbm39
Frg1	Cnn2	Itgb7	Psap	Car8	Fcer1g	Cma2	C5ar1	Csf2ra	Trbc1	Lyar	Paics	Epcam	4930523C07Rik	H2afz	Sec11c
Tnfrsf13c	Anxa1	Tyrobp	Nfam1	Chst1	Cela1	Nt5c	Hpgd	Emb	Pdrg1	Phb2	Fbl	Psmb8	S100a11	Atp5b	Pxdc1
Hmgn3	Sh3bgrl3	Glipr2	Ppdpf	Ppib	Gcsam	Lman2	Cyth4	Lta4h	Rabgap1l	Nme1	Dhfr	Prc1	Id2	Spats2	Tprgl
Sae1	Cdk14	Gstm1		Myl6	Prss34	Ids	Cd300a	Prdx6	Sh2d1a	Pgls	BC035044	Cdk6	Ppdpf	Timm8a1	Ddx5
Mgst1	Snx22	Rnf130		Rgs13	Asph	Nme4	Raph1	F10	Ifitm3	Mif	Rad51	Tubb5	Myl12a	Ybx3	Cntn1
Srsf3	Pld4	Emb		A530099J19Rik	Cst7	Lpcat2	Lamp2	Tfdp1	Dpp4	Rsl1d1	Psmb9	Mzb1	Rftn1	Hmgb1	Junb
Camk2d	Laptm5	Cotl1		Prkcb	Acer3	Ndst2	Rap1b	Tmx4	Cd24a	Dnmt3b	Ptma	Uck2	Cd37	Cd163l1	F2r
Pten	Pomp	Arid3a		Aff4	Rfc5	Plgrkt	Ctsz	Pnkp	Hivep3	Eif4a1	Tk1	Runx1	Cysltr1	Tomm40	Tnfrsf25
Gfra2	Plp2	Vim		Creg1	Ecm1	Hdc	Gnai2	Arpc1b	Skap1	Ptma	Impdh2	Gm4632	Itk	Phlda1	Ptprcap
Jakmip1	Psmb8	Fam46a		Rabac1	Slc3a2	Tmed2	Cstb	Ethe1	Cd82	Odc1	Bst2	Psmb9	Myh9	Shmt1	Celf2
Iscu	Ece1	Pygl		Rprm	Id2	P4ha2	Efhd2	Abhd5	Rbm3	Psma3	Rfc4	Ptprf	Il2rb	Trbc2	Cd37
Impdh1	Kctd14	Jak1		Fam198b	1810011H11Rik	Cyp11a1	Dhrs3	Pgp	2021-09-06	Npm3	Mcm6	Hist1h1d		Ppa1	Il1r1
Alpl	2021-03-01	Pabpc1		Ctsz	Gnaz	Plpp5	Sh3glb1	Taldo1	Pla2g12a	Srsf2	Prmt1	Spc25		Ddx39	mt-Cytb
Raly	Acox3	Arpc5		Man2b1	Creg1	Cst7	Txnip	Asap1	Bst2	Dctpp1	Dtnbp1	Kif11		Hist1h1b	Podnl1
Hmgn1	Cd36	Cd47		Id2	Aldoa	Ssr4	Qk	Acsl1	Myb	Dnaja1	Erh	Tcf12		Phf5a	Ubc
Gm37065	Ifi203	Phf20l1		Aldoa	Tph1	Prss34	Vsir	Actr3	Smarca4	Nasp	Prdx2	Mcub		Tcp1	Bnip3l
Pla2g12a	Myl12b	Vasp		Papss2	Nucb1	Cenpa	Fth1	Pstpip1	Myl4	Atp1b3	Mta3	Hmgb2		Cd2	Cd74
Nedd9	Lyz2	Ltb4r1		Rgs18	Copz2	Srgn	Zeb2	Atp8b4	Psmb9	Tomm5	Pim1	Birc5		Ak6	Gnas
Arntl	Tlr3	Hgf		H2-D1	Cuta	Rcn1	Dse	B4galnt1	Ctla4	Psme1	Dnmt3b	Cenph		Banf1	Saraf
Plscr3	Arpc2	Flnb		Cd55	Slc18a2	Kdelr3	Scamp2	Lmo2	Paip2	Park7	Cdk4	Hist1h4d		Srsf2	H2-K1
St3gal6	5031439G07Rik	Ddx5		Atp6v0b	Atp8b5	Fam46a	Rab14	Tmem165	Hibadh	Dkc1	Notch1	H3f3b		Phb2	Plcb4
Tspan13	Hck	Btg2		Serf2	Tagln2	Emp3	Atp6v0b	Limd2	Ralgps2	Skp1a	Cdc45	Fabp5		Nasp	Tm9sf2
Zcchc11	Grn	Map4k4		Arhgdib	Plxnc1	Rgs13	Tyrobp	Rpia	Rhoh	Akr1c13	Cd3g	Mcm7		Arpp21	Fth1
Bcat1	Rala	Ncor1		Ier3	Dnase2a	Edem3	Ccr1	Agps	Cdca7	Ramp1	Vamp5	Hjurp		Pclaf	Nfkb2
Cat	Ighm	Hacd4		Ero1l	Icam4	Nucb1	Pld4	Adgrg3	Acaa2	Ppa1	Tedc1	Dtl		Srsf7	Malat1
Dek	Parp8	H2-T23		Tpsg1	Rac1	Fam105a	Cd84	Ptgs1	Sla2	Dtnbp1	Fdps	Rcsd1		Ddx39b	Rara
Tmem108	Capza2	Srsf5		Zbtb38	Pgp	Galc	Glul	Tnfrsf1a	Prkca	Magoh	Ncl	2021-09-01		Dgkeos	Cnp
Hnrnpd	Fam49b	Dstn		Gpr65	Selenof	Hs3st1	Ap2a2	Tfec	Tmem121	Ppp1r14b	Lig1	Tuba1b		Ighm	Il18rap
Gstt2	Gnai2	Perp		Fdx1	P2rx4	1810011H11Rik	Ncf1	Camp	Rilpl2	Ppia	Ruvbl2	Ssbp3		Zap70	Pde6d
Plekha2	Btg1	Lpcat2		St3gal5	Pdia3	Gnai1	Slfn2	Pgam1	Ly6e	Nop58	Ybx3	Siva1		Agfg1	Jund
H3f3b	Man2b1	Fermt3		Gcsam	Taok3	Slc3a2	Lyn	Rasgrp2	Plekha7	Dpp4	Hsp90ab1	Rhoh		Dek	Evl
Rbm3	Lcp1	Gsn		Ids	P2rx1	Mfge8	Slc11a1	Hacd2	Trat1	Trim28	Spc24	Tipin		Nudc	Jak1
Btg2	Cyba	Il6		Asph	Cd164	Arpc2	Cebpb	Rnaseh2c	Hnrnpa1	Psmb6	Myl4	Ldhb		Tomm5	Tcf7
Car2	Flt3	Slc2a3		Hexa	Carhsp1	Hs6st2	Frmd4b	Agpat2	Msi2	Psma6	Hist1h1e	Ets1		Endou	Sat1
Traf3ip3	Cxcl16	Fyb		Arpc3	Nmb	Elovl1	Igsf6	Tm7sf3	Tmem131	Vdac1	Hmgn1	Rad51		Idi1	Pglyrp1
Tpd52	Rassf4	Rsrp1		P4ha2	Lgals1	Hk1	Tmem106a	Xpc	Ndrg1	Hnrnpa2b1	Nhp2	Epsti1		Ezh2	Lysmd2
Tuba1b	Sh3bp1	Atp11b		Lgals1	Ankrd44	Blmh	Ltc4s	Pygl	Gbp4	Bloc1s2	Psmb10	Hmgb1		Gfra1	Krit1
Rbp1	Snx20	Acss2		Rarres1	Ddc	Cd200r3	Itgb5	Vsir	Hpcal1	Tcp1	Myb	Dhfr		Gart	Psd2
Smim14	Ppt1	Gnai2		Rab4a	Zeb2	Copz2	Lmo2	Skap2	Nrp1	Glrx3	Mzb1	Rbm3		Eif3g	Pfdn5
Capsl	Cbfa2t3	Rps27		Lst1	Fkbp2	Emid1	Cd302	Ppp2cb	Rnf157	Dut	Tubb4b	Marcks		Cdk1	Tmem173
Gm42418	Trim30a	Rnase12		Spns1	Fech	Mydgf	Msr1	Mcee	Prps2	Cdk4	Tipin	Gbp8		Utp3	mt-Co1
Ywhaq	Rgs2	Spi1		Meis2	Sucnr1	Adora3	Stard8	Hvcn1	Rras2	Pomp	Ccdc34	Tcrg-C1		Ebna1bp2	Fnbp1
Uhrf1	Ifi211	Gpr183		Csf2rb	Clic1	Dad1	Mpeg1	Nin	Notch3	Fbl	Prdx6	Tcf7		Psmd12	Lamp1
Pmf1	Klf2	Flna		Samsn1	Asb17	Surf4	Tpd52	Mxi1	Rapgef3	Dusp2	Snrpd1	Ncapg2		Psmc4	H2-D1
Unc93b1	Atox1	Ostf1		Prdx5	Lat2	Sec11a	Il6ra	Pnp	Ms4a6b	Mrpl12	Gmnn	Nasp		Sumo2	Rbl2
Wasf2	Gatm	Tmsb10		Cmtm7	Cd55	Cops9	Serpinb6a	Adpgk	Syce2	1500009L16Rik	Rpa2	Aurkb		Rrm2	Pnrc1
Ablim1	Tapbp	Ogt		Hpgds	Selenos	Alox5	Wwp1	Sem1	Mpzl2	Gmps	Pfdn6	Dnmt1		Srm	Rps27
Cd93	Pip4k2a	Samhd1		1700042O10Rik	Ctsz	Cox6a1	Itgb1	Cnn2	Cbl	Nop10	Snu13	Smc2		Rps17	S100a11
Tmem243	Bcl2a1a	Casp3		Cd200r4	Cited4	Tmem147	Lipa	Orai1	Uaca	Psme2	Pbk	Smc1a		Hist1h2ae	Igfbp7
N4bp3	Slc8b1	Tes		Ckb	Lpcat2	Fam129a	Ctsd	Mapk3	Phgdh	2021-09-06	C1qbp	Atp8a1		Clns1a	Arl6ip5
Pcmtd1	Cyb5a	Myl12b		Slc7a5	Malat1	Uap1l1	Myo5a	App	Tubb2b	Bcl7c	Magoh	Actn1		Bcl11b	2021-03-02
Stmn1	Cd9	Macf1		Gnas	Fcgr3	Tpsb2	Tnfrsf1a	Palm	Izumo1r	Cd160	Ass1	Pold1		Tyms	Runx3
Hnrnph1	Sp140	Rnase6		Tmbim6	Ier3	Hdlbp	Capza2	Stom	Fbxl12	Pfdn6	Tmem108	Cdc45		Gar1	Srsf5
Napsa	Lgals3	Cd53		Hs3st1	Hacd1	Homer2	Ntpcr	Cdk2ap2	Pgam2	Apobec3	Hspe1	Rag2		Mrpl12	Mapk10
Lsp1	Mcl1	Klf13		Gnaz	Pdia6	Arhgdib	Pid1	S100a1	Tspan13	Ssbp1	Syce2	Ramp1		Gapdh	Znrf1
Bst1	Gramd3	Hectd1		Cited4	C1qtnf12	Cdkn3	Folr2	Id1	Pgls	Spint2	Nxt1	Rad51ap1		Trbc1	mt-Co3
Klhl6	Rbpj	Nt5c3		Zeb2	Itm2c	Ctsc	Eps8	AC140186.1	Dnajc15	Cdca7	Psme1	Dek		Stip1	Senp6
Hnrnpa2b1	Pqlc1	Treml2		Il4	Tspo	Zcchc10	Lst1	Sgms2	9130015A21Rik	Scin	Fbxo5	Dck		Eif2s2	Rac2
Sumo2	Sub1	Ccl3		C1qtnf12	Calm2	Smdt1	Tcf4	Tmem38b	Snu13	Snrpd1	Runx1	Atad2		Cct5	Tnip1
Ywhae	Myadm	Cebpa		Atp13a2	Ppp3ca	Rapsn	Fcer1g	Hk3	Nkg7	Snrpf	Bzw2	Ube2s		Pfdn6	Prr13
Hmgb3	Glrx			Pold4	Rpl41	Osbpl8	Mef2a	Apmap	Ezr	Eef1d	Gins2	Psip1		G3bp1	Jun
Ctcf	Dock10			Kdelr2	Tmem147	Krtcap2	Stx7	Dram1	mt-Atp6	Ssbp3	Clspn	Pdrg1		Atp5g1	Macf1
Cisd1	Slfn5			Sh3bgrl3	Fam111a	Tmed9	Bri3	Abcd2	Gbp7	Ruvbl2	Ptges3	Crip1		Cd247	Atxn7l3b
Cenps	Csf2ra			Lmna	Slc6a4	Slc18a2	Mafb	Cybb	Bst1	Hnrnpab	Aurkb	Incenp		Lck	Tagln2
Gpat3	Tbc1d9			Laptm5	Fam129a	Basp1	Blvrb	Stk26	Trp53i11	Pdap1	Snrpb	Srsf3		Prmt7	Foxs1
Tpm4	Epsti1			Vwa5a	P4ha2	Gnaz	Laptm5	Fes	Arhgap9	Clns1a	Eef1g	Prps2		Aurkb	Clk1
Slamf7	Cd2ap			Prdx4	Slc31a2	Cox8a	Il10rb	1810037I17Rik	Casp6	Tkt	Rad51ap1	Prim2		Lsm2	Itm2b
Cib1	Cxcr3			Ctsc	Tyrobp	Samsn1	Cmtm3	B4galt6	Cnp	Uck2	Cdca5	Rras2		Eef1g	Tifa
Hnrnpa3	Slc12a9			Rbfa	Camk1	Gcsam	Ifngr2	Vamp8	Hmgb1	Gtf3a	Wdr18	Ube2c		Ldhb	Gabarapl2
Sumo1	Coro1a			Lpcat2	Zbtb38	Creg1	Ednrb	Mapkapk2	Marcksl1	Gimap1	Cct3	Tmpo		Lsm3	Supt4a
Sox4	Ctnnbip1			Evi2a	Nenf	Ddc	Picalm	Tspo	Lta4h	2010111I01Rik	Gtf3a	Slbp		Psma6	Traf1
Top2b	Evl			Atp6v0e	Kif1bp	Sar1a	Ccdc50	Lyst	Tbxa2r	Igfbp4	Eif1ax	Hivep3		Hnrnpa1	Pfn1
Rps26	Mycl			Tcn2	Elovl1	Atp13a2	Skap2	Csf3r	Stmn1	Gar1	Patz1	Pgam2		Mrpl20
Ppil1	Itgb7			P2rx4	Atp13a2	Lat2	Rhob	Alox5ap	Uhrf1	Tcrg-C2	Ndufab1	Hist1h2ab		Top2a
Tcf7l2	9930111J21Rik2			Fuca2	Sdf2l1	Copb2	Clec4a3	Atp6v1e1	Hsdl1	Idh2	Hspd1	Cdv3		Spc24
Rbbp4	Sat1			Glmp	Aff4	Tspo	Hpgds	Pak1	Bcl7c	Mdfi	Dusp2	Asf1b		Dtymk
Snrpe	Cd86			Tm9sf3	Rprm	Tmem9	Ifi204	Rgcc	Gsr	Gata3	Ezh2	Trbc2		Cd3e
Eno1	Twf2			Sec11c	Hspa13	Hs2st1	Ang	Arl11	Timp2	Tuba1b	Cdca7	Smarca4		Smc4
H2-Ab1	Clta			Gna14	Tuba8	Vasp	Rrbp1	Plod3	Stat1	Pim1	Dnajc15	Sh2d1a		Hist1h2ap
1700048O20Rik	Gusb			Tmem9	Atp13a3	P2rx1	Adam15	Pde4d	Arl5c	Lck	Cbx5	Mrpl58		Rfc4
Rsph9	Plpp1			Tpsab1	Tspan32	Itm2c	Gns	Nucb2	Sp110	Rcc2	Nop56	Ube2t		Tfdp1
Ppp1cb	Gpsm3			Ttc28	Tpi1	Cited4	Arpc2	Stk16	Insl5	Ddx39b	Acot7	Trbc1		Exosc8
Lgals9	Arhgap5			Glb1	Sec11c	Slc39a7	Pdlim4	Fam107b	Cdv3	Suclg1	Bcl2l14	Paics		Rbm8a
Adgrl2	Ccr2			Lcp2	Slc22a3	Tubb2a	Ralb	Eno1	A930003A15Rik	Cd24a	Lyar	Wdr76		Lsm4
Fus	Bcl2a1d			1810011H11Rik	Slc7a5	Hist1h2bc	Ptprj	Mt1	Vgll4	Fkbp3	Idh2	Tcof1		Pdlim4
Ptpn18	Orai1			Acer3	Sdf4	Tmem128	Samhd1	Sat1	Gimap9	Cks1b	Nop10	Snrpd1		Plk1
Cd69	Btla			Itga9	Calr	Ccdc12	Itga6	Plscr3	Mrpl58	Rrp15	Set	Mis18bp1		Mrpl18
Il16	Tnfaip8l2			Tmem147	Unc119	Cd34	Hfe	Tor1a	Txn1	Rps17	Gart	Hist2h2ac		Hmgb2
Rnase12	Rab43			Ostc	A530099J19Rik	Pdia4	Snx5	Aoah	Psme1	Nolc1	Tspan2	Cdca7		Ptprf
Parp1	St8sia4			Dapp1	Foxp1	Gm45623	Asap1	Plac8	Sh2d2a	Mrto4	Rnaseh2a	Tpx2		Rrs1
Prdx4	Kdm7a			Ostf1	Rbfa	Vps29	Nupr1	Tnfaip8	Ptpn14	Slc25a5	Cenpk	Orc6		Ptcra
Cbx1	Scimp			Prss34	Asf1b	Flot1	B2m	Kcnk12	Adgrg1	Mybbp1a	Eef1d	Neil3		Mthfd2
Hprt	Limd1			Slc41a3	H2-D1	Galnt6	Sdcbp	Flna	Smim5	Cct7	Ripor1	Cenpk		Hpf1
	Tubb2a			Anxa5	Vim	Slc16a3	Cndp2	Rogdi	Pcmtd1	Mzb1	Dnajc2	Tacc1		Ezr
	Cpne3			Ptms	Gng12	Itm2b	Itgam	Prom1	Bcl2	Ruvbl1	Chaf1b	Cdca8		Snrpf
	Gpx1			Sdf4	Serf2	Acsl5	Rassf4	Gpc1	Serbp1	Eif1ax	Mrpl18	Sumo2		1300002E11Rik
	2021-09-06			Stx3	Ddost	Gpr65	Tnfrsf11a	Itgam	Ly6d	Notch1	Shmt1	Mpzl2		Psmb5
	P2ry6			Cd200r1	Cd200r4	Dynll1	Npc2	Itgb2	Nebl	Ccnb2	Hat1	Dpp4		Hist1h1a
	Cd68			Polr3gl	Tm9sf3	Txndc5	Mt1	Pcgf5	Them6	Exosc8	Incenp	Tmem121		Rrm1
	Lsr			Kif23	Golt1b	Creld2	Twf1	Alyref	Bzw2	Snrpa	Pcna	Gins2		Wdr18
	Selplg			Rac1	Ckb	Spcs3	Cebpd	Cst3	Nbdy	Phb	2021-09-06	Uaca		Dkc1
	Samd9l			Slc50a1	Cd34	Rpn1	Snx3	Mtf1	Srsf5	Fkbp1a	Sec61b	Phgdh		Tcof1
	Klf6			Rpl38	Tmem126a	Lrrc59	Litaf	Lamtor2		Eif4h	Pold2	Nxt1		Fabp5
	Fmnl2			Alox5	Gpr65	Mgat2	Klf2	Hmgb2		Strap	Itga4	Topbp1		Lrrc42
	Atp6v0e			Ddc	Blmh	Tmem126a	Fyb	Ldlrap1		Kcnn4	Srsf7	Rbbp4		Pin1
	Sp100			Hspa13	Selenow		Aplp2	Arpc2		Ywhaq	Lsm3	Nsd2		Ptges3
	Glipr1			Emilin2			Mfsd1	Gng12		Ddx39	Bcl7c	Anp32b		Ccna2
	Rnd3			Glud1			Abca9	Ncf2		Dnajc15	Nme1	Pmf1		Mbd3
	Lrrc25			Lamtor2			Ccl6	Slc39a11		Snrpd3	Psma6	Dctpp1		Cdv3
	Dbnl			Ankrd44			Gusb	F5		Itga4	Slc25a5	Cenpm		Cd28
	Acvrl1			Jund			Cd14	Ramp1		Trdc	Cct8	Cbx5		Hdac7
	Ccl6			Lpxn			Rin2	Ncoa4		Trp53	Psma7	Nrp1		Birc5
	Psme2			Tspo			Rbms1	Ebi3		Cbx1	Cd47	Ezr		Mybbp1a
	Gltp			Ahnak			Gas7	Chst12		Nfe2	Dnph1	Endou		Atic
	Xlr			Nrros			Tpp1	Ncln		Cnbp	Aldh1b1	Cks2		Uchl5
	Arhgap17			Npc2			Rbpj	Neu1		Llph	Atp8a1	Ccdc34		Cct2
	Prkar2a			Tpp1			Sgpl1	Fam241a		Nap1l1	Psmd7	Bcl7c		Cdca7
	Tspo			Kdelr3			Fcna	Fcgr2b		Mrpl11	Prss57	Cd82		Pcna
	Dpy19l1			Blvrb			Nfic	Twf2		Serpinb6b	Fkbp5	Nebl		Mrpl15
	Malat1			Arhgap18			Arpc1b	Flot2		Hspa9	Hnrnpab	Fen1		Pmm1
	Sod1			H2-K1			Rgl1	1700123O20Rik		Tspan2	U2af1	E2f2		Gnl3
	Dpp4			Syngr1			Cybb	Arsb		Banf1	Phb2	Ccna2		Rcc1
	Slk			Leprotl1			Plin2	Sypl		Dym	Ppil1	Rapgef3		Xrcc6
	Plekho2			1700006J14Rik			Zfp36l1	Cdc25a		Tmem108	Rabgap1l	Pla2g12a		Galk1
	Cyp27a1			Emid1			Serinc3	Cd300a		G3bp1	Anxa2	Ndc80		Eif2s1
	Prcp			Vkorc1			Slc6a6	Tm6sf1		Thoc7	Psip1	Hat1		Prps2
	Itgb2			Dap			Fcgr3	Rhob		Ppih	Sae1	Pag1		Slc25a4
	Anxa5			Calm2			Atp6ap2	Olfm4		Ube2e1	Fkbp1a	Serbp1		Sh2d2a
	Fcrla			Mitf			Lacc1	Stfa2l1		Chchd1	Shmt2	Ncapg		Pdcd5
	Hspa8			Ebpl			Ahnak	Ifngr1		Sumo1	Snrpd2	Hist1h3c		Rras2
	Syngr2			Rgs10			Rtn4	Sorl1		St13	Mrpl13	Ckap2l		2021-09-01
	Gsn			Plxnc1			Ckb	Lmo1		Mrpl42	Mdh2	Rnf157		Edem1
	Ogfrl1			Ptpn2			Plekho1	Nfam1		Hspa8	Psmc3ip	Cdca3		Bzw2
	Stx7			Cd9			Rhoa	Ccdc125		Sf3b6	Nap1l1	Bub1b		Cpsf4l
	Dennd1b			Capns1			Tmem176b	Ugp2		Nucks1	Umps	Sox4		Snhg12
	Filip1l			Ms4a2			Igf1	Myl12b		Polr3k	Eif1ad	Shcbp1		Bub3
	Arpc5			Tceal9			Pou2f2	Nme6		Rps27l	Mcm3	Mybl2		Cyc1
	Cldnd1			Ddah2			Tmem86a	Plppr3		Mcm7	Raly	Mcm6		Fam169b
	Ptprc			Taok3			Camk1	Rps6ka1		Ilf2	Haus4	Cd47		Ada
	Plin2			Cd34			AB124611	Sqor		Syncrip	Anp32e	Cbl		Mrpl21
	Bri3bp			Atp6v0d1			Tmem141	Rnf130		Eif1ad	Ipo5	Ncapd2		Impdh2
	Cdk2ap2			Grb2			Erp29	Msra		Rbmxl1	Sssca1	Hibadh		Ssb
	1700025G04Rik			Pcbd1			Klf6	4930438A08Rik		Rabgap1l	Trim28	Ctla4		Ddx27
	Cyth4			Tmem128			Man1a	G6pdx		Gadd45gip1	Exosc5	Tubb2b		Pkm
	Cysltr1			Ech1			Gabarap	Ptpn6		Smarce1	Ddx39b	Cenpl		Ets1
	Lpcat1			Mxd4			Adap2	Pram1		Denr	Ldlrad4	U2af1		Mki67
	AC163354.1			Inpp5d			Cln8	Kctd20		Bag2	Srsf2	Marcksl1		Incenp
	St3gal5			Foxp1			Atp6v1b2	Sort1		Psma1	Prim1	Gm37065		Acaa2
	Pirb			Rab44			Wdr26	Slc8b1		Atp5b	Ppa1	Hnrnpab		Phgdh
	Clec12a			Fndc8			Tbxas1	Asns		Dnajc9	Agfg1	Csrp1		Cct4
	Dlgap4			Adgre5			Zeb2os	Rsu1		Ppil1	2010111I01Rik	Capn5		Eif3m
	M6pr			Il3ra			9930111J21Rik2	Stfa3		Polr2h	Ssrp1	Ablim1		Cox5a
	Hps3			Arpc1b			Ubl3	Tcirg1		Rnf7	Dtl	Txn1		Hmgn1
	Apobr			Map2k5			Hck	Gm34084		Hnrnpc	Exosc7	Myl4		Naa10
	Cdc42se1			Slc30a2			Ccnd1	AB124611		Patz1	Hnrnpa1	Msi2		Tmed5
	Vrk2			Znrd1			Epb41l2	Rnpep		Ptbp1	Bcl11b	Rhno1		Cenpf
	Jak2			Uap1l1			Rnf130	Gapt		Ppat	Rcsd1	Nbdy		Psip1
	H2-D1			Dnase2a			Bin1	Dgat1		Polr2e	Ran	Rpa2		Rrp9
	Nfam1			Map1lc3b			Alox5ap	Asnsd1		Nrarp	Stip1	Tmem131		Abhd8
	Lrrk1			Tvp23b			Rnf149	Ankrd28		Rae1	Polr2e	Rnaseh2a		Tipin
	Cd300c2			Tespa1			Cd33	Ceacam1		Sf3a3	Psme2	Ldlrad4		Rbm17
	Ralb			Nt5dc2			Lyve1	Aldh3b1		Paox	Nup85	Hpf1		Gmps
	Hcls1			Dnajc1			Cd36	Cst7		Paics	2021-09-01	Fbxl12		Nrp1
	Mbnl1			Cuta			Klf3	Lamp1		Stip1	Cops3	Mcm5		Pdap1
	Slc46a3			Ssr2			Sbf2	Gsdmd		Timm9	Mrpl12	Anxa2		Psmd7
	Pdia5			Rpl39			Adam17	Ttc32		Dnph1	Tap2	Acaa2		Aurka
	Net1			Mcpt4			Irf5	Cd47		Bdh1	Ssbp1	9130015A21Rik		Srsf10
	Kmo			Nagk			Ophn1	Cdc42ep3		Rbm8a	Snrpd3	Bcl7a		Srsf1
	Ppfibp2			Vim			Rab32	Hck		Bcas2	Atpif1	Tubg1		Cks2
	Trafd1			Tmem160			Gdi2	Phyh		Psmd14	Topbp1	Kif22		Cnbp
	Bloc1s2			Hk1			Ssh2	Tmem248		Ezr	Npm3	Cd24a		Hivep3
	Scand1			Selenbp1			Apobec1	Rab3d		Snrpa1	Impa2	Trp53		Kif11
	Fau			Itgb7			Atp6v0a1	Tmem216		Ahsa1	Ankrd10	Ncapd3		Nusap1
	Slfn2			Wsb2			Igfbp4	Gnai2		Tubb4b	Anp32b	Plk1		Ndc80
	Higd2a						Mpp1	Rab32		Fdps	Cct5	Cbx1		Cdca8
	Bmyc						Tnfaip8l2	Irak3		Atp1a1	Mtf2	2021-09-06		Ccnb1
	Tpd52						Csf2ra	Dpy30		Prpf31	Arpp21	Plekha7		Ilf2
	Spop						Akr1a1	Znhit1		Asf1a	Cenpm	Ndrg1		Ablim1
	Mfsd14a						Fcho2	Vamp5		Tma16	Cxxc5	Gsr		Trdc
	Phactr2						Cd180	Mfsd14b		Runx1	Cks1b	Cdc7		Dpy30
	Fos						Adam9	Galns		Gpatch4	Rbbp7	mt-Atp6		Hnrnpu
	Mndal						Ninj1	Dhrs7		Siva1	Polr2f	Bub3		Gsr
	Pfdn5						Cfp	Ppm1m		Ssrp1	Skp1a	Fdps		Gspt1
	Ifi207						Wasf2	Slc43a3		Hells	Ikzf2	Nsmce4a		Eif3d
	Picalm						Fgd4	Rrm2		Sms	Cks2	Nelfe		Hist1h3c
	Coro1b						5031439G07Rik	Plaur		Hnrnpd	Gm47283	Lta4h		Cdc34
	Flna						Wnk1	Mafg		Coro2a	Hells	Psmc3ip		Pnn
	Snx10						Nfam1	Sun2		Psmc5	Tfdp1	Tubb3		Tra2b
	Plac8						P2ry12	Rtn3		Dynll1	Actl6a	Psme1		Bub1b
	Itgae						Colec12	Atp6v0b		Psma5	Ndufaf2	Prkca		Hist1h1e
	Cd180						Ap2m1	Bnip3l		Cd3g	Nolc1	Tuba4a		Fdps
	Tmem50b						Ap1b1	Atg3		Smarcc1	Ppih	Tmed5		Fubp1
	Ly6e						Plek	Smpdl3a		Cdk2ap1	Prkca	Ranbp1		Eif4a3
	Tbc1d4						Plod1	Morc3		Ebna1bp2	Hirip3	Lsm3		Rrp1
	Ncf1						Anxa2	Hsd17b1		Gtpbp4	Banf1	Ctcf		Ssbp1
	Tor1aip1						BC005537	Gadd45b		Srsf3	Dpy30	Ska1		Prc1
	Got2						Sdc4	Ostf1		Cbx3	Tcp1	Cnp		Smo
	Sla						Cdc42	Hsp90b1		Psmd6	Gadd45gip1	Utp3		Pold2
	Ehbp1l1						Lgals3	Jdp2		Nfkb1	Cct7	Tspan13		Odc1
	Pik3cb						Il4ra	Card9		Wdr18	Scin	Tra2a		Supt16
	Spag9						Prcp	Vapa		Ccdc34	Rgcc	Idh2		Syncrip
	Rtn4						Emp3	Vav1		Hdgf	Ilf2	Gltp		Hdgf
	Arhgef6						Scpep1	Ngp		Mrpl21	Thy1	Chaf1b		Cbx3
	Pafah1b3						Dusp22	Tmbim6		U2af1	Smc2	Dtnbp1		Slamf6
	Zfp36						Daglb	Kdelr2		AC160336.1	H2afx	Slc16a10		Rangrf
	Plekhm3						Rhoc	Mfsd10		Thyn1	Parp1	Pold2		Rangap1
	Mrpl52						Ptgs1	Vdac2			Nsmce4a	Nup85		Kmt5a
	Gm3336						Reep3	Nfe2			Dym	Mrpl18		Ptbp1
	Cytip						Soat1	Cyb5r4			Pdrg1	Drosha		Txnl4a
	Sdad1						Fam213b	B230208H11Rik				Bora		Eif1ax
	Stx17						Cttnbp2nl	Irf2bp2				Pa2g4		Gata3
	Il6ra						Mertk	Atg101				Ly6e		Rnps1
	Pstpip1						Slc43a2	Tmem2				Med30		Ndufa12
	Asap1						Gsn	Lrrfip2				Knl1		Hnrnpa2b1
	Grk3						S100a1	Fgd4				Atad5		Mthfd1
	Arsb						Tnfrsf1b	Mfsd13a				Hmgn1		Timm9
	Spg21						Ifi27l2a	Nkg7				Trim59		Psmc1
	Rps29						Pepd	Rapgef6				Smarcd2		Emg1
	Ccdc102a						Ptpn18	Ube2g2				Paip2		Hirip3
	Pold4						Ptafr	Gmfg				mt-Nd1		Nifk
	Zfp366						Rnf13	Gfi1				mt-Cytb		Gtf2e2
	Hipk2						Entpd1	Trappc5				Hsdl1		Med30
	Cd48						Ehd1	Mrfap1				Ddx39b		Ssrp1
	Fam69a						Nckap1l	Dars				Tedc1		Nup43
	Wdr1						Pkib	Lyl1				Mcm10		Wdr43
	Sult1a1						Tlr2	Abhd11				Hmmr		Psmg1
	Cnih4						Ap2s1	Hmgb3				H2afz		Strap
	Eps8						Arpc5	Calr				Dnajc15		Adh5
	Plekha1						Atp6ap1	Ybx3				Cks1b		Atp5o.1
	Tgfbi						Tmem55b	Cks2						Apex1
	Ctsz						S100a6	Ddost						Gtpbp4
	Atp2b1						Gpr34	Fam162a						Lsm8
	Gna15						Ostf1	Dek						Siva1
	Lmo2						Itsn1	Sdf2l1						Imp3
	Tifa						Tsc22d3	Vasp						Themis
	Bcl2a1b						Ptpra	Mrgpra2b						Uhrf1
	Ccdc88a						Eps15	Rab21						Nip7
	Serpinf1						Rps29	Megf9						Tmpo
	Anxa6						Il18	Mrpl44						Pop5
	Myo1g						Srgap2	Ssrp1						Dnajc2
	Marcks						Tmem176a	Rab44						Rae1
	Ahnak						Calm1	Ccnd3						Nsun2
	Pdlim2						Slc7a8	Kif15						Hnrnpd
	Unc119b						Rap2b	Pgk1						Psmb6
	Lbh						Slco2b1	Ppp1r2						Tcf12
	Apobec3						mt-Co1	Cdk1						Glrx3
	Zyx						Tubb6	Ppp1cb						Id3
	Smpdl3a						D1Ertd622e	Anp32b						Cdc20
	Lyst						Dusp6	Coro1a						Rbm3
	Bcl6						Ap1s2	Wdr1						Esco2
	Aph1c						Myo1f	Itgb2l						Pla2g12a
	Arid4a						Acp2	Spc24						Ctps
	Cd24a						Fez2	Phf10						Dnajc15
	Cldn1						Ncf4	Khk						Hist1h4d
	Tifab						Nfe2l2	Slfn2						Pbk
	Ifngr2						Bach1	Hhex						Wdr33
	Gsap						Flna	Gm5416						Znhit3
	Pgs1						Dram2	Rsbn1						Ddx18
	Ebi3						Gpr137b	P4hb						Exosc4
	Mpc2						Slc40a1	Dtymk						Hnrnpf
	Junb						Arid3a	Clint1						Gpatch4
	Itpr1						Actr2	Impa2						Nono
	Lyn						Actr3	Kif5b						Hmgn2
	Ccnd1						Zfhx3							Il21r
	Irf9						Dnajb14							Tpx2
	Pak2						mt-Nd2							Tubg1
	Ehd4						Ncf2							Sf3a2
	Il18						Dstn							Alyref
	2310040G24Rik						Myadm							Snrpd3
	Slc35c2						Epn1							Gm47283
	Calm1						Rab1a							Hspa9
	Amz1						Clcn5							Erh
	Atp6v0a2						Arhgap17							Ndufaf4
	Phf11a						Casp1							Asf1a
	Uvrag						Zfp710							Taf1d
	Ifi35						Mtus1							Sod2
	Eid1						Wls							Gtf2a2
	AY036118						Ptms							Gm525
	Sh3bgrl						Tfe3							Hmmr
	Fchsd2						Ncoa3							Ruvbl2
	Tpm4						Cd44							Dnaja1
	Parp12						Tm6sf1							Tk1
	Rasgrp3						Evi2a							Dap3
	H2-Oa						Gnpda1							Actl6a
	Tap2						Hip1							H2afx
	Arhgap18						Rap2a							Timm17a
	Tor1a						Mfsd11							Bop1
	Trim35						Snx9							Klhdc4
	Bnip2						Hebp1							Mrps34
	BC035044						Gng5							Nucks1
	Itgax													Uqcrq
	Baiap2													Atp5g3
	Sgk3													Hspa8
	Celf2													Kif22
	Dnajc8													Ipo5
	Arhgdia													Eif1ad
	Neat1													Rsl24d1
	Tyk2													Ctcf
	Erlin1													Tubb4b
	Herpud1													Rpf2
	Arpc1b													Eef1e1
	Fam174a													Rnf187
	Alcam													Metap2
	Myh9													Mrpl51
	Jarid2													Hnrnpa3
	Tmem55b													Cd27
	Il13ra1													Aatf
	Arpc3													Ccdc34
	H2afy													Psat1
	Capzb													Smc2
	Fam129a													Got2
	Mctp1													Ppih
	Sdc3													Gmnn
	Tep1													Spc25
	Lrrk2													Hsph1
	Cbl													Mphosph10
	Havcr2													Ruvbl1
	Atpif1													Trp53
	Tnfaip8													Emc6
	Anxa2													Snrnp70
	Cdc42													Psma3
	Ncoa7													Rnf126
	Akna													Cinp
	Wasf2													Noc2l
	Gpr34													Dars
														Brix1
														Mrpl30
														Shcbp1
														Larp1
														Cdk2ap1
														Eif4h
														Hspb11
														Emc8
														Rbmxl1
														Eif3b
														Psmb7
														Bzw1
														Usp39
														Lig1
														Ddx3x
														Polr2c
														Snrpc
														Marcksl1
														Dnmt1
														Naxd
														Cks1b
														Utp14a
														Nudt19
														Mrps18b
														Bcas2
														St13
														Tcrg-C2
														Nelfe
														Vdac1
														Abcf2
														Mrps36
														Fbln2
														Dtl
														Syce2
														Nudt5
														Nop10
														Sae1
														Psmc5
														Rrp1b
														Mcm7
														Trim28
														Ndufb6
														Srsf6
														Pcbp2
														Akr1c12
														Rad51
														Gm26917
														Coq7
														Hat1
														Mdh2
														Txn1
														Tcrg-C1
														Tomm70a
														Cisd1
														Rars
														Ube2e1
														Polr2f
														Anapc5
														Psmb3
														Utp18
														Sf3b4
														Naa15
														Sf3a3
														Wdr12
														Polr2j
														Hspa14
														Bud23
														Ahsa1
														Hnrnpm
														Cd3g
														Cenpe
														Ftsj3
														Fam136a
														Mrpl35
														Dnaja2
														Fbxo5
														Mrpl55
														Usp1
														Ptprc
														Cdca3
														Rhoh
														Phb
														Mak16
														Srsf11
														Clspn
														Ddx21
														AC160336.1
														Mrpl40
														Prpf38b
														Hnrnpdl
														Gadd45gip1
														Prim1
														E2f4
														Kpnb1

## Sheet: E18.5 Kit+Lin-
Basophil	B Cell	DC	Eos/Bas	Ery/Meg Prog	HSPC	Mast	Mast/Bas	Monocyte-1	Monocyte-2	Monocyte-3	Monocyte-4	Monocyte-6	Myeloid Prog-1	Myeloid Prog-2	Neutrophil	T Cell	UD-1	UD-2
Ifitm1	Cd79a	Nrp2	Casp3	Vamp5	Hmga2	Slc45a3	Cma1	Ms4a6c	Hexb	Pf4	Cybb	Fcna	Hist1h1a	Prtn3	S100a9	Trbc2	Gm42418	Gm42418
Alox5ap	Vpreb3	S100a4	Rnase12	Zfpm1	Egfl7	Kit	Cpa3	Ctss	Fcrls	Mrc1	Fcgr4	Ltc4s	Hist1h2ap	Mpo	Stfa2l1	Trbc1	AC160336.1
Ccl9	Mzb1	Lmna	Lmo4	Gm15915	Sox4	Cpa3	Tpsb2	Psap	Lgmn	Dab2	Clec4a3	Trf	Hist1h3c	Ctsg	Gm5483	Cd3g
Lilr4b	Ebf1	Acp5	Ap3s1	Klf1	Msi2	Basp1	Hdc	Ctsc	Cx3cr1	F13a1	Fcer1g	Ccl6	Hist1h2ae	Elane	S100a8	Tmsb10
Tmem71	Cd79b	Cstb	Spns3	Car2	Ctla2a	Rab27b	Srgn	Ctsh	P2ry12	Folr2	Cebpb	Msr1	Hist1h2ab	Rgcc	Stfa1	Ets1
Cd200r3	Ighm	Vim	Fam46a	Hk1	Cd34	Papss2	mt-Co3	Ifi204	C1qc	Stab1	Ctss	Tbxas1	Hist2h2ac	Ap3s1	BC100530	Bcl2
Csf2rb	Cd19	Jdp2	Csgalnact2	Gclm	H2afy	Hdc	mt-Cytb	Mpeg1	C1qa	Maf	Gngt2	Folr2	Hist1h4d	Alas1	Hp	Ctsw
Fxyd5	Chchd10	Myo1e	Ptprs	Hdgf	Gimap6	Gata2	mt-Atp6	Ifi207	C1qb	Fcgrt	Ifitm3	Rhoc	Cd34	Tuba4a	Wfdc21	Ptprcap
Cyp11a1	Pou2af1	Mmp14	Nkg7	Smim1	Dnmt3b	Il1rl1	Rpl18	Cybb	Trem2	Selenop	Ptprc	Sdc3	Hist1h3e	Ms4a3	S100a11	Nkg7
Csf1	Vpreb1	Atp6v0b	Ikzf2	Icam4	Hoxa9	Mfge8	Basp1	Ms4a6b	Ctsd	Ednrb	Malat1	Lyve1	Hmga2	Serpinb1a	Msrb1	2021-09-01
Cyp4f18	Igll1	Tnfrsf11a	Cd63	Hmgb3	Nrgn	Cma1		Clec4a1	Ly86	Fcna	B2m	Timp2	Hist1h1b	Anxa3	2010005H15Rik	Txk
Rps23	Pkig	Itgav	Gng12	Gata1	Mef2c	Osbpl8		Pld4	Csf1r	C1qc	Itgal	Fcgrt	Hist1h4h	Prss57	Slpi	Runx3
Actg1	Cplx2	Sh3bgrl3	Flnb	Cpox	Bcl11a	Gnb4		Ifitm3	Sparc	Rnase4	Itgb2	Apoe	Pbk	Sdf2l1	Pglyrp1	Il2rb
Tyrobp	Pax5	Gpr137b	Irak3	Lyar	Ttc3	Gpr65		Slfn2	Marcks	Ap2a2	Pou2f2	Cd14	Slco3a1	Med21	Stfa2	S100a4
Ccl3	Slamf6	Igf2r	Anxa1	Alad	Ifi203	Slc18a2		Ctsz	Ctsl	Ctsb	Gm2a	Dhrs3	Phgdh	Svip	Gda	Id2
Fau	Bcl7a	Sdc4	P4hb	Rangrf	Rbp1	Gm11697		Ly86	Rnase4	Grn	Cst3	Adam15	Aurkb	Calr	Gm5416	Cd52
Mpc2	Tcf3	Capg	Mns1	Glrx5	Cd27	Psen2		Ctsb	Apoe	Cfh	Psap	Wfdc17	Sox4	Etfb	Lcn2	Lck
Lat2	Bfsp2	Timp2	Fut8	Nadk2	Tsc22d1	Oaf		Pid1	Ctss	Lgmn	Lst1	Klf2	Adgrl4	Cst7	Mcemp1	Gimap1
Myh9	Vpreb2	Actn1	Ms4a2	Gstm5	Gimap1	Adk		Lyz2	Olfml3	C1qa	Napsa	C1qa	Hist1h2bm	Stk26	Asprv1	2021-09-11
Tmsb4x	Sdc4	Nfatc1	Vat1	Ppif	Flt3	Fam198b		Fcgr1	Cst3	Wwp1	Tpd52	App	H2afy	Manf	Stfa3	Lbh
Plp2	Lef1	S100a10	Metap2	Samd14	Adgrl4	Mitf		Capza2	Hpgds	Ehd4	Ace	Timd4	Hist1h1e	Pdia6	Retnlg	Hcst
Il18rap	Lrmp	Tns3	E2f8	Nolc1	Cd93	Plgrkt		B2m	Ctsb	Serpinb6a	Cd300c2	C1qb	Dnmt3b	Tmed3	Mmp8	Rinl
Cnn2	Trp53i11	Clec4a2	Igf1r	Psmd7	Hoxa7	Atp13a3		Ms4a6d	Ctsz	C1qb	Fyb	Crip1	Hist1h2bj	Ramp1	Prdx5	Psmb8
Syne1	Rasgrp2	Cox8a	Csrp1	Srm	Bex3	Rplp1		Marcks	Unc93b1	Ms4a6d	Msrb1	Lyz2	Cdk1	Atp8b4	Mmp9	Ltb
Hacd4	Id3	Rala	Nucb1	Epor	Ramp1	Il2rg		Cyba	Qk	Cltc	Sat1	Metrnl	Dctpp1	Gfi1	Chil1	Cd7
Itgb7	Cecr2	Efhd2	Pde6d	Pabpc4	Ppdpf	Ero1l		Grn	Abca1	Lmna	Smpdl3a	C1qc	Apex1	Lman1	Cd52	Anxa6
Man2b1	Cd24a	Serpinb8	Myl12b	Mrpl52	Rpl36	Mns1		Cd68	Grn	Tmem106a	Samhd1	Emp3	Hist2h2bb	Lta4h	Slfn1	Ugcg
Limd2	Arl5c	Pde4dip	Nin	Dnph1	Mndal	Scin		Sirpa	Selenop	Gas6	Lyn	Mafb	Ramp1	Tmx4	Cxcr2	Ablim1
Gata2	Ucp2	Mmp9	Oaf	Mfsd2b	Tmem176b	Nkg7		Cd52	Rgs10	Snx3	Pla2g7	Adgre5	Hist1h1d	Lbp	Mxd1	Tcf7
Wdr95	Dck	Plec	Cxcr4	Nhp2	Ipo11	Srgn		Actb	Itgb5	Timp2	Pld4	Ednrb	Hist1h2af	Cebpe	S100a6	Fnbp1
Il1rl1	Smarca4	Zfand5	Rpia	Timm8a1	Rbpms	Id2		Ifi27l2a	Lamp1	Blvrb	Msn	Cfh	Egfl7	Trem3	Dhrs7	Gata3
Ms4a2	Prep	Shtn1	Atp8b4	Ybx3	Adgrg1	Creb3l1		Slfn5	Lrp1	Cd68	Ly6e	Tmem37	Erh	P4hb	Tyrobp	Skap1
Neat1	Foxo1	Mrpl52	Cst7	C1qbp	Paip2	Gnaz		Tpd52	Ptgs1	Stard8	Btg1	Serpinb6a	Prmt1	Sec61b	Lcp1	Ptprc
Lgals3	Ablim1	Lpl	Auts2	Odc1	Cxxc5	Tespa1		Lamp1	Gpr34	Atp2b1	Treml4	Ehd1	Nme4	Dnajc3	Thbs1	2021-09-06
Rab44	Akap12	Fnbp1l	Spn	Tnfaip2	Bcl7c	Casp3		Lst1	Lair1	Csf1r	Lyz2	Aplp2	Spc24	Tm7sf3	Cd33	Shisa5
Ccr2	Ptgr1	S100a6	Alox5	Grb10	Ptp4a3	Rab4a		Atp2b1	Epb41l2	Tmem37	Klf13	Pepd	Cenpm	Rpn1	Ptprc	Cd160
Lcp1	Ptp4a3	Atp6v1b2	Stx3	Tomm5	Zfp422	Itm2c		Npc2	Ckb	Lamp1	Ap1s2	Ninj1	Pclaf	Nkg7	Slfn2	Gimap5
Fcgr3	Rcsd1	Anxa1	4930519L02Rik	Mrpl12	Prdx2	Slc22a3		Lgals3	Mpeg1	Snx2	Fgr	Tcn2	Exosc5	Spcs2	Alox5ap	Aak1
Cd9	Arpc5l	M6pr	Ctsg	Mrto4	Meis1	Cd55		Unc93b1	Siglech	Ms4a6b	Csf1r	Add3	Wdr18	Baz1a	Pygl	Lsp1
Itgb1	Wdfy4	Atp5l	Ms4a3	Steap3	Gm5111	Emid1		Anxa5	Mef2c	Mtss1	Tyrobp	Acly	Hist1h2bb	Gpx1	Olfm4	Sptbn1
S100a10	Atp1b3	Plxnb2	Dbi	Mt1	Marcksl1	Ndst2		Ms4a4c	Abhd12	Ap2m1	Adgre4	Ms4a8a	Ssrp1	Fkbp11	Anxa2	Il2rg
Actb	Tmsb10	Pltp	C1qtnf12	Hsp90aa1	Ccnd2	Smco4		Tgfbi	Aif1	Lyve1	Ctsb	Emilin2	Smarcc1	Hmgn2	Clec4d	Ptpn22
Tbc1d4	Ptprcap	Cnih4	Lgals1	Pfdn6	Rpl36a	Ywhab		S100a4	Cd81	Snx6	Cd52	Idh1	Idh2	Mapkapk3	Prr13	Selplg
Hgf	Ptma	Uqcr11	Casz1	Ass1	Rpl15	Gzmb		Efhd2	F11r	Myo5a	Lsp1	Cfp	Prc1	Stk16	Sell	Jak1
Rac2	Hmgb1	Cox6b1	Emid1	Mcrip2	Rps15a	Ptms		S100a6	Golm1	Ms4a6c	Ptpn6	Itgam	Rbp1	1700020L24Rik	Lyst	S100a10
Emb	Cd37	Tcirg1	Ssr2	Fkbp11	Cdca7	Fdx1		Cst3	Cyfip1	C3ar1	Ifitm6	Selenop	Tyms	Pgam1	Gsr	Ccl5
Sell	Snx2	Spi1	Nt5c3	Hmbs	Fam60a	Nme4		Bst2	Serpine2	Cyfip1	Ptprj	Mrc1	Cd27	Ssr2	F630028O10Rik	Rora
Emilin2	Atp1b1	Atp6v1e1	Ero1l	Bex4	Afap1l1	Slc6a13		Fcer1g	Cfh	Msr1	Zeb2	Slc9a3r2	Pola1	Hp	Csf3r	Dok2
Phf20l1	Stambpl1	Npc2	Fam129a	Khk	Hlf	Slc7a8		Epsti1	Serinc3	Hexa	Ear2	Cebpb	Ptges3	Pgp	Grina	Itgal
Fyb	Tifa	Rai14	Sec11c	Rexo2	Rpl28	Aff4		Ctsa	Hexa	Aplp2	Itga4	Nupr1	Adgrg1	Cldn15	Ncf2	Ms4a4b
Stk17b	Blnk	Erp29	Calr	Abcb4	Rpl26	Fam105a		Clec4a3	Lpcat2	Pepd	Cyba	Bri3	Cdk4	Tmem165	Sorl1	Thy1
Zyx	Elof1	Atp5g3	Ddost	Ifrd2	Calcrl	Samsn1		Cd300c2	Itm2b	Akr1a1	Gsr	Dok2	Tk1	Agps	Stk17b	Socs1
Grm6	Ezr	Cd68	Csrp3	Ddx21	Rps8	Fndc5		Lyn	Pld4	Apoe	H2-D1	Dhrs7	Dnph1	Clec12a	Lst1	Esyt1
Grina	Ndufs5	Cyfip1	Runx1	Nip7	Rpl9	Esyt1		Fth1	Mertk	Nrp1	Mpeg1	Slc11a1	BC035044	Kdelr2	Taldo1	Ezr
Taldo1	Gm37065	Atp6v0d2	Rpn2	Mybbp1a	Phf14	Ptpn2		Actr3	Scamp2	Frmd4b	Cd300a	Prdx5	Ppa1	Rasgrp2	Pilra	Sh2d2a
Hdc	Il7r	Atp5o.1	Tacstd2	Tmem14c	Rcc2	Lgals1		Trim30a	Arsb	Cstb	Hck	Lamp2	Hirip3	Ssr1	Lyz2	Nt5c
Sh3bgrl3	Crip1	Plxnd1	Arsb	Tomm40	Serf1	Selenof		Shisa5	Picalm	Scamp2	Ifngr1	Evi5	Ctla2a	Pdcd4	Il1r2	Ikzf3
Jak1	Arpp21	Clec12a	Rin3	Lsm7	Lmo2	Lmo4		Zeb2	Tgfbr1	Ftl1	Clec4a1	Plxnb2	Nudc	Dstn	Pirb	Fam189b
Gpx4	Ccnd3	Atp6v0e	Cops9	Polr2f	Cdca7l	Foxp1		Clec4a2	Laptm5	Ctsl	Cx3cr1	Rap1b	Mettl1	Myb	Ostf1	Rps15a
Rps27	Ezh2	Slc25a39	Mpc1	Ndufaf4	Rpl32	Gna14		Hck	Scoc	Ctsa	Stk10	Smpdl3a	Fam60a	Hsp90b1	Nudt4	Cd247
Prr13	Cnn3	Mvp	Mpo	Ppa1	Ptprcap	Ldha		Lgmn	Ctsa	Sh3glb1	Ms4a6c	Shisa5	Gtf3a	Dpy30	Ccr1	Ssbp3
Ctsd	Ets1	Atp6v1c1	Atp13a3	Nop10	H13	Tubb2a		Ly6e	Evi2a	Eps8	Rnase6	Ahnak	Rrm1	Mycbp	Btg1	Gnas
Btg1	Gmfg	Sdhc	Ankrd12	Ebna1bp2	Ccnd1	Ivns1abp		Csf1r	Crybb1	Ifi207	Hpgd	Pf4	Siva1	Cdc25a	Cyba	Cnn2
Itm2b	E2f2	Atp5j2	Ldhc	Sssca1	Dusp2	Asph		Gm2a	Sirpa	Clta	Lrp1	Cyba	Dnmt1	Hells	Cd300lf	Cxcr6
Csf2rb2	Dnajc21	Slc44a1	Manf	Gpatch4	Senp6	Cela1		Ftl1	Maf	Dhrs3	Flna	Stab1	Lsm2	Hspa5	Tmcc1	Gimap9
Jund	Gfra2	Ftl1	Tmbim4	Nsun2	Rps20	Hs2st1		Plbd1	Rhob	Tpp1	Laptm5	Glul	Fkbp3	Ssr4	Fpr2	H2afv
Sytl3	Ethe1	Gsn	Gsr	Rrp9	Pigp	Atp5f1		Irf7	Kctd12	Pmp22	Iqgap1	Mlxipl	Cbx5	Pdia4	Atp6v1g1	S100a6
Cdh1	Gfra1	Uqcrfs1	Hsp90b1	Tal1	Car2	Taok3		Isg15	Cyth4	Ahnak	Tnfrsf1b	Pltp	Bzw2	Sec61g	Crispld2	Cd27
Tnfaip8	Tmem108	Atp6ap2	Tax1bp1	Tmem40	Mfng	Homer2		Fyb	Rrbp1	Mpp1	Nfam1	Ifitm3	Kif20b	Siva1	Tmsb4x	Rps16
Selplg	Rhoh	Clic4	Tuba8	Npm1	Rps7	Hk1		Aif1	Plxdc2	Laptm4a	Ccl6	Tpp1	Rfc4	F630028O10Rik	Nfam1	Ncor1
Itm2c	Bin1	Atox1	Lsm6	Mns1	Shisa8	Cd63		Ahnak	Bin1	Ms4a7	Rap1b	Mfsd5	Top2a	Bola2	Sat1	Gimap4
Ncf1	Pcmtd1	Fosl2	Mcpt8	Prkar2b	Fkbp1a	Inpp4b		Ifngr1	Lamp2	Rgs10	Atp1a1	Ctsl	Lig1	Nt5dc2	2310001H17Rik	Evl
Malat1	Tcf4	Avpi1	Gpx1	Cad	Fam212a	Selenow		Plekho1	Slco2b1	Dse	Spi1	Smagp	Ccdc34	Tmed9	Myl12b	Ankrd44
Cd63	Camk2d	Ndufb8	Tuba4a	Abcf1	Phgdh	Tmem160		Tmsb4x	Entpd1	Fcrls	Ctsa	Lamp1	Ndufaf2	Ostc	Mgst1	Il18r1
Tpt1	Pten	Sdhb	Fcgr3	Npm3	Pik3r1	Blvrb		Ptprc	Ctsh	Gabarap	Grk3	Wnk1	Cenph	Rpia	Trib1	Gimap6
Aqp9	Plekha2	Src	Ssr4	Timm10	Taf1d	Itgb7		Capg	Mef2a	Marcks	Apbb1ip	Vsir	Pa2g4	Plac8	Txn1	Zbtb16
Arhgap15	Hmgb2	Atp5k	Prss34	Pgm1	Rps3	P2rx1		Cfp	Plxnb2	Abhd12	Trf	Rhoa	Lsm3	Cdca7	Map1lc3b	Apobec3
Slfn2	Impdh1	Hagh	Tmed3	Gar1	Rps4x	Hes1		H2-K1	Adgre1	Clec4a1	Fam49b	Ap2m1	Hist1h4c	Rnaseh2c	Adipor1	Itgb7
Hcst	Pnp	Ddt	Mylk3	Pgp	Zfp608	Spns1		H2-D1	Vsir	Fcgr3	Pilra	Grn	Bex3	Adssl1	Ifitm6	Tox
Rnf130	Tbc1d10c	Anxa5	Ltb4r1	Ydjc	Il12a	Ttc28		Tor1aip1	Slc15a3	Anxa5	Prkcd	Ifitm2	Eml4	Hyou1	Kdm7a	Top2b
S100a11	Alpl	Ndufc1	Prkcsh	Prdx6	Sfr1	Pdlim1		Asah1	Gusb	Ctsc	Plbd1	Kctd12	Park7	Tmem97	Anxa1	Pfn1
Ncf2	Pclaf	Traf1	Gata2	Cacybp	Chd3	Rfesd		Irf5	Tmem119	Smagp	Mef2a	Pygl	Atic	Mrpl19	Vsir	Rac2
Rabac1	Mgst2	Ube2f	Pdia4	Mrps26	Bst2	Flot1		Sat1	Asah1	Emp3	Plac8	Ctsb	Cdca7l	Mcee	Iqgap1	Osbpl3
Vasp	Rag1	Trem2	Prss57	Ddx18	Atp2b4	Prkcb		Maf	Tpp1	Pld4	Gpr141	Cbr2	Gar1	Tmed2	Mcl1	Sfr1
Ier2	Fam53b	Pdgfb	Spcs3	F2r	Cdk4	Lpxn		Cstb	Itga6	Tgfbi	Lgals3	Nfic	Nxt1	Mfsd10	Bmx	Ikzf2
Cd52	Lxn	Psmd10	Id1	Ftsj3	Mycn	Car8		Atox1	Pou2f2	Tcf4	Sirpa	Rps29	Pold2	Mlec	Rac2	AW112010
Herc1	Sapcd1	Bhlhe40	Tec	Gcsh	Skp1a	Rhoh		Mndal	Pde3b	Fcer1g	Actr3	F13a1	Cdca7	Pcgf5	Slc7a11	Camk4
Laptm5	Uhrf1	Mrps6	Apoc1	Serbp1	Cnn3	Me2		Rtp4	Lyn	Sdcbp	Slc12a2	Gas7	Odc1	Rrm2	H2-D1	Aes
Iqgap1	Rnase12	Lactb	Trappc6a	Mthfd1	Ankrd10	Ppib		Calm1	Scarb2	Lamp2	Ifi204	Mef2a	Fkbp1a	Cmtm7	Clec4a2	Tnfrsf18
Jun	Ppp1ca	Tubb6	H2afx	Llph	Tcf4	Adora3		Ifi203	Basp1	Rbpj	Atp2b1	Mpp1	Gpatch4	Cdk6	Spi1	Arhgap30
Arl4c	Anp32e	Eno1	Etfb	Gnl3	Smarcc1	Il4		Sp100	Zfhx3	Ap1b1	Bcl2a1b	Ptafr	Paics	Mrpl51	Fcer1g	Grap2
Skap1	Sae1	Slc37a2	Siglecf	Dctpp1	Rps14	Serpinb1a		Samhd1	Gns	Rassf4	Pglyrp1	Cotl1	Dnajc9	Mtus1	Actn1	Mbnl1
Atp11b	Apobec3	Dnmt3a	Hist1h2ap	Ssx2ip	Tspan13	Smpx		Rrbp1	Glul	Scpep1	Ptpn1	C5ar1	Kif15	Pdia3	Ncf4	Akna
Nedd4	Mtss1	Map2k3	Spc24	Nop58	Il21r	Gcsam		Ifi211	Cd300c2	Abca1	Ftl1	Laptm4a	Mybbp1a	Ddost	Zyx	Tpt1
Arhgap45	Bcl11a	Anxa4	Cnpy2	Metap2	Rps18	Rapsn		Lrp1	Ccr5	Adgre1	Mcl1	Maf	Syce2	Xpc	Gpsm3	Myh9
Arpc5	Hdac7	Csf1r	Srgn	Snu13	Impdh2	Galnt6		Tyrobp	Psap	Adam15	Samsn1	Cd44	Dtd1	Smn1	Lsp1	Atp1b3
Padi2	H2afv	Mdh2	Lman2	Wdr12	Pum1	Slc3a2		App	Cd53	Ltc4s	Tmsb4x	Ctsa	Nrgn	B4galnt1	Fpr1	Ccnd2
Sh3kbp1	Sh3bp5	Gpx1	Hgf	Eif3g	Rpl18a	Scd2		Pitpna	Trf	Hmox1	Lamp1	Dab2	Snrpd2	Tkt	Ncf1	Cotl1
Akap13	Uchl1	Atp6v1a	Selenos	Ppat	Hnrnpa1	Galc		Rassf4	P2ry13	Asah1	Arpc2	Ftl1	Rrp1b	Igfbp4	Slc2a3	Krit1
Tax1bp1	Nedd9	Ccdc88a	Emilin2	Nifk	Etv6	Atp13a2		Spi1	Ltc4s	Anxa2	Coro1a	Klf4	Mpp6	Tfec	Trem1	Arhgef1
Egr1	Sipa1	Ctsa	Pdia6	Nop16	Apex1	Lpcat2		Clec4n	Capza2	Cyba	Lair1	Plaur	Timm8a1	Pgd	AC110211.1	Dock2
Lilrb4a	Sox4	Chchd10	Tyms	Ubxn2a	Rpl17	Hs3st1		Lrrc25	Tmem59	Gas7	Camk2d	Itgb2	Lsm7	Cenpw	Bst1	Itga4
Myl12b	Zfp706	Pmepa1	Pcmt1	Cct7	Rpl37	Lcp2		Cd74	Zfp36l1	Bri3	Metrnl	Fam43a	Trp53	Gm16104	Cd44	Crip1
Ndufa6	Rras2	Myo10	Hmgn5	Tspo2	Eml4	Fam129a		Csf2ra	Apbb1ip	S100a1	Cdk2ap2	Cybb	Fkbp4	Nin	Malat1	Hdac1
Adipor1	AU020206	Uqcrb	Nucb2	Gfi1b	Cbx1	C1qtnf12		Sdcbp	Malat1	Zeb2	Pirb	Capzb	Lyar	Ppp2cb	Sem1	Ndufb11
Clint1	Lgals9	Gpr183	Rpn1	Cdk6	Kcnq1ot1	Rcn3		Sdc3	C3ar1	Rtn4	Nr4a1	Anxa3	Polr2f	Lrrc59	Samhd1	Klrd1
Cebpb	Pmf1	Spred1	Icam4	Svbp	Rpl35	Spred1		Sppl2a	Plekho1	Itgb1	Il17ra	Cyfip1	Angpt1	Dtymk	Myh9	Tmsb4x
Ssh2	Bcat1	Nfkb2	Hmgb2	Bola3	Rpl24	Zcchc10		Arpc1b	Jmjd1c	Cndp2	Igsf6	Csf1r	Cdca8	Ankrd28	Cdk2ap2	Pitpnc1
Coro1a	Rrm2	Minos1	Cebpa	Galk1	Eif3e	Itga4		Cotl1	Ophn1	Ehd1	Sorl1	Nfam1	Impdh2	Suclg1	Gsn	Tpm4
Apoe	Frg1	Gsap	Ssr3	Timm9	Pnp	Atp8b5		Ptpn6	Fcgr3	Ap2s1	Slfn2	Mcub	Bcl7c	Fmc1	Selplg	Ccdc88c
Zfp36	Strbp	Slc25a4	Nt5dc2	Pa2g4	4931406C07Rik	Pdgfrb		Akr1a1	Timp2	Lipa	Klf2	Adam10	Chchd4	Mapkapk2	6430548M08Rik	Pik3cd
Ero1l	1700048O20Rik	Ndufs7	Edem3	Phb2	Slc38a1	Esyt2		Oasl2	Anxa3	App	Filip1l	Fn1	Ilf2	Hdlbp	Gabarap	Utrn
Leprotl1	Cyfip2	Edem1	2021-09-01	Mrpl20	Zcchc11	Nt5c		Bri3	Itgam	Mfsd1	Prdx5	Ckb	C1qbp	Lamtor4	Fgr	2021-09-07
P2ry14	Spib	Cox7a2	Syce2	Tmem97	Rps28	Chd3		Ptpn1	Adap2	Glul	Rgs2	Ms4a6d	Mcm7	Dnajb11	Pram1	Tnks2
Tln1	Zcchc11	Adssl1	Padi2	Lsm2	Gimap9	Selenos		Evi2a	Efhd2	Clec4a2	Ctsc	Hmox1	Nolc1	Syce2	Pbxip1	Sp4
Nfkbia	Traf4	Grk3	Dtnbp1	Ncl	Spint2	Gnas		Il6ra	Irf8	Rap1b	Man2b1	Tmem141	Gnl3	Gstm1	Rhog	Ndufv3
Rps6ka3	Pla2g12a	Uqcrq	Sec61b	Snrpf	Rps6	Stx3		Ccr2	Fam105a	Cbr2	Ifi27l2a	Nrp1	U2af1	Krtcap2	Cebpd	Itk
Gmfg	Rpa3	Cyc1	Pgk1	Gspt1	H2afv	Edem3		Laptm5	Sat1	Dpysl2	Ncf4	Ptpn1	Cbx1	Tmem256	Itgam	Prkch
Rap1b	Lmnb1	Anxa2	Glipr1	Pla2g12a	Rtp4	Dhcr24		Hexa	Cttnbp2nl	Fth1	Cd68	Vamp3	Sms	Selenoh	Trim30b	H2-K1
Srgn	Cep164	2010107E04Rik	Glb1	Ak2	Sptbn1	Appl1		Stat1	P2ry6	Trem2	Xbp1	Ncf1	Tcof1	Ncam1	Cpd	Smad7
Ncor1	Phip	Timm17a	Plac8	Pdcd11	Rps16	Slc41a3		Tifab	Frmd4a	P2ry6	Atox1	4930455G09Rik	Wdr12	BC035044	Ogfrl1	S100a13
Ppp3ca	Aff3	Pik3r5	Ccnb2	Asns	Satb1	Cgnl1		Cx3cr1	Ctsf	Cmtm3	Laptm4a	C3ar1	Smc2	Lman2	Arpc5	Rps7
Alox15	Prdx4	Ktn1	Aprt	Bcl11a	Fkbp3	Zbtb38		Slc15a3	Wnk1	Plxnb2	Eno3	Cd84	Stmn1	Dtl	Ubb	Stk17b
Rnh1	Ctcf	Naa50	Gm20342	Prdx3	Hp1bp3	Rgs18		Apobec1	Tanc2	Eps15	Adgre5	Sh3bgrl	Ybx3	Gsr	Ypel3	Cd3d
Cd53	Gngt2	Mfsd12	Cdca3	Gdf3	Foxp1	Fam46a		Cyfip1	Ldhb	Ctss	Fau	Cmtm3	Lmo2	Usp14	Svil	Il7r
Gstm1	Gimap1	Nsd2	Nrm	Rpl14	Ptpn18	Cyth3		Ubl3	Il6ra	Zfp36l1	Ctsh	Tmem165	Phf14	Glrx	Trem3	Ahnak
Junb	Elk4	Ndufs5	Il3ra	Mrpl42	Parp1	Acer3		Rbms1	Ftl1	Sirpa	Skap2	Ecm1	Ddx27	Fam136a	Srgn	Dnajc15
Map1lc3b	C1galt1	Myof	Taldo1	Rcc1	Psip1	Tmem9		Skap2	Erp29	Plod1	Sirpb1c	Ap2a2	Mcm6	Srp9	Fxyd5	Supt4a
Rps6ka1	Cib1	5031439G07Rik	Surf4	Gart	Smad7	Tfcp2		Vsir	Clta	Rab3il1	Taldo1	Sdcbp	Rbbp7	Cacybp	Il17ra	Birc6
Myl6	Cenps	Cdk2ap2	Rfc2	Sord	Angpt1	Vim		Wfdc17	Bmp2k	Twf1	Klf4	Eps15	Dtymk	Ptgr1	Glrx	Cap1
Rps11	Cbx1	Pak1	Spcs2	1110004E09Rik	Rpl35a	Tspan32		Parp14	Man2b1	Ifi204	Prr13	Klf3	Wdr43	Ly6c2	C5ar1	Tes
Plek	Jakmip1	Wsb2	Hist1h1c	Bola2	Rpl3	Hs6st2		BC005537	Susd3	Ctsz	Hfe	Gpx1	Smc1a	Sms	Tnfaip2	Actr3
Ccl6	Csrp2	Nadk	Gyg	Fkbp4	Rps19	Ahnak		Lamp2	Skil	Trf	Hp	Snx2	Parp1	Rsbn1	Igsf6	Rps27
Msn	Hmgn2	Cox4i1	Dock8	Shmt2	Eef1b2	Nucb1		Cd300a	Dock4	Gns	Ssh2	2610507B11Rik	Uqcc2	Mydgf	Pgd	Dnajc1
Igf1r	Asf1b	Inf2	Mki67	Eif5b	Rpl6	Crip1		Tapbp	Tm6sf1	Cyth4	Cd53	S100a4	Rfc1	Mgst1	Jaml	Fam102a
Rpl38	Lbr	Sirpa	Hist1h4i	Ddx27	Notch1	Rapgef2		Actr2	Ccl12	Rbms1	Myl12b	Gda	Pdap1	Exosc5	1600010M07Rik	Tgfbr2
Rgs2	Tspan13	Uqcr10	Cpne2	Utp14a	Rpl27a	Plec		Prkcd	Fcgr1	Ccdc50	H3f3a	Ctss	Hmga1	Rflnb	Cnn2	Arl6ip5
Txnip	Raly	1110008P14Rik	Gnai3	Kcnn4	Hnrnpa0	Cst7		Reep5	B2m	Bin1	Capza2	Atp1a1	Ndufa4	Chchd4	Coro1a	Tcf12
Samhd1	Grk2	Ndufb6	1810037I17Rik	Aqp1	Rps12	Blmh		Ckb	Wsb1	Sh3bgrl	Nupr1	Hgsnat	Msi2	Canx	Actb	Cd2
Runx1	Srsf10	Akr1a1	Sdf2l1	Plscr1	Cdv3	Rpl41		Rnf213	Stab1	Lgals1	Myo1g	Ctsh	Smc4	1110008F13Rik	Itgb2	H2-D1
L1cam	Lockd	Vdac2	Exosc8	Hspd1	Zfp36l2	Prkacb		Rnf149	Arhgap5	Man1a	9930111J21Rik2	S100a13	Pebp1	Wdr12	Slc15a3	Igf2r
Itgb3	Gstt2	Ndufa2	Esyt1	Atpif1	Rps3a1	Carhsp1		Ehd4	Ssh2	Sbf2	Calm1	Lgmn	Fabp5	Agpat5	Myadm	Tcrg-C1
Ypel3	Xrcc6	Cox5a	Ubald2	Pdap1	Smarcd1	Tuba8		Pla2g7	Gas6	Lyz2	Alox5ap	Rab5c	Cct3	Igsf6	Gnai2	Phip
Anxa6	Map4k2	Sh3glb1	Hist1h2ae	Lmo2	Chd4	Lxn		Filip1l	Mafb	C5ar1	Cytip	Pitpna	Mif	Mrps15	Gmfg	Arl4c
Ptpre	Slc38a2	Cyth4	Tagln2	Higd1a	Rpl11	Cmtm7		Cyth4	Cryba4	Qk	Herc4	Tgfbi	Ndufab1	Ogfrl1	Tpd52	Bptf
Cxcr2	BC035044	Atp6v1d	Rgcc	Mrpl36	Nop58	Tmem64		Mcl1	Rab3il1	Rhoa	Arid3a	Cst3	Pfdn6	Ndufb3	Plaur	Gimap3
Os9	H3f3a	Ctsz	Cks1b	Txnl1	Rpl13	Pdxk		9930111J21Rik2	Inpp5d	Lrp1	Il13ra1	Agtrap	Mef2c	Gar1	Hcst	Srpk2
Itgam	6030408B16Rik	Rgs10	Hist1h1e	Bcas2	Ifi27	Nr3c1		Anxa2	Snx5	Ctsd	Vsir	Rbpj	Nhp2	Gpi1	Pten	Ube2h
Fcer1g	Ppil1	Samm50	Prc1	Sod2	Erh	Ccl17		P2ry6	Nrip1	Picalm	Actb	H2-D1	Mrpl12	Selenos	Neat1	Gzma
Gabarap	Snrpe	Fblim1	Tspo	Spire1	Mtdh	Lat		Zfp36l1	Wdr26	Snx5	Ltb4r1	Ctsd	Dnajc2	Cited2	Gm34084	AC163354.1
Rpl37a	Parp1	Atp5e	Lockd	Idh3a	Lztfl1	Tmem147		Flna	Cd68	Klf2	2021-03-01	Npc2	Nap1l1	Lamtor2	Fgd4	Nrgn
Gpr183	Siglecg	Ndufa13	Pafah2	Rsl1d1	Cnrip1	Kidins220		Pycard	Cd86	Atp6v0b	Nadk	Tln1	Supt16	Mphosph10	Chmp2a	Kmt2e
Ripor2	Slc16a1	Asah1	Kif20b	Ddx39	Rps9	P2rx4		Gnai2	Fcer1g	Colec12	Ly86	Slc6a6	Snu13	Romo1	Pla2g7	Tuba1a
Pnrc1	Hnrnpul1	Hsd17b10	Gpc3	Eif1ad	Gcnt2	Cops9		Chmp4b	Clk1	Cd86	Tor1aip1	Anxa2	Knop1	Gmnn	Lgals3	Prrc2c
Adam8	Rps26	Rnf19b	Syne1	Dtd1	Gpr171	Adgrl1		Clta	Srgap2	Raph1	Ywhaz	Snx3	Nop56	Pde4d	Rflnb	Ddx6
Adgre1	Arntl	Spr	Lbr	G3bp1	Hsp90ab1	Msn		Cltc	Lpl	Mef2c	Il6ra	Tmcc1	Sumo2	Mrpl18	Klf2	Epsti1
Map4k4	Fcho1	Ppp1r12b	Kif15	Stip1	Bex1	Tal1		Bach1	Dst	Gnai2	Ogfrl1	Cryl1	Cks1b	B4galt6	Il1f9	Cnot6l
P2rx1	St3gal6	Ppp2r3a	Sec61g	Hsph1	Hmga1	Maob		Gabarap	Sall1	Lyn	Ier5	Ralb	Psip1	Srp72	AB124611	B2m
Ltb	Ube2s	Specc1	Birc5	Cct3	Isg15	Kcne3		Xaf1	Abca9	Tcn2	Pid1	Ccl9	Fmc1	Gm1604a	Mtus1	Psmb10
Pglyrp1	Pgls	Ak2	Fmc1	Ppm1g	Tet1	Rpl37a		Lamtor1	Rnf13	Abca9	Itgam	Ctsz	Rpl36	Magt1	Pbx1	Coro2a
Creg1	Alyref	2610001J05Rik	Hist1h1b	Ruvbl1	2900026A02Rik	Stim1		Cd44	Ubc	Trim47	Ifi207	Tnfrsf1a	Nasp	Fkbp2	C3	Pycard
Itga2	Rps19	Atp5d	Hist1h3c	Cmss1	Rps5	Cd81		Cdc42	Zeb2	Calm1	Ostf1	Ifi204	Cct5	Eno1	Cd300ld	Rps26
Pfn1	Rbm8a	Ndufb5	Uqcrq	Thop1	Gm26735	Arvcf		Chmp2a	Btg2	Npc2	Mob1a	Man2a1	Magoh	Nolc1	Rnf144a	Rbl2
AB124611	Fbxo5	Tuba1c	Vamp8	Atp5g1	Xrcc6	Ikzf1		Apoe	Cd9	Eid1	Unc93b1	Ostf1	Psmd7	Lyar	Ube2b	4930523C07Rik
Gpsm3	Rag2	Fos	1700123O20Rik	Timm13	Hbb-bt	Cyp11a1		H2-DMa	Tmem86a	Itga9	Slc11a1	Plod3	Rad50	Ybx3	Ogt	Eml4
Tspo	Cyth1	Ndufb4	Ube2c	Nop56	Rpl18	Ecm1		Arpc5	Daglb	Psap	Sppl2a	Clec4a1	Selenoh	Cks1b	Btg2
Hk2	Cenpm	Slc43a2	Pdia3	Trp53	Lax1	Tnik		Mob1a	Npc2	Igfbp4	S100a6	Bcl2a1b	Gspt1	Cycs	Arhgdib
Ostf1	Inpp5d	Ptpn22	Npepps	Mrps5	Rps26	Dapp1		Mycbp2	Rin2	Dmxl1	Pilrb2	Reep3	Sf3b5	Mrpl12	Arpc2
Klf6	Sumo1	Emp3	Cdca8	Psat1	Eef1g	Ids		Emp3	Tmbim6	Cst3	Diaph1	S100a1	Cacybp	Fkbp4	Tmem154
H2-D1	Cd93	Sbno2	Smc4	Polr2e	Rpl39	Ifitm2		Ostf1	Cd180	Camk1	Tln1	Lyn	Eprs	Srm	H3f3a
Ube2h	Ifi209	Ptpn12	Psat1	Exosc7	Smc1a	Gpx4		Igsf6	Abcg1	Hsbp1	Fam49a	Flna	Snrpd3	Prdx6	Fosl2
Srsf5	Ube2i	Mrps36	Cks2	Carnmt1	Ywhae	Slc7a5		Itgam	Ints6l	Efhd2	Shisa5	Gnb2	Skp1a	Ptma	Eif1
Atp1a3	Pafah1b3	Prdm1	H2afj	Rab4a	Cox7a2l	Plpp5		Tmem176b	Pmepa1	Atp6v0a1	Ucp2	Thbs1	Tubb5	Erh	Rbms1
Cotl1	Tcf7l2	Plod1	Krtcap2	Wdr43	Hells	Prkcq		Tmem176a	Ccnl1	Rab5c	Ly6i	Rras	Nop10	Bola1	Emb
Pim1	Gpat3	Atp6v1g1	Acss2	Sfxn1	Rps17	Map4k4		Rgs10	Arhgap17	Vim	Id2	Atp6ap1	Rps20	Pa2g4	Fbxl5
Cldn1	Tnfrsf13c	Cttnbp2nl	Gadd45a	Atad3a	Morf4l1	Npl		Arpc2	Cd84	Mafb	Npc2	Ctsc	Hells	Ndufb8	Gpi1
Rbfa	Rnf7	Atp5g1	Ly6e	Gars	Rps25	Kif23		Snx2	Camk2d	Snx9	Lcp1	Rac1	Snrpf	Pglyrp1	Mapk13
Jak2	Mki67	Clec2d	Ncam1	Tpm1	Mta3	Poln		Cfh	Rab14	Evi2a	Susd3	Fcgr3	Rps8	Prdx5	Alox5
Lst1	Mef2d	Tmed10	Pclaf	Erh	Itm2a	Padi2		Ucp2	Reep3	Cx3cr1	Efhd2	Rbms1	Eef1g	Hsd11b1	Actr3
Selenom	Smc4	Gsdmd	Rom1	Mphosph10	Cd47	Qsox1		Adgre1	Atp6v0b	Hacd4	Chmp4b	Gltp	Hsp90ab1	Rfc1	Cd24a
Ccr1	Prkd2	Mitf	Top2a	Atic	Rpl22l1	Rac1		Selenop	Tcf4	Rhoc	Cdc42	Zeb2	Nme1	Ak2	Pilrb2
Atp6v0b	Cat	Tpm1	Hist1h3e	Dkc1	Rpl7a	Gng2		Plxnb2	Ehd4	Mef2a	Ifngr2	Msn	Hmgb1	Eprs	Gm26740
C3ar1	2021-09-06	Sgpl1	Rabac1	Psmg3	Stmn1	Acadl		Atp6v0b	Gdi2	Bst2	Lrrc25	S100a6	Ranbp1	Ybx1	Ltb
Alox5	Fus	Plp2	Racgap1	Ppid	Tbxa2r	Tceal9		Erp29	Mylip	Zcchc6	Tifab	Capg	Nop58	Atp5g1	R3hdm4
Inpp4b	Mfsd4a	Abi1	Gm8113	Abce1	Tmsb10	Nmb		Stx7	Bcl2a1b	Blvra	Actr2	Entpd1	Ybx1	C1qbp	Myl6
Ppp2r5a	Adgrl2	Bdh2	Myb	Cpsf2		Itga9		Sh3glb1	Fgd2	Vwa5a	Cd44	Rab32	Cdk6	Pebp1	Timp2
Aes	Anp32a	Cited2	Dstn	Phb		Mob3c		Nupr1	Tmsb4x	Capza2	Zfand5	Unc93b1	Psmb6	Mgst2	Arid3a
Add3	Ccna2	S100a1	Anp32a	Noc2l		Prrc1		Clec12a	Arl4c	Bmp2k	Adcy7	Calm1	Npm1	Cox7a2	Gpr141
Nlrp3	Foxp1	Sema4d	Hmgn2	Ruvbl2		Lat2		Samd9l	Ifngr1	Actb	Klra2	Arpc1b	Bclaf1	Nhp2	Zcchc6
Il4	Rabgap1l	Ndufb10	Hist1h1d	Mrpl18		Reep5		Trim30d	Foxn3	Ostf1	Cap1	Klf9	Ak2	Stfa1	Rab7
Ddx5	Marcksl1	Jarid2	Hist2h2ac	Prpf19		Ndufa1		Ifnar2	Mafg	Rac1	Sh3glb1	Cndp2	Tomm7	Nucb2	Ccl6
Igsf6	Cbx3	Card19	Rpl41	Eif2s1		Tpsg1		Coro1b	Tmem50a	Rab14	Glud1	St3gal5	Rps2	Sptbn1	Glipr1
Gsr	Top2a	1810058I24Rik	Fgf3	Cisd1		Znrd1		Nrros	Ubl3	Lrrc25	Arpc5	Mcl1	Ppp1r14b	Eif3c	Adam8
Arhgdib	Pcna	Matk	Nfkbia	Dmac1		Fermt3		Slfn1	Fyb	Ptms	Bin2	Prr13	Tuba1b	Uqcr11	Clk1
2021-09-01	Gimap6	Zmiz2	Kif11	2310039H08Rik		Cotl1		Fam49b	Camk1	Stx7	Ppp1r12a	Ptprj	Hnrnpab	Aprt	Dusp1
Ahnak	Tmpo	Xpr1	Lta4h	Nat10		Iqgap1		Mrpl52	Ptms	Cd36	Tgfbr1	Hexa	Hmgn1	Nudc	Cdkn2d
Cd37	Tubb5	Nfkbia	Tpx2	Smim13		Tpsb2		Arpc4	Nfe2l2	Hgsnat	Lamp2	Actb	Rps17	Sem1	Sh3glb1
Ubc	Esco2	Txn1	Ier3	Icam2		Rps18		Ifi209	Lacc1	Kctd12	Pag1	Bach1	Rps25	Cox7b	Arpc3
Tmem154	Top2b	Ppp1r14b	Nusap1	Hspe1		Klhdc2		Myo1f	Luc7l2	Txnip	Fgd4	Atp2b1	Snrpe	Psmd7	Abtb1
Flot1	Med13l	Pitpna	Cd200r3	Gadd45gip1		Lgals7		Iqgap1	Tpd52	Dusp22	Sla	Dusp3	Atp5o.1	Phgdh	Ifitm3
Lbr	Ube2j1	Cox7c	Hist1h4d	Mrps28		St6galnac3		Lgals3bp	Tyrobp	Atp6v1g1	Arpc1b	Fth1	Dek	Mrpl33	Lrg1
Crlf3	Smarcd2	Slc25a11	Hist1h3d	Smap2		Creb3l2		Laptm4a	Rtn4	2610507B11Rik	Scand1	Mertk	Prdx2	Psma4	Lrrk2
Tacc1	Mknk2	Ap1s1	Nucks1	Pmm1		Meis2		Psme2	Cd33	Pltp	Themis2	Ifitm6	Snrpd1	S100a8	Gadd45a
Atp1b1	Prkcb	Psmb7	Hist1h2bj	Imp3		Tmem158		Serp1	Ski	Etv1	Myo1f	Trem2	Rpl35	Gca	Txnip
Aldoa	Ddx39	Usmg5	Ppib	Wdr46		Rpl39		Atp6v1g1	Sh3glb1	Glmp	Ctsz	Man1a	Smarca5	Park7	Actg1
Rplp1	Tyms	Rasa4	Rpl10	Impdh2		Polr1e		Vim	Zfp36	Igf1	Pip4k2a	Man2b1	Taf1d	Tomm7	Arid4a
Neurl3	Hnrnpa3	Ifi207	Hexb	Nudt5		St3gal5		Cebpb	Frmd4b	Npl	Abcg3	Tnfsf12	Set	Rps12	Cebpb
Gsn	Nsd2	Mtx2	Mpc2	Heatr3		Chst1		Pirb	Fam49b	Tubb2a	Akap13	Litaf	Hspd1	BC100530	Flna
Ptprc	Dgkd	Ndufb3	Cmtm7	Mrps18b		Rpl10		Mapkapk2	Slc12a9	Arhgap31	Serinc3	Klf6	Hlf	Nop10	Ly6c2
Ccl4	Prdx1	mt-Nd1	H2afz	Vdac1		Cd164		Msn	Itm2c	Ly86	Csf3r	Arpc2	Ptma	Atpif1	B430306N03Rik
Klf7	Mndal	Ywhah	Nedd4	Bzw2		S100a13		Cap1	Ier5	Osbpl9	Irf5	Cmklr1	Hint1	Eif5a	Itm2b
H2-T23	Hist1h1a	Atp5c1	Hist1h1a	Wdr75		Gnai1		Malat1	Rasgrp3	BC005537	Clec4n	Comt	Ncl	Hspd1	Cd177
Itgal	Hmgn3	Ndufa7	Hmmr	Ccdc58		Ankrd44		Rtn4	Macf1	Clec10a	Fmnl1	Rhob	Rpl28	Rps17	Klra2
Cox7a2l	Rrm1	Arhgap10	Hist1h2af	Slc19a1		Pde3a		Fgr	Xist	Unc93b1	Ncf2	Snx6	Rps6	Rps27l	Fcgr3
Nhsl2	H19	Coq8a	Hist1h2ab	Nme1		Dpm3		Parp12	Mgat4a	Tmsb4x	Celf2	Tsc22d3	Dut	Snrpf	Kctd12
Mfsd6	Dusp2	Cyb5r3	Tm7sf3	Mrpl34		Ext1		Cd53	Asph	5031439G07Rik	Rhog	Rab14	Eef1b2	Dut	Fam129a
Camk1	Cytip	Glud1	Hist1h4h	Mak16		Espn		C1qb	Atp6ap2	Dync1i2	Nabp1	Pid1	Hnrnpd	Set	Igf1r
Sat1	Rbmxl1	Ndufs4	Ankrd28	Emg1		Cbfa2t3		5031439G07Rik	Ctsc	Cotl1	Hcls1	Gng5	Hmgn2	Gapdh	Pnrc1
Arid3a	Cdv3	Aebp2	Gapdh	Fxn		Ptprcap		Rap1b	Cadm1	Ctnna1	Rhoa	Eps8	Kcnq1ot1	Ptges3	Pxn
Cd47	Pbk	Arl6ip5	Hist1h2ac	Uqcr11		Atp1b1		Capzb	Ntpcr	Ccl24	Dusp16	Cd302	Anp32b	Ndufa4	Trp53inp1
Pfdn5	Zfp36l1	Gns	Cdk6	Eprs		Eno2		Msr1	Jun	Sh3bp5	Cd9	Kras	Rpl36a	Arhgdib	BC117090
Ikzf2	Dnajc9	Cox7b	Ldha	Dnajc2		Rpsa		Sla	Sgpl1	Il10rb	Syk	Rap1a	Ppia	Rps25	Cd9
Rps9	Pold4	Atp6v1f	H1f0	Ube2v2		Dnajc1		AY036118	Slc40a1	Rab11a	Ptpre	Sh3glb1	Hnrnpa0	Nme1	Cd53
Slc41a3	Nol7	Ndufb9		Polr2h		Rnf128		Rap1a	Sft2d1	Sdc3	Sh3bgrl	Degs1	Eif3c	Hsp90aa1	Cebpe
Nt5c3	Tfrc	Fxyd5		Rrp15		Jund		Ccl6	Cd164	Itm2b	Gnai2	Rab31	Cmtm7	Hsp90ab1	Rin3
Glipr1	Arl6ip1	Cycs		Cinp		Gnptg		Lsp1	Ccl3	Arhgdia	Rnf149	Twf1	Serbp1	Fcnb	Cyp4f18
Ftl1	Hes1	Kcnn4		Tsfm		Car1		Hpgd	Hpgd	Necap2	Sh2d1b1	Itgb1	Rpl6	Rps2	Vasp
Ppp1r12a	Klhl6	Dld		Mt2		Fcer1g		Zbp1	Slc29a3	Rin2	Stk38	Cyth4	Rps3a1	Hmgb2	Cap1
Ptpn18	Hmgn1	Ocstamp		Eif2s2		Clic1		Rac1	Nktr	Fam102b	Asah1	Lsp1	Rpl26		Ccpg1
Aff4	Rfc3	Abcb4		Naf1		Ssr4		Rap2b	Junb	Hip1	Jak1	Asah1	Atp5g1		Plp2
Arpc2	Hibadh	Dap		Utp18		Slc31a2		Pfn1	Tmem176a	Txndc17	AB124611	Stx7	Srsf3
Serinc3	Lsm4	Usp14		E2f4		Rnh1		M6pr	Serinc1	Plek	Lcp2	Icam2	Rpl15
Adk	1700027J07Rik	Antxr2		Snrpd1		Hspa13		Slc11a1	Laptm4a	Pitpna	Tmem51	Gpx3	Nucks1
Osm	Cdca3	Idh3a		Mrpl51		Copz2		Ctsd	Tgfbr2	Fcgr1	Marcks	Ccr1	Rpl11
Mcpt8	Ncapg2	Cox5b		Muc13		Cma2		Tmem106a	Wls	Mfsd11	Gpsm3	Tspan14	Hsp90aa1
Adgre5	Ncapd2	Slc6a6		Gfer		Rpl12		Gngt2	Slc3a2	Il4ra	Itm2b	Itch	Rpl3
Ptms	Ifi27	Cmas		Nasp		Smdt1		Ralb	Rgs2	Gusb	Capzb	Pitpnc1	Rps12
Selenok	Zmiz1	Tax1bp3		Orc6		Kcnq1ot1		Mafb	Plin2	Cdc42	Fth1	Lipa	Ran
Gng2	Bst1	Pfdn4		Mospd3		Bmpr2		Ccr5	Ighm	Nupr1	Adipor1	Ncf2	Eif5a
Nabp1	Ly6e	2021-09-11		Gtpbp4		Ier3ip1		Ncf4	Cltc	Tnfrsf1a	Pmaip1	Rab1a	Hspe1
Ptp4a2	Hnrnpd	Rnf149		Fbl		Golga4		Picalm	Comt	Wnk1	AY036118	Lrp1	Rpl41
Anxa2	Tmem243	Cfp		Rpf2				Nadk	Ppfia4	Dstn	Ppt1	Frmd4b	Chchd10
AY036118	Pim1	Atp5b		Zmynd19				Slfn8	Bsg	Arpc2	Gpcpd1	Atp1a3
Rgs1	Rad21	Ndufab1		Hars				Gsn	AC149090.1	Ctsh	Kdm7a	Cebpa
Treml2	H2-Ab1	Timm13		Uqcr10				Msrb1	Pros1	Klf4	Tmed5	Stard8
Rsrp1	Ift22	Arf1		Eef1d				Scand1	Colgalt1	Vat1	Rassf5	Hacd4
Cdc42	Tra2a	mt-Cytb		2810004N23Rik				Irf8	Nrp1	Shisa5	Rbms1	Dapk1
Rpl34	Smarcb1	Hexa		Mrps24				Ptms	Cyba	Stard3nl	C3	Fgd4
Stx3	Sarnp	Idh3b		Rnps1				Nfam1	Sppl2a	Aif1	Epsti1	Clta
Ets1	Kif11	Aco2		Ermap				Tmem51	Usp2	S100a10	Ehd4	Rgs10
Ppp1r10	Smim14	Stxbp3		Dut				Prdx5	Btg1	Rnasel	H2-K1	Fam20a
Myo1f	Mrpl23	Tmem192		Pdcd5				Pip4k2a	Tfe3	Hpgds	Arhgap30	Atp6v1e1
Dtnbp1	Hist1h1e	Ndufa5		Hspa9				Kctd12	Gm26778	9930111J21Rik2	Mrpl14	Stom
Ly6e	Cisd1	Ppargc1b		Pfdn2				AB124611	Atp2b1	Slc9a9	Evl	Dstn
Blvrb	Pde4b	Cox6a1		Mrpl15				Fam105a	Edem1	H2-D1	Cbl	Aldh3b1
Rbl2	Eno1	Ndufs2		Mtap				Lcp1	Mycbp2	Plin2	Nxpe4	Osbpl9
Glipr2	Mrps21	Gnptab		Cox6b2				Trf	Tmed5	S100a13	Cfp	Sla
Dock2	Aurkb	Pip5k1c		Blvrb				Ptprj	Tmem55b	Rnf130	Ccdc12	Gnpda1
Gnai2	Cdk1	Cenpx		Rrp1b				Itgb2	Actb	Ccl9	Fam174a	Rtn4
Rab11a	Slc4a7	Arpc1b		Brix1				Rhoa	Atf3	Tsc22d3	Dazap2	Capns1
mt-Co1	Ada	Fam96a		Phf5a				Adgre5	Ppp1r15a	Dnajc13	Tmbim6	Nipa2
Stk4	Pds5a	Creb3l2		Ahsa1				Scamp2	Csnk1e	Serinc3	Grn	Ifi207
Cd69	Rbbp4	2410015M20Rik		Fam162a				2021-03-01	Sdcbp	Slfn2	Ubl3	Psap
Tnfaip3	Prc1	Skap2		Eif3b				Soat1	Ptprc	Dusp3	Sp100	Bhlhe40
Tcp11l2	Bub3	Gngt2		Acaa2				Cd48	Klf2	Adam9	Asap1	Itpripl2
Sun2	Tsc22d4	Ndufv3		Anp32b				F13a1	Klf6	Pdlim4	Sema4d	Ly96
Pirb	Sumo2	Cav2		Tomm20				C1qc	Syngr1	Slc7a8	Irf2	Ms4a6c
Arhgap30	Prps2	Fabp5		Sf3b5				Pou2f2	Smap2	Ckb	Creg1	Abca1
Gm2a	Cenpw	Fth1		Tomm70a				Rhog	St3gal6	Tmem50a	Il10ra	Glmp
Ube2d3	Psip1	Esd		Orc2				Rab14	Rhoa	Sat1	Anxa2	Trim8
Stk10	Nusap1	Blnk		Eif3d				Itm2b	Tbxas1	Crip1	Coro1b	Pycard
Add1	Spc25	Fam96b		Snrpa1				2810474O19Rik	Slc16a6	Lpl	Atp6v0b	Abhd12
Lgalsl	Slbp	Rpl35		Gtf2h1				Ifngr2	Rbm5	Clcn5	Zfyve9	Klf10
Orai2	Kmt2a	Srgap3		Clint1				Apbb1ip	Cd63	Gatm	Tgfbi	Eno1
Ywhaz	Birc5	Tgfbr1		Nop14				Tnfrsf11a	P4ha1	Rab1a	Gcnt2	Trim47
Ubb	Dek	Pstpip1		Umps				Arhgap17	Adam10	Anxa3	Tcf7l2	Atp8a1
Satb1	Hnrnpa0	Ndufs3		Ndufa5				Ncf2	Ppt1	Rnf13	Stat1	Rnpep
Myadm	Smchd1	Ube2a		Mrpl35				Dab2	Saraf	Tmem256	Fndc3a	Lrrc25
Rps24	Suz12	Pnkd		Lap3				Axl	Acp2	Ralb	Plek	Ripk1
Tec	Tuba1b	Ncf4		Minpp1				Ifi35	Pla2g15	Lamtor1	Serp1	Rcn3
Fndc5	Chst3	Htra2		Chchd4				Mfsd1	Plek	Cd163	Fam69a	Dusp1
Ankrd44	Il16	Uap1l1		Lsm12				Btg1	Cd300a	Ifitm2	Tab2	Pon2
Ccnl1	Tpm4	Zfp263		Rbm28				Arhgdia	Man1a2	B2m	Clec12a	Nptn
Gm14005	Plscr3	Atp5f1		Dtymk				Gpr141	Dock10	Pid1	Cmpk1	Pgd
Nsd3	Ilf2	Pfn1		Sdhd				Psmb9	Arl6ip5	Slc11a1	Rras	Clec4d
Kmt2e	Hist1h3c	Mrpl23		Mettl1				Capns1	Atraid	Vps35	6430548M08Rik	Slfn2
Pygl	1700097N02Rik	Nptn		Txn2				Irf2bp2	Rnf130	Spi1	Cotl1	Alox5ap
Ankrd11	N4bp2	Tctex1d2		Cyc1				Lcp2	Zfp710	Atp1b3	Tm6sf1	Pla2g16
Tmem50a	Hist1h2ae	mt-Nd4l		1190007I07Rik				Abcg3	Tubgcp5	Slc6a6	Clec4a2	6430548M08Rik
Milr1	Elovl6	Slc39a13		Psmg2				Phf11b	Zfand5	P2rx4	Zbp1	Osbpl11
Clk1	Lig1	Arpp19		Timm17a				Nptn	Mkln1	Ncf1	Macf1	Il6ra
Spi1	Ywhae	Gas7		Tipin				Pira2	Osbpl11	Rnpep	Csf2ra	Ehd4
Fis1	Fkbp1a	Slc4a2		Rps2				Scpep1	Ms4a6b	Slc3a2	Lnpep	Ncoa3
Dusp1	Hist1h1d	Aldoa		Cct2				Tspo	Tmem176b	Iqgap1	Plin2	Fam49b
Fgfr1	Dut	Mrpl12		Cenpv				Ap1s2	Slc12a2	Prdx1	Unc119	Mtus1
Diaph1	Kansl1l	Use1		Glo1				Ptpro	Acox3	Tnfaip8l2	Nsd3	Irf5
Mrpl33	Arpp19	Cox6c		Trmt6				Glrx	Fchsd2	Slc40a1	Ceacam1	Tpt1
Ppp1r15a	Dhx9	Tfrc		1810022K09Rik				Clec2d	Slc11a1	Sgpl1	Slc15a3	Tnfrsf1b
Rin3	Sorcs2	Sap30		Las1l				Bnip2	Arrb2	Itsn1	Cfh	Apbb1ip
H2afj	Bcl2l12	N4bp1		Guk1				Atp1a1	Fus	Snx8	Brk1	Selplg
Rpl39	Gga2	Gusb		Tfam				Plek	Cpd	Klf6	Rara	Sash1
Fmnl1	Smc2	Tmem65		Romo1				Atp6v1e1	Srsf5	Wasf2	F10	Samhd1
Il6	Ppp1r16b	Ndufc2		Rnaseh2c				C3ar1	Kif21b	Cyb5a	Cyp4f18	Mbnl2
Cd200r1	4930523C07Rik	2021-09-07		Bola1				Acp2	Zmiz1	Fkbp1a	Limd2	Xdh
4932438A13Rik	Tcf12	Mrpl20		Ppih				Ifnar1	Ang	Gnb2	Havcr2	Il13ra1
Mboat1	Ndufb11	Cadm1		Rae1				Prcp	Fcho2	Dusp6	Itgb1	Gm16104
Taok3	Hist1h1b	D8Ertd738e		Pold2				Glud1	Gtf2h2	Mt1	Cd300ld	Plin2
Mcl1	Ndc80	Iscu		Cdv3				Gdi2	Abi3	Atp6v1e1	Bcl2a1a	Atp6v0b
Cops9	Rasa3	Uqcrh		Tpi1				Brk1	Gabarap	Ssr3	Trem3	Rassf4
Btg2	Tra2b	Agap1		Ndufab1				Abi1	Gatm	Ptpn18	Foxn3	Spi1
Tsc22d3	Mtch1	0610012G03Rik		Polr1d				Trafd1	2021-03-01	Slco2b1	Fcgr1	Epb41l1
Sptssa	Drc7	Map7d1		Ndufs7				Slc6a6	Ptpra	Gdi2	Arhgap17	Ptgs1
Slc2a3	Hist1h4d	Agpat4		Cdc34				Rnh1	Ms4a6d	Cd44	Fam32a	Tagln2
Cd7	Atad2	Trip6		Ptges3				Gns	Dennd4a	Bach1	Fis1	Nck1
Il3ra	Hnrnpab	Mrps28		Uchl3				Epn1	Wasf2	Ninj1	Arl6ip5	Gns
Arrb2	Clic1	Naa38		Car1				Tep1	Pycard	Wdfy3	Ccdc88a	Syk
Plac8	Selenoh	Vdac1		Tubb4b				Snx20	Lamtor1	Eea1	Arhgdib	Sbf2
Bin2	Smarcc1	Ppfibp1		Casp3				Sh3bgrl	Egr1	Atp6v0d1	I830077J02Rik	Xbp1
Dgat1	Capsl	Cox14		Eif3j1				Slc43a2	Mtdh	Sash1	Cd300lf	Msrb1
Anxa1	Git2	Ctsk		Zfp106				Kdm7a	Dhrs3	Klf3	Ptbp3	Pmp22
Arpc1b	Hpf1	Aprt		Eif1ax				Tnfrsf1b	Retreg1	Nenf	Rap1a	Hip1
Aprt	Csrp1	Agpat5		Mrpl22				Trps1	Tnfrsf1b	Arpc3	Cyp4f16	Rock2
Nfam1	Erg	Ndufa12		Wdr77				Hcls1	Dpysl2	Gng2	Psme2	AI467606
Rab21	Cxxc5	Myo5a		Smn1				Psmb10	Tmem37	Rab8b	Gpr35	Irf8
Samsn1	Hdac1	Sdha		Snhg12				Tmed10	Lyz2	Clec4a3	Ifi209	Apoc1
Arpc3	Mcm7	Coa4		Fam241a				Cd2ap	Mcl1	Atp6ap2	Rab14	Tyrobp
Chst15	Tubb2b	Ehd1		Eef1e1				Ap2a2	Son	Parp14	Ckb	Dlgap4
S100a13	Smarce1	Arpc5		Rangap1				Qk	Ucp2	Atp6v1a	Bach1	Mtss1
Myo1d	Cdc25b	Lpcat1		Nap1l1				Rnpep	Npnt	Ifi27l2a	Txnip	Itsn1
Rora	Syk	Slc9b2		Supt16				Bcl2a1b	Tlr2	Ccr1	Fcgrt	Gabarap
Lyst	Rere	Lsm4		Psmd12				Nrp1	Tlr7	Myof	Mapkapk2	Rilpl2
Gpi1	H2afx	Clec4a3		Taf10				Mcub	Smox	Capzb	Cd48	Cd300lg
Cyba	Ppia	Scand1		Dynll2				Sh3bgrl3	Pag1	Capns1	Ubc	Fcer1g
Perp	Clspn	Gdi2		Knl1				Syngr2	Tra2a	Rap2b	Cnn2	S100a10
P2rx4	Ap1ar	Ifi27		Eif5a				C3	Il4ra	Rab7	Stk17b	Klf13
Arhgef1	Cbx4	mt-Nd3		Pbdc1				Ccdc50	Plod1	Metrnl	Kctd12	Cd300a
Trf	Fbxl12	Ppp2r1a		Txnl4a				Il10rb	Atp6ap1	Lifr	Lipa	Ly86
Rb1cc1	Brd8	Prdx2		Ppp1r14b				Man2a1	Nmt1	Fcho2	Tet2	Ncf4
C5ar1	Cox7a2	Dnajb14		Denr				Atp6v1b2	Snx6	Renbp	Crlf2	Raph1
Napsa	Smc6	Coa3		Bms1				Ms4a7	Nipa2	Cd302	Sdcbp	Fam20c
Tsc22d4	Dhfr	Pgap2		Trnt1				Adap2	Spi1	Nrros	Pbxip1	Myof
Fcer1a	Hist1h2ab	Ndufa9		Pole3				Il13ra1	Fos	2610001J05Rik	Ube2d3	Atp6v0d1
Pold4	Bub1b	Tnip1		Rrs1				Ccr1	Arhgap31	Tln2	Slfn1	Lgals3
Ier3	E130308A19Rik	Rrad		Esf1				Metrnl	Pdlim4	Reep3	Trim30a	5031439G07Rik
Sorl1	Kif2a	Arhgdia		Psip1				Ifitm6	Slc7a8	Cybb	Itch	Gm26778
Zcchc6	Phldb3	Txnrd1		Myh10				Ctsl	Fcgrt	Rhob	Tpt1	1110008F13Rik
Rbm39	Srsf3	Adcy3		Naa15				Themis2	Abcc3	Cd84	Plaur	Cdc42
Cd200r4	Nsmce1	Nsf		Mpp6				Srgap2	Pnrc1	Idh1	Reep5	Cd53
St8sia4	Hist1h2ap	Casp8		Fabp5				Sgk3	Tsc22d2	Rragc	Rps27	Ggh
Prkacb	Hist1h2bm	Twf2		Mat2a				Txnip	Klhl24	Calm2	Trps1	Pilra
Dusp11	Nasp	Tmem126a		Syncrip				Fxyd5	Ivns1abp	Pea15a	B4galnt1	Efhd2
Ppp1r18	Smc1a	Fam129b		Mrpl30				Lipa	Tcn2	Prdx4	Mia2	Slc7a8
Dbnl	Incenp	Ifngr2		Fam136a				Fcgrt	Stard9	Tyrobp	Mndal	Nhsl2
Ier5	Elf1	Ndufv2		Mettl16				Tln1	Nlrp3	Gnpda1	Hip1	Vim
Tpm4	Cdca7	mt-Nd2		Myb				Arhgap30	Ddrgk1	Ptpra	Lifr	Blvrb
Hs3st1	Syvn1	Bola2		Snrpg				Cd86	Wdfy3	Man2a1	Rasa3	Rrbp1
Smim3	Zfpm1	Vegfc		Cebpz				Psmb8	Ddx3x	Arpc5	Rnf130	Csf2ra
Pag1	Racgap1	Znhit1		Acp1				Cd180	Canx	0610012G03Rik	Fcgr3	Itgb5
Tespa1	Exosc3	Rap1b		Exosc8				Jarid2	Mtus1	Plekho1	Apoe	Fam234a
Kdm6b	Cenpa	Atp5j		Strap				Psme1	Sf3b1	Psd3	Parp14	Tppp3
Galnt6	Vegfa	Tyrobp		Mrps16				Gnb2	Ptpn1	Nptn	Cyfip2	Ifi27l2a
Tnfaip8l2	Stmn1	Slc6a8		Eif3a				Rab32	Sipa1	Reep5	Skint3	Dock2
Prkcq	H2afz	Slc25a5		Pebp1				Grk3	Gnas	Atp6v1b2	Tmcc1	Cd300ld
Cd84	N4bp3	Pid1		Polr2j				H2-T23	Pald1	Rab11fip5	Fcho2	Fli1
Rnf166	Bcl2l1	Ndufb7		Rpl7l1				Ccdc88a	Ptprj	Wdr26	Nipbl	Rab8b
Klf13	Lbh	Ndufa10		Usp1				Nipa2	Rap1gds1	Dok2	Fxyd5	Atp1b3
Gabarapl2	Smc3	Grsf1		Mrps7				Klf6	Rac1	Tmed10	S1pr5	Aif1
Picalm	Uaca	Uqcc2		Psmd3				Smdt1	Cfl1	Lamtor2	Slc44a2	Laptm5
Hvcn1	Ccnb1	Actr3		Ddx46				Napsa	Slc2a5	Gnb1	Gsap	Aldh2
Sqstm1	Socs2	Actr2		Mrpl57				Sgpl1	Specc1	Mcfd2	Camk1d	Arf2
Apbb1ip	Sys1	Cxcl16		Ssb				Rnase4	Tpp2	Adrb2	Soat1	Coro1c
Tmem59	Cks1b	Abracl		U2af1				Rab5c	Lrrc25	Sirt2	Fam46a	Cd68
F5	Aff1	Fau		Alyref				Fcgr4	Tm9sf2	Vamp3	Lrrfip1	Cltc
Fer	Cenpe	Ndufs6		Naa50				Fam49a	Scd2	Syngr2	Wasf2	Ubl3
Tmem64	Hist1h2bj	Park7		Ppil1				Plin2	Nrros	Gng5	Lims1	Diaph1
Swap70	Sec63	Immt		Naa10				Slc29a3	Ppp1r9a	Hpgd	Ankrd44	Fermt3
Psenen	Smarca5	Bola3		Prdx2				Cdk2ap2	Nek7	Cd14	Abi1	Tifab
Capzb	Cenpf	Cpne2		Exosc3				Ptafr	Dpy19l4	Gas2l1	Tnfrsf13b	Atp6v1b2
Coq8b	Pbrm1	Mettl1		Srsf7				Sap30	Stx7	Fam213b	Stk24	Arid3a
2310001H17Rik	Hjurp	Myo1b		Timm8b				Tpt1	Rap1b	Gltp	Susd6	Plod1
Macf1	Gas2l3	Rab14		Nudc				Id2	Snta1	Stxbp3	Pfdn5	Card19
Cdc42se1	Ube2c	Sdhd		Cct5				Xbp1	Washc4	Tmbim6	Atp6v1f	Mxd4
Atp6v1b2	Spata13	Mfsd1		Zranb2				Ier5	Tnfrsf1a	Card19	Nes	Cd86
Chic2	Ltb	Emc6		Mrpl11				Coro1a	Ccl4	Serpinb8	S100a4	Myo1f
Myl12a	Chd4	Cd63		Larp1				Tubb2a	Npl	Rock2	Dbnl	Fxyd2
Rcn1	Cdca8	Ik		Ola1				Tpm4	Tacc1	Lst1	Scp2	Cdc42se1
Ppp2r5c	Hist1h3e	Cox20		U2surp				Irf2	Prkcd	Ly96	Irf8	Qk
Capg	Snn	Sec11c		Tbrg1				Prdx1	Cotl1	Fkbp2	Man2a1	Heg1
Eif1	Hist1h4i	Cox7a2l		Hras				Hacd4	Rbm26	Erp29	Atf6	Ssh2
	Fam204a	Pop5		Magoh				Lair1	Sla	Sdc4	Pira2	Dbi
	Erh	Tpp1		Snrpd3				Trem2	Rel	Rnf150	Scarb1	Fcgr2b
	Tpx2	Ptms		Uqcc2				Ifi205	Klf3	Casp1	Fcgr2b	9930111J21Rik2
	Hist1h4h	Ndufv1		Cycs				Ddx58	Bin2	Fez2	Cd47	Cxcl2
	Jpt1	Cox17		Atp5k				Mvp	Elmo1	Man2b1	Plxnb2	Bst1
	Hist2h2bb	Bbs9		Nars				Arl6ip5	Tox4	Dnm2	Nod1	Pdlim5
	Knl1	Tgfbi		Naa38				Myl6	Rbm39	Mindy2	Dok3	Slc16a10
	Ly6d	Calm1		Rfc4				Hmox1	Gnai2	Brk1	Gnb2	Adgre1
	Hist1h2af	Dcstamp		Smarca5				Rala	Trib1	Nipa2	Lars2	Gm1673
	Bcr	Mdh1		Snrpd2				Ppt1	Agpat3	Tpd52	Abi3	Sfxn3
	Rfc4	Mrps17		Knop1				Atp6ap1	Hps3	Capg	Abcg1	Ap2s1
		Ext1		Rwdd1				N4bp1	Slc25a36	Cln8	Mkrn1	Stx4a
		Nus1		Gmnn				Cd302	Mt1	Col4a3bp	Acer3	Cast
		Tsc22d1		Pcbp1				Dse	Hsp90b1	Nckap1l	Selplg	Gnai2
		2300009A05Rik		Dnttip2				Myd88	Man1c1	Arhgap17	Mycbp2	Capza2
		Hmgn1		Rps27l				Rab7	Cebpzos	Rrbp1	Tlr13	S1pr1
		Ndufa11		Nrgn				Prex1	Adam15	Anxa7	Myh9	Plekhm3
		Ndufaf8		Rps19bp1				Rbpj	Selplg	Laptm5	Emp3	Chmp3
		Rps8		Rfesd				Il10ra	Itgb1	Nisch	Ifitm2	Tmcc3
		Atp5h		Eif3i				Cd84	Pdia3	Arl8a	Irf7	Ppdpf
		Ckap4		Prmt1				Tnfrsf1a	Ier3	Taok1	Slfn5	Txnip
		Mrps18b		Tomm22				Camk2d	Snx18	Soat1	Cd84	Wasf2
		Mrps22		Cct8				Adgre4	St3gal5	H2-K1	Hexa	Arpc5
		Cfdp1		Ndufb9				Edem1	Rtn3	Fkbp15	Gabarap	Pros1
		Reep5		Dph3				Irf9	Nptn	Man1c1	Cers6	Fkbp2
		Atp5a1		Rpl41				Adam17	Rock2	Rsu1	Pilrb1	Gusb
		Ubxn1		Srsf2				Milr1	Pdgfb	Cyb5r3	Atp6ap1	Anxa5
		Atp5g2		Mrpl21				Atf6	Hk2	Mob1a	Thbs1	Tlr2
		Cyba		Set				Abhd12	Tor1aip1	Tm6sf1	Hacd4	Il10rb
		Tomm20		Nucks1				Reep3	Tnfrsf11a	S100a6	Neat1	Myo7a
		Mrpl43		Ube2m				Vmp1	Pld1	Reps2	Siglece	Tmsb4x
		mt-Nd4		Eif2s3x				Nckap1l	Gpx3	mt-Co1	Nptn	Ehbp1l1
		Cav1		Lsm5					Prex1	Pak2	Cox7a2l	Mindy2
		Nav2		Twistnb					Nfkbiz	Basp1	Fos	Txndc17
		Psmb6		Acbd6					Cd14	S100a4	Trim30b	Atp2c1
		Htra1		Ranbp1					Gmip	Il6ra	Casp1	Ap1s2
		Rps19		Eif4g1					Chd9	Pacsin2	Emilin2	Wwp1
		mt-Nd5		Cnbp					Nckap1l	Tubb6	Ptp4a2	Fcgr4
		Atpif1		Hells					Tle4	Gnaq		Lrpap1
		Pik3cb		Parp1					Ddx5	Ptprj		Necap2
		Oaz1		Anp32e					Orai1	Acp2		Abi1
		Eif6		Cct4					Rsrp1	Srgap2		Plek
		Ndufb11		Banf1					Tm9sf3	Arhgap18		P4ha1
		Rpl27a		Dnaja2					Arhgdia	Osbpl11		Rnf13
		Ctbp2		Cdc25a					Nfic	Tgfbr2		Bnip2
		Aes		Zc3h15					Gna12	Cd164		Tubb2a
		Col27a1		Slirp					Akirin1	Ctnnd1		Lpl
		Snx10		Rbm17					Creg1	Ecm1		Itga6
		0610009B22Rik		Snrpb					Epn1	Dusp7		Tgfbr2
		Degs1		Eef1g					Kansl1	Slc43a2		Tor1aip1
		Plxna1		Ldha					Tmcc3	Spred1		Picalm
		Dmxl1		Taf1d					Npc1	Cd2ap		B2m
		Psme2		Ran					Cacna1d	Stom		Atf3
		Slc4a7		Dek					Ube2d3	Arpc1b		Cenpb
		Dynlrb1		Kmt5a					Cap1	Ppt1		H2-K1
		Ndufa4		Utp3					Safb2	Dnase2a		Srgap2
		Fam133b		Cox17					Rogdi	Irf5		Rnase4
		Pkm		Hmgn1					Irf2bpl	Aldh2		Sem1
		Rwdd1		Uqcrq					Ifngr2	Tnfrsf11a		Trib1
		Actb		Mcm3					Fmnl3	Tmem141		Pdcd6ip
		Plxna4		Tcp1					Rnf149	Vamp8		Serpinb8
		Qprt		Eif1a					Zeb2os	Neat1		Camkk2
		Nudt22		Hspa4					Arl8b	Cenpb		Tex261
		Ndufaf4		Hnrnpc					Mbnl1	Iqgap2		Aifm2
				Thoc7					Il10ra	Tpm4		Slc15a3
				Cbx3					Dram2	Smim15		Ppp1r18
				Arpp19					M6pr	Abi1		Scarb2
				Smc3					Arpc4	Nr3c1		Zfhx3
				Ybx1					Git2	Rex1bd		Dpysl2
				Cdca8					Dgkd	Fcgr2b		Phf11b
				Cks2					Smad7	Nfxl1		Prcp
				Aimp1					Kdm7a	Cd63		Gm41307
				Rpl35					Tsix	Cfp		Hpcal1
				Ubtf					Tln2	Sppl2a		Hdac9
				Hnrnpd					Icam1	Nfe2l1		Gpx4
				Psmb10					Runx1	Cebpb		Adgrg6
				Fermt3					Zfp644	Emp1		St6gal1
				Eloc					Kcnk13	Ccl2		Tnfrsf21
				Hnrnpa0					Il10rb	Ptafr		BC005537
				Ssrp1					Mfsd1	Cast		Capza1
				Siva1					Acer3	Anxa6		Padi4
				Chchd2					Tab2	Dram2		Galnt7
				Etfb					Ptbp3	Washc2		Dazap2
				Atp5g3					Sgk1	Flna		Colgalt1
				Hnrnpab					0610040J01Rik	Irf2bp2		Pttg1ip
				Rp9					Adam17	Serinc1		Scpep1
				Rpl13a					Fuca1	Degs1		Plk2
				Sms					Larp4	Kif5b		Tapbp
				Rps8					Purb	Vps29		Trim30a
				Cox5b					Syngr2	Slc31a1		Ski
				Ccne1					Irf2bp2	mt-Co2		Tmem59
				Srsf3					Ccdc50	Leprot		Tmed10
				Rps17					Eif4a2	Pdia4		Adap2
				Aprt						Ggh		Prkcd
				Rpl8						Rgl1		Leprot
				Hnrnpa1						Arl6ip1		AB124611
				Tgfb1						Pros1		Rarg
				1110004F10Rik						B4galt6		P2ry6
				Srrm1						Epb41l2		Sgms1
				Cox7a2						Prcp		Rsu1
				Phgdh						Atp6ap1		Zcchc6
				Hist1h2ae						Tor1aip1		Tmem86a
				Eif3c						Ophn1		Rhog
				H2afj						Npc1		Ccr5
				Hist1h2ap						Gna13		Hipk2
				Slc25a5						Tpm3		Snx9
				Rhag						Smap2		N4bp1
				Rps12						Serp1		Ndfip1
				Rps18						Lamtor3		G6pdx
				Col5a1						Mapk3		Emp1
				Rpl7a						Nras		Slc16a3
				Cox8a						Capn2		Fam46a
				Snhg9						Gpr137b		Tmem50a
				Hsp90ab1						Hcfc1r1		Ssbp4
				Cox7c						Entpd1		Ifngr1
				Park7						Ap1s2		Tle4
				Rpl26						Appl2		Brk1
				Ptma						Colgalt1		Dram2
				Rpl4						Hfe		Rhoq
				Rpl31						Arl8b		Sec14l1
				Rps20						Prune2		Zdhhc20
				Psma7						Rab31		Tmem87b
				Rpl12						Tlr7		Nras
				Hist1h1b						Mdfic		Spred1
				Rpl36						Tmem59		Sh3bp5
				Gm47283						Kdelr1		Ceacam1
				Rpl28						Rab7b		Nav1
				Rpl6						Uap1l1		Nrip1
										Plxnd1		Exoc3
										Acat1		Pigt
										Ubl3		Epb41l2
										Atraid		Pdia3
										Malat1		Baiap2
										Tfe3		Zfand5
										Rap1gds1		Fcho2
										Aldh3b1		Atp6v0e
										Vsir		Bin1
										Tm2d2		Sat1
										Atp6v0e		Sqor
										Actr2		Serf2
										Rap1a		Ywhah
										Kif1b		Usp3
										Tmem86a		Fam69a
										Zcchc24		Gm2a
										Tuba1c		Herc4
										Wdfy2		Rab11fip5
										Ski		Zfp36l1
										Acadm		Cebpg
										D8Ertd738e		Ucp2
										Myadm		Glud1
										Plec		Cdkn1a
										Zfand5		Ppib
										Galc		Sptbn1
										Atp1a1		Smim15
										Tmem234		Slfn5
										1810058I24Rik		Chmp4b
										Stxbp6		Nsf
										Zfp703		Junb
										Stat6		Bak1
										Fndc3a		Cyth1
										Dcxr		Dbnl
										Ang		P4hb
										Tpcn1		Lpp
										Fuca1		Sgpp1
										Stx4a		Zfp710
										Coro1c		Mcfd2
										Pdcd6ip		Slc43a2
										Myl6		Bsg
										Nfic		Ang
										Bcl10		Surf4
										Washc4		Calml4
										Anxa4		Tpm3
										Cryl1		Sh3tc1
										Plin3		Macf1
										Adgre5		Pld3
										Mcl1		BC028528
										Atp2a2		Ifngr2
										Sesn1		Dnajc3
										Nid2		Pdia6
										Secisbp2l		Cap1
										Lacc1		Fxyd5
										Fchsd2		9530068E07Rik
										Rabac1		Tm9sf4
										Mndal		Snx18
										Exoc3		Tmbim6
										Cd53		Bnip3l
										Tagln2		Med15
										Gm15655		Cd163
										Slc38a6		Sgk1
										Plekhb2		B4galt5
										Anapc11		Engase
										Ccl7		Acer3
										Mapkapk2		Tmc6
										Plekho2		Znhit1
										Lrp6		Fam91a1
										Ankfy1		Scn1b
										Gpr183		Acp2
										AY036118		Soat1
										Dennd1a		Ier3
										Tmbim1		Fndc3a
										Nfe2l2		Map3k11
										Cdc42se1		Myl6
										Mtpn		Ugp2
										Adam19		Serp1
										Magt1		Gdi2
										Itgb5		Mvd
										Idh2		Pak2
										Gbp7		Mgat1
										Lpp		Chmp2a
										Slc17a5		Vamp8
										Adam17		Kdm7a
										Stx8		Stxbp3
										Sem1		Map3k8
										Tmem30a		Slc38a6
										Oxct1		Arl6ip5
										Pkn1		Fam78b
										Ptbp3		Itm2b
										Tppp3		Lifr
										Pxdc1		Abca9
										Chmp4b		Slk
										Smdt1		Ywhab
										Fxyd2		Clec4a2
										Tep1		Fos
										Hsd17b12		Midn
										Crybg3		Etv1
										Lrpap1		Nucb2
										Gba		Smurf2
										Ubc		P2rx4
										Ywhah		Capn2
										Ap2b1		Plekho2
										Tbxas1		Hmox2
										Rras		Anxa4
										Dclre1c		Steap3
										Luzp1		Rps6ka3
										Clptm1		Parp14
										Amdhd2		Lamtor1
										Bmpr2		2021-03-01
										Zbtb7a		Naa60
										Pdia6		4931406C07Rik
										Lgals3		Tcf4
										Zfhx3		Lcp2
										Sh3gl1		Ap3m1
										Foxn3		Arap1
										Canx		Gnaq
										Ptpro		Arhgap31
										Hsp90b1		Nenf
										Ppp1r12c		Ptpro
										P2rx7		Vapb
										Fam234a		Bank1
										Tax1bp3		Zcchc24
										Asap1		Gnb1
										Tbc1d14		Actr3
										Evi5		Cd164
										Tmem127		Rasgef1b
										Samhd1		Cd300lb
										Tbcb		Hfe
										Rgs7bp		Mapkapk2
										Itpripl2		Rin2
										Nkiras2		Rab7b
										P2ry12		Lactb
												Ndufv3
												Epha2
												Sppl2a
												Fam213b
												Ctnnd1
												Slc25a51
												Arcn1
												Ctbp2
												Tmem106a
												4931406P16Rik
												Sptlc2
												Klhl9
												Ccl24
												Dnase2a
												Arhgef3
												Tmem9b
												Cnih4
												Rab7
												Sbno2
												Pea15a
												Nfe2l2
												Sult1a1
												Lmna
												Dse
												Cd2ap
												Gbp3
												Skap2
												Elmo2
												Casp1
												Akr1a1
												Pkib
												Sumf1
												Nadk
												Marcks
												Tcf7l2
												Fcgr1
												Pilrb2
												Nid2
												Rasgrp3
												Cdk2ap2
												Fez2
												Tubb6
												Erp29
												Crat
												Fam102a
												Colec12
												Trim30c
												Arpc3
												Rassf3
												Vwa5a
												Flii
												Tbc1d9
												Atp2a2
												Ssfa2
												Cd300c2
												Irf2bp2
												Stat6
												Actr2
												Scamp2
												Id2
												Lmbrd1
												Arhgdia
												St3gal1
												Kif1b
												Wdr1
												Mob1a
												Ergic3
												Alox5
												Tm9sf2
												Dcxr
												Uqcrb
												Tuba1a
												Hivep2
												Hopx
												Bst2
												Rbsn
												Iqgap2
												Rap2c
												Shoc2
												Fam102b
												Pi4k2a
												Madd
												Iqgap1
												Atox1
												Gna15
												Lamtor2
												mt-Co2
												C130050O18Rik
												Abca3
												D8Ertd738e
												Pdlim1
												Taok1
												Parvb
												Hcst
												Tfe3
												Spag9
												Fndc3b
												Sgk3
												Fbxw7
												Cept1
												2810474O19Rik
												Skil
												Gstp1
												Cebpd
												Tmbim1
												Tnfaip8l2
												Hbp1
												Sri
												Sptan1
												Atp6v1a
												Clcn5
												Cmtm6
												Atp6v0a1
												Dusp7
												Rap2b
												Kcnk6
												Map7d1
												Anxa7
												Sgpl1
												Epn1
												Krcc1
												Plxna4os1
												Lacc1
												Slc12a7
												Ap2b1
												Slc7a7
												Nr3c1
												Nfkbiz
												Rxra
												Ms4a6b
												Dmac1
												Mgst1
												Ptbp3
												Snap29
												Gapdh
												Fgfr1
												Pfkl
												Nek7
												Zmiz1
												Cmip
												Plekhb2
												Pcyox1
												Prelid1
												Nipsnap3b
												Neu1
												Lair1
												Nfix
												Axl
												Hpgd
												Svil
												Arrdc3
												Tram1
												Gas2l1
												Apobec1
												2510009E07Rik
												Cask
												Gbp7
												Gamt
												Gch1
												Fam120a
												Ubash3b
												mt-Nd3
												Pkp4
												Actg1
												Ap3d1
												Zfp703
												Rbpms
												Snx4
												Pqlc2
												Ctnna1
												Chmp5
												Lbp
												Cdk14
												Klc1
												Peli1
												Slc26a2
												Ssr4
												Ptpn18
												Wdr41
												Xiap
												Dusp22
												Adgre4
												Appl2
												Arhgap23
												Slc39a1
												Snta1
												Lfng
												Lgals3bp
												Cx3cr1
												Inpp4a
												Ets2
												Reep5
												Bag5
												Cgnl1
												Adrb2
												Cysltr1
												Usp12
												Gba
												Stk10
												Pou2f2
												Tmc8
												Bmp2
												Slc17a5
												Eif1
												Tpcn2
												Stard3nl
												Rnf213
												Zbtb7b
												Itsn2
												Serinc1
												Pdlim2
												Rnf141
												Fam214b
												Ost4
												Cisd3
												Wdfy3
												Secisbp2l
												Ncln
												B430306N03Rik
												Tmem8

## Sheet: P0 Kit+Lin-
Basophil	B Cell-1	B Cell-2	DC	Eos/Bas	Eosinophil Prog	Erythroid Prog	HSPC-1	HSPC-2	HSPC-3	Lymphoid Prog	Mast-1	Mast-2	Meg Prog	Monocyte-1	Monocyte-2	Myeloid Prog-1	Myeloid Prog-2	Neutrophil	T Cell
Lmo4	Vpreb3	Vpreb3	Cst3	Ccl9	Prg2	Mt2	Stmn1	Ctla2a	Prtn3	H2afy	Cma1	Hdc	Vamp5	Ctss	Hexb	Prtn3	Elane	Stfa2l1	Cd3g
Ms4a2	Cd79a	Cd79a	H2-Eb1	Alox5ap	Prg3	Ermap	Adgrl4	Rbp1	Mpo	Notch1	Tpsb2	Cpa3	Gm15915	Ftl1	Fcrls	Mpo	Prtn3	2010005H15Rik	Trbc2
Csrp3	Mzb1	Ebf1	Cd74	Fxyd5	Epx	Cpox	Cd34	Adgrl4	Ctsg	Mef2c		Il1rl1	Hmgb3	Psap	C1qa	Ctsg	Ms4a3	S100a9	Trbc1
Lgals1	Ebf1	Mzb1	H2-Aa	Ifitm1	Cebpe	Mt1	H2afy	Cd34	Anxa3	Lsp1		Itm2c	Rpl14	Ctsb	C1qc	Calr	Clec12a	Gm5483	Tmsb10
Casp3	Cd79b	Cd79b	H2-Ab1	Lilr4b	Arsb	Blvrb	Hist1h2ap	Tmem176b	Elane	Hmga2		Kit	Zfpm1	Tyrobp	Trem2	Plac8	S100a8	S100a8	Cd52
Fam46a	Chchd10	Chchd10	H2-DMb1	Cyp4f18	Cd63	Glrx5	Hist1h2ae	Ifitm3	Prss57	Flt3		Basp1	Car2	Fcer1g	C1qb	Anxa3	Pglyrp1	Stfa1	Tmsb4x
Rnase12	Vpreb1	Vpreb1	Psap	Lgals3	Anxa1	Hspe1	Tubb5	Egfl7	Alas1	Ighm		Gpr65	F2r	Csf1r	Lgmn	Pdia6	Prss57	Hp	Ptprc
Hdc	Igll1	Igll1	Plbd1	Tyrobp	P4hb	Asns	Hmga2	Lmo2	Pgam1	Tsc22d1		Rab27b	Hk1	Lgals3	Ctsd	Pgam1	Hp	BC100530	Ets1
Cd63	Ighm	Ighm	H2-DMa	Cyp11a1	Dstn	Hspd1	Rbp1	Hmga2	Ms4a3	Satb1		Cx3cr1	Hdgf	Efhd2	Apoe	Ap3s1	Dstn	S100a11	Skap1
Ikzf2	Bfsp2	Vpreb2	Tmsb4x	Cd200r3	Syne1	Mrpl52	Top2a	Hlf	Clec12a	Egfl7		Cma1	Mfsd2b	H2-D1	Cx3cr1	Elane	Prdx5	Pglyrp1	S100a4
Gng12	Hmgb1	Cd37	Lsp1	Tmsb4x	Hsp90b1	Tnfaip2	Ctla2a	Adgrg1	Calr	Gimap6		Creb3l1	Clint1	Cst3	Ly86	Sec61b	Mpo	Msrb1	Actb
4930519L02Rik	Crip1	Ptprcap	Cd52	Actg1	Lta4h	Gclm	Hist1h3c	Gimap6		Il12a		Fcer1g	Gclm	Cd68	Ctsl	Manf	Ly6c2	Prdx5	S100a10
Fcgr3	Ptma	Sdc4	Ckb	Mpc2	Ldhc	Hdgf	Egfl7	Rbpms		Sox4		Fndc5	Muc13	Cyba	Cst3	Hspa5	Stfa1	Gm5416	Tpt1
Gata2	Rasgrp2	Gm42418	Id2	Cd52	Tmed3	Klf1	Tmem176b	Msi2		Ifi203		Lat2	Atpif1	B2m	Ctss	Alas1	Cebpe	Tyrobp	Bcl2
Ap3s1	Pkig	Gmfg	Gm2a	Apoe	Fam46a	Npm1	Hist1h1b	Ifi203		Trbc2		Ptms	Arl4a	Ifi27l2a	Sparc	Emb	S100a11	Alox5ap	Shisa5
Myl12b	Ucp2	Bcl7a	Actb	Sh3bgrl3	Mpo	Alad	Ifi203	Mef2c		Tmsb10		Srgn	Gata1	Fth1	Csf1r	Pdcd4	Arhgdib	Cd52	2021-09-01
Ly6e	Atp1b3	Rasgrp2	Mpeg1	Ccl3	Csgalnact2	Car2	Hist1h4d	H2afy		H3f3a		Gzmb	Samd14	Slfn2	Ctsb	Hsp90b1	Gstm1	Retnlg	Lsp1
Alox5	Id3	Ucp2	Tmsb10	Fyb	Myl12b	Rhag	Sox4	Sox4		Mndal		Plgrkt	Fermt3	S100a6	Selenop	Hp	Alas1	Stfa2	Ltb
Ptprs	Akap12	H3f3a	Ctsh	Actb	Casp3	Pla2g12a	Tuba1b	Ptpn18		Mzb1		Gata2	Khk	Grn	Marcks	Atp8b4	Serpinb1a	Stfa3	Id2
Csf2rb	Pax5	Arl5c	Rnase6	Itm2b	Myb	Prdx6	Pclaf	Angpt1		Cd93		Itgb7	Mrpl52	Actb	Aif1	Sell	Ctsg	Lyz2	Il2rg
Fam129a	Cecr2	Slamf6	Ptms	Fcer1g	Gpx1	Tomm5	Hist1h1a	Fkbp1a		Rps24		Ifitm2	Unc119	Npc2	Grn	Sdf2l1	Igsf6	Wfdc21	Jak1
Flnb	Tmsb10	Rcsd1	Ctss	Csf2rb	Hdc	Serbp1	Adgrg1	Gimap1		Cd27		Gnb4	Car1	Ctsa	Rnase4	Gpx1	S100a9	Tmsb4x	B2m
Srgn	Pclaf	Tifa	Aif1	Jund	Rab44	Ncl	Mef2c	Myct1		Rcsd1		Adk	Aqp1	Ms4a6c	Itgb5	Erp29	Fcnb	Grina	Malat1
Anxa1	Sdc4	Serinc3	Ucp2	Lcp1	Nucb2	Ybx3	Fkbp1a	Epsti1		Gpr171		Slc7a8	Gstm5	Tgfbi	P2ry12	BC035044	Gsr	Mmp8	Il7r
Fut8	Vpreb2	Ly6e	Naaa	Malat1	Atp8b4	Nolc1	Slco3a1	Cd27		Cd47		Cyp11a1	Nadk2	Lgmn	Ctsz	Ramp1	Hmgn2	Thbs1	Gm42418
Emilin2	Cplx2	Cox7a2l	Actg1	Ctsd	Gm8113	Lyar	Hlf	Gcnt2		Tcf4		Id2	Ybx3	Sirpa	Ckb	Serpinb1a	Tmed3	Slpi	Ctsw
Metap2	Snx2	Pkig	Plekho1	Cd63	Ikzf2	C1qbp	Ifitm3	Sfr1		Ramp1		Rab4a	Tmem40	Ctsz	Unc93b1	Ms4a3	Anxa3	Pygl	Crip1
Apoc1	Lef1	Cplx2	Ifi205	Emb	Ap3s1	Smim1	Lmo2	Lsp1		Gimap1		Psen2	Rsu1	Apoe	Pld4	P4hb	Trem3	Mxd1	Sh2d2a
Nkg7	Hmgb2	Malat1	Irf8	Fcgr3	Ncam1	Hsp90aa1	Dnmt3b	Tmem176a		Tmem108		Ldha	Cd59a	Ctsc	Laptm5	Igsf6	Lta4h	Lst1	Prkar1a
Spns3	Pou2af1	Prep	Rab7b	Neat1	Clec12a	Odc1	Gcnt2	Ccnd2		Xrcc6		Mfge8	Serbp1	Ifi207	Itm2b	F13a1	Adssl1	Arpc5	Selplg
Taldo1	Prep	Lef1	Malat1	Ccr2	Vat1	Svbp	Pbk	Hbb-bt		Lax1		Cd63	Blvrb	Tmsb4x	Rgs10	Spcs2	Msrb1	Gm42418	Il2rb
Prss34	Blnk	Tmsb10	Psmb9	Cebpb	Anxa3	Nhp2	Hist1h2ab	Psme1		Cox6a2		Fam105a	Smim1	H2-K1	Lamp1	F630028O10Rik	Rgcc	S100a6	H2-D1
Vat1	Il7r	Rps27	Crip1	Egr1	Rnase12	Timm8a1	Hist1h1e	B2m		Lztfl1		Prkcb	Tspo2	Laptm5	Olfml3	Ccl9	Mgst2	Fcer1g	Bcl11b
Mns1	Lrmp	Smarca4	Npc2	Gata2	Ncoa4	Mrto4	Spc24	Meis1		Maml3		Ero1l	Icam4	Atp6v0b	Crybb1	Pdia3	Mgst1	Gpsm3	Gimap1
Anxa2	Cd19	Jund	Lgals3	Fau	1700123O20Rik	Tomm20	Phgdh	Dnmt3b		Dusp2		Galc	Sord	Lst1	Psap	Sec61g	Hsd11b1	Lcn2	Actr3
Calr	Gmfg	Ptp4a3	Laptm5	Itgb7	Rpn2	Ddx21	Angpt1	Zfp608		Bcl11a		Slc41a3	Npm1	Pid1	Abca1	Mtus1	Ltb4r1	Asprv1	Gata3
Runx1	Trp53i11	Tspan13	Cytip	Jun	Prss57	Hebp1	Rbpms			Paip2		Vim	Prkar2b	Calm1	Gpr34	Rpn1	Nkg7	Mmp9	Rora
Rab44	Tifa	Mast4	Btg1	Rps23	Calr	Add2	Flt3			Ppdpf		Fyb	Nt5c3	S100a4	Mpeg1	Pdia4	BC100530	Ptprc	Txk
Irak3	Cd24a	Srp14	Alox5ap	Lat2	Ankrd28	Mns1	Mndal			mt-Co1		Papss2	Tnfaip2	Rap1b	Hpgds	Plppr3	Wfdc21	Actb	Gnas
Vamp8	Arl5c	Klhl6	Tnni2	Csf1	Pdia6	Mthfd1	Aurkb			Foxp1		Fdx1	Adk	Cybb	Rhob	Mrpl33	Sem1	Mcemp1	Aes
Cxcr4	Slamf6	Clic1	Pld4	Cd69	Ddost	Atp1b2	Msi2			Cd37		Lpcat2	Ppif	Clec4a3	Cd300c2	Mapkapk2	Cst7	Lcp1	Actg1
Cpne2	Arpc5l	Ypel3	Psme1	Hdc	Ctsh	Abcb4	Phf14			Stk17b		Hs3st1	Smap2	Cd300c2	Cd81	Prss57	Gda	Prr13	Itgal
Gpx1	Ptprcap	Id3	Calm1	Tmem71	Atp6ap2	Spire1	Nusap1			Cox7a2l		Itm2b	Fabp5	Cstb	Ftl1	Tuba4a	Tmx4	Slfn2	Tpm4
Fyb	Smarca4	Gm8369	Efhd2	Tpt1	Ms4a3	Gm15915	Cd27			Ccr9		Smpx	Tmem14c	Cebpb	Ctsa	Ostc	Lbp	Cebpb	Tcf7
Dbi	Dck	Blnk	Psmb8	Syne1	Glud1	Srm	Hist1h3e			Smad7		Slc18a2	Glrx5	Ahnak	Fcer1g	Adssl1	Gpi1	Actg1	Tox
E2f8	Ccnd3	Pafah1b3	Sh3bgrl3	Slfn2	Irak3	Metap2	Gimap6			Cd34		Slc3a2	Ass1	Sat1	Qk	Clec12a	Srgn	H2-D1	Ptprcap
Csgalnact2	Ezh2	Rag1	Fgl2	Myl6	Serp1	Rexo2	Ndufa4			Ptprcap		Gng2	Klf1	Clec4a2	Tyrobp	Lamtor4	Rflnb	Malat1	Arhgef1
Tacstd2	Bcl7a	Atp1b1	Ifi207	Taldo1	Gyg	Nxpe2	Sirt3			Ifi27l2a		Csf2rb	Pgm1	Ifi204	Ltc4s	Cst7	Atp8b4	Btg1	Itgb7
Cebpa	Rcsd1	Ltb	Unc93b1	Rac2	Fut8	Mrpl12				Evl		Nkg7	Srm	Spi1	Slc15a3	Ssr2	Etfb	Gsr	Rac2
Slc18a2	Rag1	Crip1	Actr3	Ubc	Ssr3	Cacybp				Cxxc5		Tyrobp	Alad	Pla2g7	Lrp1	Tmed9	Tkt	Taldo1	Ms4a4b
Nucb1	Ptp4a3	AY036118	Ly6e	Nfkbia	Canx	Nop10				Epsti1		Atp5f1	Hsp90aa1	Fxyd5	Serpine2	Lman1	Ap3s1	Sat1	Coro1a
Auts2	St3gal6	Pmf1	Tspo	Cd9	Gsr	Tspo2				Mta3		Rplp1	Spns2	Cfp	Adgre1	Ssr4	Pgd	Il1r2	Evl
Lpcat2	Atp1b1	Akap12	Arpc2	Ccl6	Dbi	Gnl3				Pik3r1		Gnaz	Prdx6	Ifitm3	Maf	Tmem165	1700020L24Rik	Cotl1	Prr13
Tax1bp1	Elof1	Tpt1	Kctd12	Laptm5	Sec61b	Bola3				Map4k4		Ttc28	Plxnc1	Anxa5	Sirpa	Trem3	Fam49b	Ifitm3	Leprotl1
C1qtnf12	Ets1	Gimap1	Batf3	Itm2c	Rpn1	Epor				Zfp422		Tubb2a	Abcb4	Lyz2	Vsir	Cmtm7	Cyba	Clec4d	Gabarapl2
Siglecf	Tcf3	Atp1b3	Ppm1m	Itgb1	Etf1	Cd24a				Elf1		Jund	Eif5a	Zeb2	Gns	Idh2	Ncf4	Cyba	Camk4
Hist1h1c	Lmnb1	Ets1	H2-D1	Zfp36	Mylk3	Ddx39				2900026A02Rik		Samsn1	Dctpp1	Lamp1	Tgfbr1	Cebpe	Gpx1	Olfm4	2021-09-06
Cst7	Tubb5	Btg2	Napsa	Ier2	Alas1	Gstm5				Cdk19		Ahnak	Fbl	Sh3bgrl3	Plxdc2	Tmed2	Ifngr1	Chil1	Pfn1
Ctsg	Cd37	Lsp1	Phf11b	S100a10	Lmo4	Minpp1				Ptp4a3		Msn	Lyar	Atp2b1	Abhd12	Lbp	Med21	Slfn1	Anxa6
Padi2	Ly6e	Gm37065	Fnbp1	Emilin2	Tkt	Atp5g1				2021-09-01		Slc45a3	Nop10	Plxnb2	Timp2	Gstm1	C3	Fxyd5	Eif1
Plac8	Ndufs5	Tcf4	Irf5	Cnn2	Ear1	Pklr				Ccl4		Malat1	Psip1	Itgam	Hexa	Gria3	Agps	Gda	Pik3r1
Pde6d	Pnp	Gimap6	Slfn2	Grina	Cops9	Phb2				Nrgn		Lgals1	Eif5b	Gns	Cfh	Rgcc	Atp6ap2	Anxa2	Ptpn22
Mcpt8	Uhrf1	Cecr2	Slamf7	Tbc1d4	Pabpc1	Timm13				Ptpn18		Atp1b1	Fbxo9	Ms4a6d	Mafb	Cebpa	Tmsb4x	Ncf2	Zfp36l1
Csf1	Ablim1	Mgst2	Ahnak	Hgf	Hspa5	Rhd				Pten		Serpinb1a	Hspe1	Arpc2	Tmem86a	Gsr	Ncf1	Ifitm6	S100a6
Ifitm1	H2afz	mt-Co3	BC028528	Plp2	Igf1r	Ssx2ip				Il7r		Kcne3	Anp32b	Clec4a1	Basp1	Etfb	Ncam1	Map1lc3b	Cd7
Creg1	Stambpl1	Stambpl1	Mcl1	Myh9	Ltb4r1	Ifrd2				Gm5111		Selenof	Nop58	Ctsh	Serinc3	B4galnt1	Lamtor2	Slfn4	Rinl
Stx3	H3f3a	Tsc22d4	Gng2	Man2b1	Cd53	Bex4				Bst2		Gcsam	Gnl3	Cd52	Cyfip1	Tmx4	Slpi	Plaur	Grap2
Nt5c3	Ptgr1	H3f3b	Ly86	Lilrb4a	Nin	Ppid				Msi2		Tespa1	Tgfb1	Malat1	Ctsh	Palm	Tuba4a	F630028O10Rik	Psmb8
Tagln2	Dnajc21	1700048O20Rik	Itgb7	Ms4a2	Pdia3	Tmem14c				Dusp5		Crip1	Urod	Asah1	Cd86	Ms4a6c	Cited2	Mgst1	Myl6
Id1	Gfra2	Bfsp2	Jaml	Stk17b	Herc1	Rangrf				Pan3		Ndst2	Bex4	Arpc1b	Lair1	Tmed3	Gatm	Cxcr2	Thy1
Ero1l	Ppp1ca	Fam53b	Fcgrt	Prr13	S100a11	Uqcr11				Marcksl1		Lxn	Mt1	Cdc42	Ptgs1	Igfbp4	Nucb2	AY036118	Itk
Aldoa	Ethe1	Btg1	Asah1	Btg1	Nucb1	Nme1				Ikzf1		Fcgr3	Plscr1	Mpeg1	Arl4c	Stk26	B4galt6	Cd9	Cotl1
Nin	Grk2	Cd19	Coro1a	Il1rl1	Fcgr3	Gata1				BC035044		Gabarap	Rangrf	Capg	Ubc	Ssr1	Cldn15	Cd33	AY036118
Tspo	Foxo1	Tnfrsf13c	Rala	Il18rap	Sun2	Fam241a				Zmiz1		Cotl1	Acaa2	C1qb	Btg2	Svip	Cebpd	Dhrs7	Laptm5
Dock8	Top2a	Trp53i11	Sub1	Wdr95	Nkg7	Gars				Crip1		Rac2	Polr2e	Ptprc	Fcgr1	Rasgrp2	Gm1604a	Slc7a11	Gimap5
Papss2	Gm37065	Arpc5l	Ly6a	Rab44	Msrb1	Vamp5				Gimap5		Il4	Dkc1	Lrp1	Mertk	Nt5dc2	Napsa	Stk17b	Arhgap9
Spn	Arpp21	Tmsb4x	Wdfy4	S100a11	Cyp51	Pdap1				H2-DMa		Gnas	Dnph1	Ctsd	Slco2b1	Bphl	Ssr4	Timp2	Gpsm3
Cops9	Ube2s	Foxp1	Atox1	Limd2	Chd7	Dut				Tmem121		Fam46a	Icam2	Pld4	Siglech	1110008F13Rik	Cdk2ap2	Anxa1	Tcrg-C1
Galnt6	Anp32e	A630023P12Rik	Ppfia4	Ftl1	Stx3	Txnl1				Camk1d		Ywhab	Ncl	Dab2	Epb41l2	Mgst1	Ptgr1	Slc15a3	Gimap4
Hgf	Bin1	Rhoh	Fxyd5	Coro1a	Tspo	Hmbs				H13		Ivns1abp	C1qbp	Timp2	Lpcat2	Myb	Sp140	Lgals3	Btg1
Os9	Ezr	Pax5	Cadm1	Arpc5	Amfr	Nsun2				Marcks		Stx3	Dmac1	Anxa2	Asah1	Ogfrl1	Cd63	Trem3	Lck
P4hb	Prdx1	C1galt1	Ccl6	Junb	Rgcc	Mrpl20				B2m		Aff4	Atic	Btg1	Tmsb4x	Ndufa4	Clec4a2	Mcl1	Rbm39
Arsb	Apobec3	Gstt2	Fgd2	Selplg	Sem1	E2f4				Smim14		Tpsb2	Gar1	App	Glul	Dnajc3	F630028O10Rik	Sem1	Etv3
Tbc1d4	Tuba1b	Cd24a	Btg2	Srgn	Gadd45a	Cited4				Shisa8		Kif23		Aif1	Cd68	Canx	Glrx	Arhgdib	Pafah1b1
Il3ra	Rrm2	Phldb3	Man2b1	Sat1	Gm42418	Ftsj3				Selplg		Hs6st2		Lyn	F11r	Ddost	Gfi1	Ccr1	Tnfrsf18
Rom1	Lockd	Arpc5	Mkrn1	P2ry14	Il5ra	Phf10				Wasf2		Gpr183		Sh3glb1	Gusb	Spi1	Kdelr2	Gabarap	2021-09-11
Igf1r	Pcmtd1	Arpp21	2021-03-01	Ly6e	Tmbim6	Polr2f				Ppp1r18		Laptm5		Adgre5	Cyth4	Gng12	Pxylp1	Cd300lf
Uqcrq	Tpm4	Il7r	Cyba	Iqgap1	Arfgef1	Col5a1				Psmb8		Scin		Atox1	Mef2a	Tspo	Svip	Txn1
St6galnac3	Tmem108	Rac2	Pid1	Cdh1	Lamp2	Hsph1				Mxd4		Lcp2		Arpc5	C3ar1	Lta4h	P4hb	Ostf1
Aprt	H2afv	Ptgr1	Tpt1	Il6	Ly6e	Ppa1				Cnn3		Neat1		Tpd52	Golm1	H2afy	S100a1	Tpd52
2021-09-01	Tspan13	Dck	Ncoa7	Gm42418	B4galt6	Psmd7				Psme1		Il2rg		Ms4a6b	Cd9	Med21	G0s2	Ncf1
Itm2c	Impdh1	Slamf7	Taldo1	Vasp	Tm7sf3	Lmna				Bcl2l11		Fam129a		Gabarap	Fcgr3	Mif	Sat1	Atp6v1g1
Mpc1	Mki67	Foxo1	Selplg	Cd53	Irf2bp2	Ran				Adgrg3		Lmna		C1qc	Zfp36	Ncoa4	Ogfrl1	Eif1
Atp6v0a1	E2f2	mt-Co1	Erp29	Myl12b	Ncf2	Rfesd				Tmem173		Nr3c1		Actg1	Junb	Pgd	Sec61b	Pirb
Sec11c	Fam53b	Pou2af1	Cd9	Plek	Ear2	Eif2s2				Arhgap30		Gm11697		Samhd1	Lyn		Plac8	Pla2g7
Ldhc	Tcf4	Smim14	Tubb2a	Rabac1	Agps	Mcrip2				Tbxa2r		Ftl1		Iqgap1	Clta		Tmbim6	Hacd4
Add3	Rhoh	Ubc	Pkib	Pnrc1	Cdk6	Eif2s1				Med13l		Osbpl8		Mcl1	Jun		Xpc	Ndel1
H2afj	Hmgn2	Oaz1	S100a11	Hacd4	Igsf6	Asb17os				Gimap9		Nmb		Fyb	Sat1		Mcemp1	Samsn1
Atp13a3	Fbxo5	Gm30948	Dock10	Sytl3	Gpi1	Idh3a				Mtdh		Rgs1		Cotl1	Malat1		Pygl	Zcchc6
Cks2	1700048O20Rik	Pcp4l1	Camk1d	Hcst	Pgd	Mrpl30				Rtp4		Evi2a		Trem2	B2m		Syne1	Ubb
Nucb2	Asf1b	Mcl1	Pak1	Grm6	Golim4	Prdx2						Npl		Clta	Npc2		Ncoa4	Itm2b
Sipa1l1	Marcks	Mef2c	Clec9a	Rap1b	Pglyrp1	Hk1						Iqgap1		Lmna	Pmepa1		Mcee	Adpgk
Rabac1	Tbc1d10c	Sec62	Shtn1	H2-D1	Ankrd12	Cenpv						Padi2		Cyth4	Zfhx3		B4galnt1	Gnai2
Pcmt1	Frg1	Lrmp	Ier5	Adgre1	Actr3	Atpif1						Foxp1		Gm2a	P2ry6		Pdia6	Arpc2
Hsp90b1	Cnn3	Gfra1	Psme2	Dusp1	Fam49b	Pabpc4						Socs2		Ostf1	Plxnb2		Pdia3	AC110211.1
Prr13	Ppia	Arpc3	Cdc42	Zyx	Olr1	Set						St3gal5		Lcp1	Rrbp1		Sun2	Sorl1
S100a10	Snrpe	Slc38a2	Rassf4	Id2	Selenos	Nop58						Selenow		Vsir	Picalm		Aldh2	Emb
Vim	Arl6ip1	Il16	Gdi2	Ier3	Atp13a3	Tomm40						Ankrd44		Gpr137b	Man2b1		Neu1	Myh9
Oaf	Mgst2	Xrcc6	Ifi211	Eif1	Srgn	Rps27l						Tpsg1		Gsn	Actb		Ero1l	Slc2a3
Cd200r3	Nusap1	Cerk	Klf6	Csf2rb2	Ear6	Npm3						Mitf		Actr3	Cttnbp2nl		Lcn2	Adipor1
Neat1	Rbbp4	1700027J07Rik	Sla	C3ar1	Lamp1	Uqcr10						Zeb2		Lrrc25	Ldhb		Mgl2	Ngp
Ssr2	H2afx	Ablim1	Junb	Pglyrp1	Spns3	Steap3						Maob		Ucp2	Bcl2a1b		Mtus1	Csf3r
Cd55	Stmn1	Kansl1l	Lyn	Rnf130	Sec11c	Ppm1g						Rapgef2		Vim	Scoc		Fcgr3	Ncf4
Ltb4r1	Hist1h1b	Zfp36l1	Arhgdia	Hist1h1c	Mfsd10	Aplp2						Prkcq		Fcgrt	Evi2a		Pde4d	Dusp1
Rpia	Wdfy4		Gsn	Samhd1	Eml5	Pa2g4						Ifitm1		Rhoa	Ccl12		Tmem165	Myadm
Ncf2	Nedd9		Naga	Msn	Nomo1	Tfrc						Sqstm1		Id2	Cryba4		Tm7sf3	Crispld2
Glud1	Uchl1		Cnn2	Osm	Glipr1	Rsl1d1						Ctsd		Cyfip1	Trf		Ddost	Ypel3
Ssr4	Sh3bp5		Cldnd1	Gsn	Serpine2	Snu13						Emid1		Unc93b1	Scamp2		Tfec	Arpc1b
Glb1	Arntl		Commd8	Tnfaip8	Etfb	Eef1d						Ago2		C1qa	Efhd2		Anxa1	Iqgap1
Atp8b4	Prdx4		Gnai2	Srsf5	Siglecf	Pfdn6						Zfp36l1		Mafb	Ier5		Baz1a	Myl12b
Ankrd12	Lxn		Trim30a	Selenok	F630028O10Rik	Sssca1						Rapsn		Gnai2	Lamp2		Sdf2l1	Adam8
Alox5ap	Lgals9		Tyrobp	Rps27	Pde6d	Myh10						Glul		Atp6v1g1	Sh3glb1		Spcs2	Ptpn1
Fcgr2b	Plekha2		Fos	Map1lc3b	Chst12	Ubac1						Rcn3		Maf	Ssh2		Ccdc125	Fcgr4
Ddost	H3f3b		H2-T23	Neurl3	Gnai3	Prdx3						Ctsc		Atp1a1	Tmem119		Csf2ra	Arpc3
Rab37	Pten		Scand1	Txnip	Tacc1	Tspan33						Fam198b		C3ar1	Zfp36l1		Spi1	Ube2b
Esyt1	Birc5		Marcks	Ptms	Edem1	Fabp5						Slc6a4		Pltp	Entpd1		App	Cpd
Dapp1	Ctcf		Clic1	Pfn1	Cited2	Eif3a						Lmo4		Msr1	Kctd12		Prom1	Camp
Lcp1	Zfp706		Fuca1	Tln1	Rflnb	Ddx27						Zcchc10		Capza2	Itgam		Tspo	Trib1
Psma6	Rbm3		Slfn5	Rgs2	Hip1r	Eif5b						Cd53		Fos	Ccl3		Clec5a	Kdm7a
Tec	Tmpo		Klrk1	Pim1	Spcs3	Tubb4b						Lpxn		Emp3	Fcgrt		Chd7	Gmfg
Casz1	Alpl		Skap2	Cotl1	Elane	Hmgb3						Skap1		Ptms	Gas6		Nin	Nudt4
Slc4a8	Gimap1		Tbc1d9	Gmfg	Uggt1	Ndufa5						Slc31a2		Klf6	Cyba		Rasgrp2	Spi1
Rpn2	Cbx1		Spg21	Btg2	Pdia4	Abcf1						Crem		Itm2b	Tanc2		Actr3	Rac2
Mapkapk3	Cdk1		Atp6v0e	Adam8	Dnajc10	Cyth3						Reep5		Shisa5	Fam105a		Taldo1	Rflnb
Pgrmc1	Esco2		Tapbp	Fosb	B4galnt1	Pgp						Emilin2		Ms4a7	Mef2c		Abcd2	Lsp1
Rnf125	6030408B16Rik		Dusp1	Arl4c	Ube2w	Casp3						Inpp4b		Marcks	Rab3il1		Rps6ka1	Lilr4b
Cd9	Camk2d		Rgs2	Ostf1	Chst13	Nasp						Dapp1		Gm42418	Atp6v0b		Sec61g	Cd44
	Rnase12		Anxa5	Ifitm2	Cox6a1	Anp32b						Hpgds		Rnf149	Cd53		Sgms2	Antxr2
	Clic1		Kdm7a	Cdc42	Gca	Icam4						Man2b1		Bst2	Adap2		Tmem256	Srgn
	Raly		Rgs10	Tmem154	Cpa3	Mybbp1a						Myl6		Slc11a1	Irf8		Agpat2	Actr3
	Smc2		Ifi209	Lst1	Mcee	Hspa9						Tns1		Ptpn1	Il6ra		Ptgs1	Trem1
	Prc1		AY036118	Phf20l1	Mcu	Emg1						Stk17b		Wnk1	Arsb		Arpc1b	Itgb2
	Jakmip1		Stx7	Cyba	1700020L24Rik	Cinp						Atp13a3		Bri3	Pou2f2		Ppp2cb	Lyn
	Sumo2		Sik1	Itgam	Itga2b	Nfia						Pdlim1		Pfn1	Scarb2		Pnkp	Fos
	Sae1		Sp100	Alox15	Manf	Emc9						Flot1		Gngt2	Fgd2		Gca	Cd177
	Sipa1		Zyx	Sell	Trib1	Mthfd2						Tmem64		Sdc3	Dst		Lyst	Cyb5r4
	Hnrnpa3		Pomp	Fos	2810001G20Rik	1300002E11Rik						Bod1l		Itgb1	Erp29		Hsp90b1	Cdc42
	Pbk		2021-09-06	Alox5	Dach1	Larp1b						Gnai1		Pitpna	Tmem176b		Plin3	Fpr2
	Sapcd1		Tspan33	Gabarap	Plac8	Nop56						Carhsp1		5031439G07Rik	Arhgap17		Ckap4	Ly6c2
	Hist1h1e		Lcp1	Camk1	Lars2	Gart						Atp13a2		Rgs10	Ptms		Rab44	Klf2
	Smc4		Samhd1	Ddx5	Cerk	Fth1						Lst1		Slc43a2	Fos		Tmem38b	Cnn2
	Hist1h2ae		Ifi203	Hs3st1	Sec61g	Slc25a21						Cytip		Clec4n	Egr1		Itm2b	Ifi204
	Rag2		Ifi27l2a	Arhgap15		C1qtnf12						Clic1		Cltc	Tpp1		Hspa5	AB124611
	Nucks1		Hcls1	Ccl4		Pdcd11						Map1lc3b		Hmox1	Itga6		Mfsd10	Rdh12
	Hist1h4d		Anxa6	Ltb		Htra2						Pdxk		Pirb	Mcl1		F10	Itgam
	Cib1		Epsti1	Leprotl1		Prelid2						Esyt2		Acp5	Ophn1		Lamtor4	Gpr141
	Tsc22d4		Filip1l	Nabp1		Creg1						Gpx4		Ly6e	Abca9		Atp6v1e1	Zyx
	Tcf7l2		Ncf4	Gpr183		Phf5a						Itga4		Ccl9	Atf3		Sort1	Jaml
	Nsd2		Ifngr1	Aldoa		Ndufaf4						Chst1		Ehd4	Ccr5		Cnn2	Svil
	Gfra1		Tlr3	Arpc1b		Wdr43						Swap70		Ckb	Slc3a2		Gm34084	Tmcc1
	Inpp5d		Smdt1	Cxcr2		Higd1a						Nme4		Hexa	Camk1		Manf	Myl6
	Hist1h1a		Trim35	Mcl1		Mrpl18						Pmm2		Picalm	Fyb		Tm6sf1	Cdk2ap2
	Rras2		Jund	Atp11b		Epdr1						Blvrb		Cd44	Cd33		Cmtm7
	Pmf1		Hfe	Napsa		Eprs						Nfkbia		Metrnl	Atp2b1		Stom
	Lbr		Dpp4	Ubb		Cldn13						Map4k4		Bcl2a1b	Anxa3		Camp
	1700027J07Rik		Prcp	Herc1		Mrpl36						Adamts9		Abca1	Tmem176a		Smim4
	Ccna2		Ctsz	Serinc3		Cyc1						Smco4		Fcgr1	Skil		Dnajc3
	AU020206		Tsc22d3	Anxa6		Oat						P2rx1		Ccl6	Ctsf		Palm
	Hnrnpab		Ppt1	Gnai2		Fech						Rnh1		Msn	Lyz2		Gm5483
	Kif11		Capzb	Ncf1		Pdcd5						Tfcp2		Ehd1	Klf6		Rpia
	Cdca3		Cd86	Ccr1		Timm10						Tmem158		Itgb2	Bmp2k		Xbp1
	Slbp		Sult1a1	Gpx4		Nip7						Asph		Plec	Klf2		Fcor
	Dut		Serf2	H3f3b		Mbd2						C1qtnf12		Nfkbia	Capza2		Ramp1
	Hmgn3		Picalm	Id1		Gar1						Lilr4b		Rrbp1	Id2		1810037I17Rik
	Hnrnpd		Ppp1r14a	AY036118		Rgs10						Jun		Nupr1	Ctsc		Adgrg3
	Cyfip2		Fau	Ywhaz		Ybx1						Rac1		Ctsl	Fth1		Fes
	Rnf7		Cd83	Mcpt8		Cdc34						Calca		Sdcbp	Stab1		Tcn2
	Tyms		Zfp36	Ncf2		Ebna1bp2						Ecm1		Slc6a6	Dock4		Mt1
	C1galt1		Reep5	AB124611		Sod2						Capns1		Jdp2	Bin1		Gpr160
	Evl		Myadm	Os9		Tmem238						Frmd4a		Flna	Ier3		Pstpip1
	Cenpa		Sod1	Rnh1		Cct2						Sh3bgrl3		Apobec1	Rgs2		Ankrd28
	Dek		Ptprc	Nfkbiz		Wdr55						Actb		Ifngr2	Plin2		Ndufb3
	Cbx3		Ifitm3	Padi2		Orc2						Trio		Slfn5	Nfkbiz		Gm16104
	Bub3		Plek	Rgs1		Zfpm1						Taok3		Tmem37	Lpl		Stk26
	Cep164		Dbnl	Gm14005		Shmt2						Slc22a3		AY036118	Cd83		Csf3r
	Pla2g12a		Itgb2	Igsf6		Gfi1b						Klf6		Cfh	Plekho1		Hcst
	Gpat3		Txndc15	Ndufa6		Eloc						Arl4a		Ly86	Slc29a3		Dmkn
	Ccnb1		Sat1	Dok3		Eif3g						Cd55		Ms4a4c	Slc12a9		Rac2
	Ifi209		Olfm1	Flot1		Aqp1						Lgals3		Adgre1	Ntpcr		Hexa
	Slc16a1		P2ry14	Sh3kbp1		Abce1						Car8		Zfand5	Ms4a6d		Gpc1
	Hmgn1		Cyth4	Trf		Utp14a						Arpc3		Arhgdia	Ski		Atp6v0b
	Pgls		Tor1aip1	Klf6		Necap2						Sh3kbp1		Il6ra	Zfand5		Dram1
	Zfp36l1		Evi2a	Gstm1		Fkbp11						Hexb			Hpgd		Asap1
	Ywhae		Tm6sf1	Fgfr1		Eif4g1						Lgals7			Ccl4		Acsl1
	Cenpf		Cxcl16	Dusp5		Ube2v2						Atp8b5			Clk1		Mpp1
	Hist1h2ap		Gpr171	F10		Mrps24						Nt5c			Wdr26		Mcfd2
	Ifi27		Arpc1b	Ero1l		Dph3						Arpc5			Gdi2		Sorl1
	Tubb4b		Gramd3	Itgb2		Txn2						Ids			Ppp1r15a		Spint2
	Spc25		B2m	Atp1b1		Slc38a5						Furin			Frmd4a		Mpc1
	Dnajc9		Snx22	Itgb3		Mak16						Dusp1			Ucp2		Rsbn1
	Gimap6		Stard3nl	2021-09-01		Carnmt1						Cela1			Tmbim6		Pnp
	Ada		Gabarap	Atp6v0b		Tmem97						Rnasel			Plek		Serp1
	Sumo1		Nptn	Ier5		Tomm22						Leprotl1			Pdlim4		Abhd5
	Ube2i		Plp2	Fgl2		Eef1g						Blmh			Dennd4a		Calr
	Pcna		Btla	Arhgap30		Ccne1						Slc7a5			Gatm		Rab27a
	Phip		Rnd3	Arhgdib		Taf12						Mkrn1			Pnrc1		Tmem248
	Strbp		Tap1	Arpc3		Cdv3						Prkacb			Camk2n1		Plod3
	Parp1		St8sia4	Aqp9		Ddx18						Klf13			Pde3b		Chst12
	Marcksl1		Ece1	Tnfaip3		2021-09-08						Ppib			Cd84		Stk16
	Srsf3		Csf2ra	Anxa2		Nars						Tph1			Tmem37		Eno1
	Fus		Arpc3	Clic1		Sdhd						Adora3			Srgap2		Limd2
	Hist1h3c		Cdk14	Ppp1r15a		Mrps18b						Gns			Map3k8		Bnip3l
	Gimap4		Ubc	Skap1		Mrpl35						Mcpt8			Cfl1		Mrpl19
	Calm2		Cfl1	Ptprc		Rrp9						Fuca2			Tmcc3		Gyg
	Mtss1		Hps3	Slc7a8		Sphk1						Stk4			Atp6ap1		Apmap
	Tmem243		Cdk2ap2	Sqstm1		Mrps26						Rgs2			Tmem59		Arhgef6
	Elob		Hspa8	P2rx1		Sfxn1						Anxa6			Pld3		Myl12b
	Rad21		Mndal	Ssh2		Llph						Serinc3			Susd3		Igfbp4
	Uaca		Alcam	Tespa1		Snrpa1						Chn2			Cadm1		Hacd2
	Cenps		Zfp36l1	Spi1		Eif5a						Ier3			Tmem55b		Pak1
	Bcat1		Tgfbi	Klf7		Snhg9						Fxyd5			Abcg1		Wls
	BC035044		Fcgr2b	Klf13		Kcng2						Cd164			Rtn4		Tor1a
	Coro1a		Pip4k2a	Il1r2		Ank1						Arid5b			Neat1		1700123O20Rik
	Fcho1		Ccr2	Cd84		Gtpbp4						Glud1			Tcn2		Emilin1
	Ppp1cb		Acox3	Jak1		Guk1						Rhoh			Reep3		Ssr2
	Hist1h2ab		Fam129a	Selenom		Wdr12						Alox5					Orai1
	Drc7		Hck	Rbfa		Eef1e1						Scd2					Hsd17b1
	Mob4		Sp140	Nlrp3		Gadd45gip1						P2rx4					Pcgf5
	Mndal		Havcr2			Tmem147						Nucb1					Scp2
	Rrm1		Ifi204			Mettl16						Zbtb38					Tfdp1
	Lsp1		Jak2			Polr3h						Atp6v0b					Mapkapk2
	Hnrnpa0		Ciita			Crip2						Creb3l2					Rnpep
	Zmiz1		Il6ra			Comt						Hs2st1					Ostf1
	Erg		Myl12b			Ppat						P4ha2					Mapkapk3
	Tacc3		Rnh1			Pno1						Rnf128					Tmed9
	Ppp1r18		Cbfa2t3			Ammecr1						Ppp1r15a					Cst3
	H19		Cd2ap			Cad						Esyt1					E230032D23Rik
	Hist2h2ac		Cdkn1b			Nadk2						Prkar1a					Dnajc13
	Cdc25b		Acvrl1			Samd14						Rap1a					Rab21
	Aurkb		Sh3bp1			Cox17						Ext1					Nt5dc2
	Ncapg2		Spag9			Fkbp4						Selenos					Pgp
	Gstt2		Arpc5			Lsm2						Neurl3					Rab2a
	Cat		Ostf1			Atad3a						Rab44					AB124611
	Fkbp1a		Syngr2			Mrpl57						Fgfr1					Fkbp2
	Bub1b		Twf2			Pmm1						Glb1					Rnaseh2c
	Tpd52		Pim1			Srsf7						Tob1					Aprt
	Tnfrsf13c		Pmaip1			Gpatch4						Cops9					Pgam1
	Ube2c		Gcsam			Eif3j1											Tnfaip8
	Ndc80		Fmnl2			Lsm7											Cope
	Jpt1		Inpp5d			Ces2g											Twf2
	Kif22		Dennd1b			Nifk
	Dlgap5		Lyz2			Hars
	Top2b		S100a10			Wdr75
	Mknk2		Ubl3			Slc19a1
	Cdca8		Grn			Ppp2r1b
	Hes1		Msn			Tpm1
	Atad2		Fcrla			Prelid3b
	Slc38a2		Ccdc88a			Polr2h
	Gas2l3		Tifa			Taf10
	Xrcc6		Arf5			Bag2
	Hnrnpul1		Uvrag			Tlk1
	Dpysl2		Rtl8a			Cisd1
	Hist1h1d		Fam105a			Eif3d
	Clspn		Plac8			Ydjc
	Incenp		9930111J21Rik2			Slc29a1
	Cdv3		Scimp			Hras
	Elk4		Orai1			Bcl11a
	Ly6d		Phf11a			Cfdp1
	Racgap1		Gpr65			Eif2b3
	Ncapd2		Tbc1d4			Clint1
	Mfsd4a		Rab11fip1			Ndufab1
	Syk		Klf4			Mrpl34
	Cox5a		Gm6377			1110008P14Rik
	Anp32a		Fosb			Glo1
	Gm30948		Cysltr1			Slc16a3
	Smarce1		Plekha1			Etf1
	Wasf2		Gusb			Psmd12
	N4bp3		Capza2			BC003965
	Aff3		Sdc3			Kti12
	Ltb		Anxa2			Ryk
			Shisa5			Chchd2
			Erlin1			Gspt1
			Arid4a			Mphosph10
			Rtn4			Nop16
			Cnp			Cct8
			Plekhm3			Mrpl42
			Gatm			Gfer
			Ddit4			Bms1
			Trim25			Nudt19
			Cyb5a			Cct3
			Cpne3			Mrpl15
			Atp2b1			Gtf2h1
			Ctsc			Hnrnpab
			Arhgap18			Eif1ad
			Ubb			Mrps5
			Rbpj			Rpf2
			Gpsm3			Phb
			Tpm3			Pgm1
			Neat1			Noc4l
			Plekho2			Exosc7
			Chmp4b			Bola2
			Itm2c			Brix1
			Pitpna			Snrpd1
			Ahr			Ppan
			Tep1			Tcp1
			Irf7			Cycs
			Gltp			Urod
			Cd36			Psmc2
						Ruvbl1
						Surf2
						Lap3
						Pycr2
						Rcc1
						Rab4a
						Mat2a
						Hspa4
						Ddx46
						Bcas2
						Txnl4a
						Wdr46
						Clstn1
						Cct7
						Dpy19l1
						Bysl
						Hectd1
						Acsl5
						Stx2
						Dkc1
						Timm9
						Thop1
						Timm17a
						Ubxn2a
						Nudt9
						Smap2
						Lars
						Uba2
						Noc2l
						Cyb5r3
						Imp3
						Nol11
						Snrpf
						Pcbp1
						Ttll12
						Fpgs
						Ranbp1
						Pbdc1
						Ptges3
						Ahctf1
						Cct5
						Gm16286
						Vdac2
						Eif3b
						Nubp2
						Cela1
						Utp18
						Ppp1r14b
						Ak2
						Polr1d
						Pitrm1
						Rabggtb
						Kmt5a
						Srsf2
						Eif6
						Rrp15
						Rars
						Hnrnpf
						Ublcp1
						Dnajc2
						Nap1l1
						Uqcrq
						Trnt1
						Pfdn2
						Rpia
						Ndufs7
						Psme3
						1110004E09Rik
						Dynll1
						Mrps36
						Fam162a
						Ube2m
						Dis3
						Psat1
						Clns1a
						Heatr3
						Nop2
						Nat10
						Ndufa4l2
						Larp1
						Dnttip2
						Wapl
						Coa3
						Nop14
						Tsfm
						Cox7c
						Sdad1
						Ccna2
						G3bp1
						Acp1
						Clpp
						Psmd4
						Slc16a6
						Wdr3
						Pusl1
						Zfp106
						1810022K09Rik
						Btaf1
						Mtap
						Tars
						Abcg2
						Wdr4
						AC160336.1
						Naa50
						Cct4
						Dnajc19
						Rp9
						Dus1l
						Eif2b1
						Psmd6
						Psmg2
						Gpn3
						Cluh
						Hspa8
						Gemin6
						Pus1
						Imp4
						Cpsf2
						Mrpl38
						Vps13c
						Adk
						Tal1
						Dcaf4
						Ssbp1
						Mogs
						Ccdc86
						Lrrc59
						Nudt5
						Polr2j
						Grpel1
						Ssbp3
						Abcf2
						Usp50
						Arhgdig
						Ubtf
						Rwdd1
						Psmg3
						Gemin5
						Bola1
						Eif4e
						Mrpl51
						Gcsh
						Rpl36al
						Naa25
						Eif4g2
						Prps1
						Mrps12
						Zmynd19
						Zpr1
						Pus7
						Fam136a
						Trp53
						Eif4ebp1
						Mrpl22
						Hypk
						Aasdhppt
						Ruvbl2
						Rbm28
						Lsm12
						Dap3
						2210016F16Rik
						Noa1
						Denr
						Timm8b
						Slc25a5
						Mrps17
						Snrpg
						Rcl1
						Znhit3
						Eif4b
						Esf1
						Stip1
						Psmd11
						Arl4a
						Smim13
						Supt16
						Ak6
						Dnph1
						Fen1
						Hemgn
						Snrpd3
						Uchl3
						Ccnb1
						Afg3l2
						Sh2d4a
						Aprt
						Sf3b5
						Mrps22
						Mrpl50
						Trmt6
						2810004N23Rik
						Sars
						Immt
						Sf3b4
						Ldha
						Rrp1b
						Exosc3
						Pop5
						Syncrip
						Dcun1d5
						U2surp
						1190007I07Rik
						Wdr36
						Tmem56
						Psmb10
						Srp19
						Timm44
						Ino80e
						Bax
						Snrpb
						Naf1
						Eif2b5
						Bsg
						Exosc1
						Zranb2
						Tomm70a
						Aimp1
						Hnrnpc
						Ugcg
						Dnajc11
						Jagn1
						Ola1
						Psmd3
						Gtf2a2
						Mospd3
						Smarca5
						Banf1
						Tma16
						Rad23a
						Nup37
						Cox7a2
						Dlat
						Mrpl55
						Alyref
						Stoml2
						Chchd3
						Tuba1b
						Wdr18
						Acaa2
						Bccip
						Exosc4
						Ncbp1
						Fxn
						Ssb
						Vdac1
						Naa20
						Pum3
						Cs
						Impdh2
						Knop1
						Romo1
						Minos1
						Mettl1
						Aatf
						Eif2s3x
						Knl1
						Eif1ax
						Usp10
						Atp5k
						Mrpl41
						Papola
						Them6
						Mdn1
						Bzw2
						Mrps28
						Naa15
						Atic
						Zfp593
						Magohb
						Car1
						Smn1
						Iars
						Mrpl16
						Kcnn4
						Polr2l
						Poldip2
						Dnaja2
						Erh
						Rps19bp1
						Psmd9
						Tufm
						Mrps16
						Ccdc58
						Prmt5
						Cdc25a
						Bag1
						Srsf3
						Eif1a
						Rrm1
						Strap
						Wdr61
						Gmps
						Cd3eap
						Mrps25
						Hopx
						Orc6
						Nudcd2
						Psmd1
						Eif4a1
						Rnps1
						Xpo1
						Rsl24d1
						Ndufs6
						Timm50
						Hnrnpdl
						Rpl7l1
						Ipo5
						Exosc8
						Acbd6
						Epb41l4aos
						Mrps7
						Chchd4
						Psma3
						Ppif
						Dtymk
						Mdh2
						Ssna1
						Ppih
						Slirp
						Pole3
						Psma5
						Mrpl17
						Aifm1
						Psph
						Usp14
						Psmb3
						Rrm2
						Rbm8a
						Tpi1
						Cdc37
						Eftud2
						Cks2
						Fbl
						Dek
						Pfdn1
						Hspa14
						Myc
						Gmnn
						Frat2
						Mki67
						Rbm17
						Asap1
						Usp15
						Tipin
						Nudc
						Srrt
						Tpr

## Sheet: Adult Kit+Lin-
B Cell-1	B Cell-2	Eos/Bas	Erythroid Prog	HSPC	Mast-1	Mast-2	Meg Prog	Monocyte-1	Monocyte-2	Monocyte-3	Myeloid Prog-1	Myeloid Prog-2	Neutrophil	Pre/Pro-B-1	Pre/Pro-B-2	Stroma	T/NK
Ighm	Hmgb1	Ms4a2	Car2	H2afy	Cma1	Tmsb4x	Apoe	F13a1	Hist1h2ae	Cst3	Npm1	Mpo	S100a9	Hmgb1	Vpreb1	Col2a1	AW112010
Malat1	Hmgb2	Cpa3	Ermap	Cd34	Cpa3	Apoe	Vamp5	Emb	Hist1h2ap	Psap	Hsp90ab1	Prtn3	S100a8	Vpreb1	Ebf1	Sparc	Ptprc
Cd79b	H2afv	Gata2	Blvrb	Zfp36l2	Tpsb2	Fcer1g	Ctla2a	Ms4a6c	Hist1h3e	Actb		Ctsg	Camp	Ebf1	Vpreb3	Col11a1	Ccl5
Ly6d	Ighm	Lmo4	Car1	Adgrl4	Hdc	C1qb	Rpl37a	Irf8	Hist1h1a	Crip1		Elane	Ngp	Crip1	Igll1	Col9a3	Il2rb
Gm42418	Pafah1b3	Cd63	Aqp1	Sox4	Srgn	Ftl1	Gata2	Slpi	Ramp1	Lsp1		Ms4a3	Chil3	Chchd10	Gm42418	3110079O15Rik	Bcl2
Cd79a	Ptma	Ifitm1	Rhd	Rpl37	Fcer1g	C1qc	Cdk6	Mpo	Hist1h2bm	Cd74		Nkg7	Wfdc21	Vpreb3	Lef1	Mgp	Ms4a4b
Ebf1	Vpreb3	Csrp3	Cpox	Ctla2a	Rpl12	C1qa	Rpl23	Ly6c2	Hist1h2af	H2-Aa		Gstm1	Lcn2	Mzb1	Dntt	Col9a2	Id2
AY036118	Myl4	Ikzf2	C1qtnf12	Rps9	Lgals1	Fth1	Rps7	Gria3	Hist1h2bj	Cd52		Prss57	Lyz2	Igll1	Cd79a	Comp	H2-K1
Igkc	Ebf1	Mcpt8	Smim1	Flt3	Tpt1	Actb	Rpl21	Prtn3	Hist1h3b	Tmsb10		Alas1	Pglyrp1	Ptma	Mzb1	Bgn	Malat1
Btg1	Bach2	Fut8	Glrx5	Adgrg1	Serpinb1a	mt-Co3	Rps24	Ctsg	Hist1h3f	Irf8		Rgcc	Cybb	Lef1	Malat1	Serpinh1	Nkg7
Jund	H3f3a	Plac8	Atpif1	Lmo2	mt-Co3	Cma1	Rpl17	Pgam1	Hist1h4h	H2-Eb1		Clec12a	Fcnb	Cd79a	AY036118	Hapln1	Cd52
Lars2	Cd24a	Fam46a	Ces2g	Rps24	Ldha	Tpsb2	Angpt1	Ly86	Hist2h2ac	Ahnak		Srgn	Anxa1	Dntt	Lars2	Col9a1	Gimap1
Cd74	Chchd10	Neat1	Klf1	Ramp1	Basp1	Itm2b	Car2	Tifab	Hist1h4d	Lgals3		Anxa3	C3	Hmgb2	Chchd10	Igfbp7	H2-D1
Iglc3	Stmn1	Srgn	Prdx2	Rpl9	Cd63	Ctsb	Muc13	Hexa	Hist1h3c	H2-Ab1		Ifngr1	Prdx5	Bfsp2	Cd79b	Acan	Klrd1
Vpreb3	Pgls	Hdc	Abcb4	Rpl30	Pfn1	Cpa3	F2r	Lamp1	Hist1h2ab	Ccr2		Atp8b4	Hp	Blnk	Smarca4	Chad	Actb
Iglc1	Gm30211	Igf1r	Stard10	Ifitm3	Rplp1	Tpt1	Txnip	Ctsz	Hist1h4c	Aif1		Cst7	Ltf	Id3	Vpreb2		Gm42418
Ms4a1	Pclaf	Nedd4	Tnfaip2	Rpl39	Ftl1	Pfn1	Mfsd2b	Igfbp4	Bst2	Mpeg1		B4galt6	Adpgk	Pclaf	Gmfg		Selplg
Klf2	Cd79b	Dapp1	Tspo2	Rps3a1	Rpl29	mt-Cytb	S100a10	Ccr2	Hist1h1b	H2-DMa		Lta4h	Cd177	Ccnd3	H3f3a		Txk
Iglc2	Top2a	Angpt1	Gstm5	Tmem176b	Ppia	Pf4	Rps19	Zeb2	Plac8	Tmsb4x		Dstn	Syne1	Ucp2	Blnk		Arhgef1
Tmsb10	Cd79a	Ly6e	Gclm	Rpl23	Itm2b	Lgals1	Dapp1	H2afy	Hist1h1e	Plbd1		Ly6c2	Cyba	Ighm	Tifa		Ets1
Dnajc7	Mki67	Gng12	Cox6b2	Rpl36	Rpsa	Cst3	Rpl30	Rassf4	Hist1h2bb	S100a6		P4hb	Hmgn2	H2afv	Rag1		Tcf7
H3f3a	Ezh2	Rnase12	Nxpe2	Mef2c	Rps15	Mrc1	Clec4d	Fabp5	H2afy	Coro1a		Tmx4	Dstn	Stmn1	Ighm		Itga4
Cd52	Cecr2	Casp3	Mt2	Ifitm1	Rpl14	mt-Co2	Lmo2	Erp29	Mrpl33	Id2		Gsr	Arhgdib	H2afz	Bcl7a		Gimap4
Cd37	Akap12	Cpne2	Alad	Msi2	Rps4x	Tyrobp	Zfp36l2	Mapkapk2	Pclaf	Ms4a6c		Trem3	Cebpe	Tubb5	Crip1		H2-Q7
Spib	H3f3b	Slc18a2	Fth1	Rpl37a	Rack1	mt-Atp6	Rps8	Lgals1	Hist1h3i	Vim		Gpi1	Ncf1	Cd79b	Ucp2		B2m
C1galt1	Igkc	Apoe	Minpp1	Ccnd2	Atp5f1		Atpif1	Npc2	Hist2h2bb	Batf3		Etfb	Rflnb	Pax5	Tspan13		AY036118
Rps27	Ube2s	Padi2	Mrpl52	Ptpn18			Mrpl52	BC035044	Hist1h2br	Psmb8		Cd63	S100a11	Smarca4	Serinc3		Ltb
	Fcrla	Runx1	Rps2	Eef1a1			Gclm	P4hb	Hist1h2bn	Gm2a		Ap3s1	Ckap4	Cplx2	Cplx2		Gimap6
	Il7r	Itga2b	Hebp1	Rpl35a			Rpl35	Rpn2	Ms4a6c	H2-DMb1		Igsf6	Serpinb1a	Rasgrp2	C1galt1		Trbc1
	Anp32e	Rab44	Rpl41	Rps21			Kit	Anxa3	Irf8	Ctsh		Sun2	Itgam	Sdc4	Sdc4		S100a10
	H2afz	Fam129a	Tmem14c	Rpl36a			Ifitm2	Glipr1	Hist1h1d	Laptm5		Rab44	Itgb2l	Gmfg	Ptprcap		Ctsw
	Bcl7a	Ptprs	Bola3	Rpl3			Rpl38	Pdia6	Hist1h2ak	Itgb7		Pgd	Pygl	Lmnb1	Fam53b		Tmsb4x
	Pou2af1	Myl12b	Slc25a21	Psmb8			Creg1	Unc93b1	Selplg	Anxa2		Fcgr3	Trem3	Ptprcap	B2m		Lars2
	Lrmp	4930519L02Rik	Nfia	Rps7			Rpl39	Atp8b4	Gria3	Rnase6		Tmed3	Ltb4r1	Ube2s	Akap12		Tmsb10
	Pax5	Man2b1	Asb17os	Rpl17			Rpl32	Csf1r	Fabp5	Selplg		Hp	Gsr	Ezh2	Rasgrp2		Klrk1
	Dek	Nucb1	Sphk1	Tmem176a			Zfpm1	Elane	Hist1h2bh	Actg1		Pdia6	Clec4a2	Vpreb2	Pafah1b3		Ahnak
	Tubb5	Prss34	Hmbs	Egfl7			Slc22a3	Psap	Sec61b	Sh3bgrl3		Manf	Scp2	Tpm4			Shisa5
	Mzb1	Jun	Mns1	Rps28			Rps9	Tspo	BC035044	Alox5ap		Hk3	Flna	Lockd			Klrb1c
	Ucp2	Cyp11a1	Tmem238	Fxyd5			Rpl13	Sell	Hist1h2be	Ifi203		Calr	Itgb2	Selenoh			Tyrobp
	Cnp	Flnb	Tspan33	Rpl32			Hmgb3	Calr	Bloc1s2	Psme1		Serpinb1a	Cd52	Top2a			Gzma
	Lmnb1	Nkg7	Svbp	Rpl18a			Rpl36	Rpn1	Stmn1	Npc2		Adssl1	Lta4h	Atp1b3			Klre1
	H2afx	Ap3s1	Cyth3	Angpt1			Car1	Alas1	Emb	Calm1		Pdia3	Mcemp1	Tuba1b			Hcst
	Lockd	Itm2b	Pla2g12a	Rps15a			Rps28	Vim	Sell	Mbnl1		Atp6ap2	Gsn	Lgals9			Gimap5
	Smarca4	Alox5	Rplp1	Rps29			Rps29	Cd93	Dctpp1	S100a4		Vat1	Abca13	Il7r			Skap1
	Nucks1	Rgs18	Slc38a5	Rpl27a			Pdcd4	Rrbp1	Hist1h2ac	S100a10		Spcs2	Cpne3	Cdv3
	Tmpo	Cebpa	Spire1	Rpl13			Sdsl	Cd34	Hist1h4a	Naaa		Svip	Igsf6	Nucks1
	Elof1	Rsrp1	Metap2				Rpl37	Plac8	Ptma	Tyrobp		Hspa5	Lrg1	Pkig
	C1galt1	Ier3	Mthfd1				Rps6	Ssr1	Hist2h2aa1	Napsa		Msrb1	Cd9	Snx2
	Ptprcap	Tax1bp1	Cldn13				Rps27	Hsp90b1	Ass1	Anxa6		Sdf2l1	Tmsb4x	Fam53b
	Lbr	Txnip	Hspe1				Eef1a1	Sub1	Glipr1	Ptms		Eno1	Cebpd	Mki67
	Hist1h1e	Csf1	Lmna				Rpl34	Hspa5	Idh2	Smdt1		Gda	Ncf4	Dnajc21
	Rhoh	S100a10	Aplp2				Rps14	Agpat5	Psmb8	Tagln2		S100a11	Aldh2	Arpc5l
	Plekha2	Fxyd5	2021-09-08				Ugcg	Pkm	Erp29	Scand1		Plac8	Arrb2	Lrmp
	Fam53b	Gm2a	Ubac1				Rps3a1	Pabpc1	Tyrobp	Wdfy4		Cebpe	Vsir	Ndufs5
	Tifa	Emilin2	Ifrd2				Rgs18	Selplg	Tyms	Ifi205		B4galnt1	Ceacam1	Tmpo
	Birc5	Alox5ap	Ctse				Galnt1	Txndc5	H2afx	Clic1		Agps	Rac2	Hist1h1a
	Tmsb10	Stx3	Cox7c				Rps18	Pycard	Ly86	Plekho1		Pde4d	Cotl1	Prdx4
	Pkig	Spn	Txnl1				Adgrg1	Hint1	Spc24	Cyba		Hsp90b1	Sorl1	Dck
	Jund	Cdk6	Rhag				Rpl26	Nup210	Tubb5	Dock10		Ankrd28	Myh9	Tspan13
	E2f2	Cd9	Ank1				Rpl9	Bex6	Hist1h3g	Cdc42		Nars	1810037I17Rik	Uhrf1
	Slamf7	Fcer1g	Epor				Rpl36a	Ramp1	Hist1h2ai	Cd48		Rpn1	Mgst1	Cbx3
	Dnajc7	Atp6v0a1	Gata1				Rps5	Pdia3	Npc2	Ctss		Baz1a	Cnn2	Pou2af1
	Rbm3	Csf2rb	Hemgn				Cbfa2t3	Gm26917	Bex6	Actr3		Sem1	Gca	Birc5
	Csrp2	Mns1	Uqcr11				Rpl10a	Ly6e	Rpl39	Ckb		Gatm	Tkt	Gfra2
	Ralgps2	Tbc1d4	Odc1				Rpl18a	Il6ra	Hist1h4k	Rgs2		Arsb	Actb	Cd19
	Cyfip2	Malat1	Rfesd					Ass1	Cycs	Pld4		Tmbim6	Ifitm6	Ptp4a3
	Hist1h1a	Atp13a3	Vamp5					Canx	Krtcap2	Arhgdia		Gm11505	Chil1	Anp32e
	Ifi209	Csgalnact2	Fam241a					Pdcd4	Cenpm	Pomp		Dnajc3	Hsd11b1	Cbx1
	4930523C07Rik	Gm20342	Asns					B4galnt1	Hist1h4i	Erp29		Pgam1	Cd63	Snrpe
	Calm2	Lgals1	Cenpv					Idh2	Bcl2	H2-T23		Mfsd10	Clec12a	Impdh1
	Hist1h1b	Ctsd	Urod					Soat1	Ctsz	Anxa5		Prdx5	Abhd5	Ets1
	Fbxo5	Lcp1	Isg20					Lman2	Rps29	Unc93b1		Ltb4r1	Vcl	Tmem108
	Nusap1	Dock8	Hmgb3					Arhgap17	Tspo	Rnd3		Nin	Fcer1g	Cecr2
	Nol7	Samsn1	1300002E11Rik					Hells	Ssr4	Tnni2		Gpx1	Msrb1	Hist1h1b
	Cdc25b	Diaph1	Ndufb9					Rasa4	Psme2	Taldo1		Med21	Lyst	Akap12
	Prc1	Fcgr3	Dut					Slc25a5	Rps20	Ly86		Tuba4a	Hmgb2	Smc4
	Ifi27l2a	Edem3	Mrps24					Tyrobp	Lgals1	Fxyd5		Kdelr2	Tyrobp	Dut
	Hmgn2	Hgf	Casp3					Spcs2	Gng12	Ppfia4		Ddost	Ncam1	Rbm3
	Kif11	Lat2	Tal1					Phgdh	Rpl31	Pak1		Lamtor2	Actn1	Nsd2
	Spib	Fyb	Phf10					Bcl2	Dbi	Kctd12		Rpn2	Sun2	Trp53i11
	Strbp	Cd47	Sdsl					Ddost	Pycard	Pid1		Tkt	Lcp1	Dek
	Calm1	Rabac1	Pklr					Eef2	Hist1h3a	Cbfa2t3		Adgrg3	Slfn2	Srsf3
	Cenpf	Metap2	Mt1					Clec12a	Slpi	Psmb9		Csgalnact2	Mgst2	H2afx
	Irf4	Atp8b4	Add2					Tmed9	Ubb	Fgd2		Pglyrp1	Alox5ap	Sae1
	Uhrf1	Abca2	Rgs10					Plppr3	Mvb12a	Tspo		Pkm	Orm1	Nusap1
	Ctcf	Ctsg	Hdgf					Mapkapk3	Tuba1b	Nfkb1		Ramp1	Gpsm3	H3f3a
	Cd72	Iqgap1	Ccne1					Larp1	Fdps	Ccdc12		Ssr4	Gpi1	Elof1
	Tmem108		Nenf					Fam107b	Serf2	Spi1		Nucb1	Pgd	Ppp1ca
	Cbx1		Cox17					Hk3	Ifnar2	Gnb2		Lman1	Dhrs7	Hist1h2ae
	Syk		Ybx3					Frrs1	Tk1	Pycard		Ssr2	Pnkp	Hnrnpa0
	Gm42418		Fxn					Gsr	Uqcc2	Ciita		Dbi	Ly6c2	Pcna
	Ets1		Rps23					Pgd	Rps28	Stx16		Ogfrl1	G0s2	Gngt2
	Smc4		Atp5g1					Anxa5	Unc93b1			Lbp	Nfam1	Wdfy4
	Marcks		Rexo2					Hp	Psmb9			1700020L24Rik	Ostf1	Hnrnpa3
	Foxp1		Pabpc4					Mogs	Tmed3			Impdh1	F630028O10Rik	H3f3b
	Srsf3		Zfpm1					Taf1d	Bola2			Plod3	Nin	Snrpd1
	Ccnd3		Timm8a1					Spcs3	St8sia4			Spcs3	Agpat2	Nol7
	Arpc5l		Atp1b2					Psma7	Rpl35a			C3	Vasp	Frg1
	AY036118		Icam4					Sec61a1	Pgam1			Rsbn1	Mki67	Cd24a
	Ccna2		Minos1					Ifi209	H2afj			Ssr3	Gda	Slamf6
	Siglecg		Rps18					Atp6v1b2	Top2a			Aldoa	Plp2	Grk2
	Cks2		Rps27l					M6pr	Psme1			Gfi1	Glrx	E2f2
	Lars2		Mllt3					Akr1a1	Kif23			Gng12	Nhsl2	Pgls
	Blnk		St3gal5					H13	Fkbp2			Tmed9	Myl6	Prdx1
	Ccnb2		Cited4					Parp8				Hdc	Clec5a	Zfp706
	Hist1h2ap		Eif4ebp1					Prkcd				Sec61b	Sem1	Fbxo5
	Slamf6		Ssx2ip					Lman1				Igfbp4	Coro1a	Tcf3
	Klhl6		Mgst3					BC005537				Hdlbp	Pkm	Rcsd1
	Ptp4a3		Pdap1					Tuba4a				Selenos	Ero1l	Arpp21
	Smc2		Acp1					Arhgdia				Mt1	Megf9	Cenpf
	Serp1		Emc9					Milr1				Xpc	B430306N03Rik	Calm2
	Hist1h2ae		Ssbp3					Sptssa				Arhgdib	B230208H11Rik	Hist1h2ab
	Tcf3		Mrps36					Tmed10				F630028O10Rik	Rhou	AU020206
	Chst3		Pole3					Vps13c				Napsa	Mapk13	Clic1
	Ppp1cc		Fam162a					Cebpb				Chd7	Itm2b	Kif11
	Lsm5		Tfrc					Mgst1				Mtus1	Actr3	Hist1h2ap
	Crip1		Bsg					Hsp90ab1				Emilin1	Acsl1	Marcks
	Hnrnpa3		Dnajc19					Lrrc59				Dmkn	Myo1f	Ablim1
	Rad21		Rplp2					Gng12				Nucb2	Hipk1	Fkbp1a
	Lgals9		Abcg2					Ctsh				Fgl2	G6pdx	Tmsb10
	Cbx3		Ammecr1					St8sia4				Dctn1	Golim4
	Arl5c		Gfi1b					Hdlbp				Mpc1	Ncf2
	Hist1h2ab		Tspan8					Eef1a1				Slpi	Syne2
	Hist1h4h		Prdx3					Impdh2				Mrpl19	Aprt
	Kif23		Phf5a					Gusb				Tax1bp1	Inhba
	Spc24		C1qbp					Etfb				Mcee	Hck
	Tuba1b		Rangrf					Napsa				Tm6sf1	Ppm1m
	Zeb2		Chchd2					Gorasp2				Rin3	Spi1
	Cenpa		Stx2					Dnajc10				Gm1604a	Ly75
	Tmem131l		Snrpf					Ssr3				Fam49b	Sort1
	Atp1b1		Rpl31					Psmb8				Mlec	Hk3
	Zfp706		Fech					Rpl36al				Ncf1	Alox5
	Ikzf1		Glo1					Gstm1				Pdia4	Ccnd3
	Gm37065		Nudt9					Hk2				Hyou1	App
	Lmo4		Gypa					Uck2				Stk26	Mapk3
			Orc2					Itm2c				Atp6v1e1	Hist1h2af
			Ndufa5					Nrros				Ostc	Lst1
			Gpx4					Rpl4				Surf4	Dgat1
			Creg1					Manf				Cope	Anxa3
			Kel					Fbl				Tmem165	Pilra
			Psmd9					Eif4g1				Myb	Flot2
			Rpl35					Tm7sf3				Cebpd	Mxd1
			E2f4					Myo1f				Slc28a2	Arpc1b
			Polr2f					1110008F13Rik				Ssr1	1700020L24Rik
			Cisd1					Lcp1				Tmem38b	Hcst
			Carnmt1					Il6st				Xbp1	Aldh3b1
			Nme1					Cfp				Myl12b	Sri
			Bag1					Tfec				Uggt1	Lamtor4
			Ndufab1					Eif4b				Ampd2	Tpm3
			Comt					Fam111a				Rasgrp2	Lmo4
			Rps12					Tmed2				Fkbp11	Plaur
			Rpl14					Magt1				S100a1	Nudt4
			Hras					Srsf9				Lman2	Hist1h1e
			Pmm1					Atp5a1				Rtn3	Tuba4a
			Gfer					Esyt1				Cldn15	Tmbim6
			Arl4a					Dock10				Cited2	4930438A08Rik
			Paqr9					Eif4a1				Cebpb	Pram1
			Usp50					Selenos				Mgst2	Arid3a
			Guk1					Creg1				Tma16	Atp2a3
			Cinp					Vcp				Krtcap2	Arfgef1
			Cox5b					Thyn1				Tm7sf3	Cap1
			Tubb4b					Anxa2				Clec4a2	Atp6v1e1
			Phb2					mt-Nd4l				Itm2b	Cdc25a
			Myh10					Adssl1				Rrbp1	Samd9l
			Hspd1					Nin				Canx	Rbms1
			Snrpg					Wls				Per3	Lasp1
			Rps17					Rcc2				Mapkapk3	Ppp2r5a
			Cyb5a					Mpp6				Ppp2cb	Lbr
			Gadd45gip1					C1galt1c1				Cmtm7	Ptgs1
			Ugcg					Rps6ka1				Tmed2	Ffar2
			Steap3					mt-Nd5				Gm20342	Grn
			Rad23a					Mlec				Ptgr1	Rps6ka1
			Kcnn4					Abracl				Tspoap1	Cebpb
			Hars					Tmed3				Hexa	Lgals3
			Mrps28					Ssr2				Pdcd4	Sp140
			Dap3					Spi1				App	Cyb5r4
			Mrpl20					Ipo5				Sptbn1	Pgp
			Mkrn1					Mpeg1				Hmgn2	Rinl
			Psmd7					Eif3l				Uqcrb	Cdk2ap2
			Mrto4					Mrpl33				Arpc1b	Hvcn1
			Anp32b					Idh1				Cebpa	Nfkbia
			Eloc					Arpc1b				Spi1	Sh3bgrl3
			Ppm1g					Cebpa				Chst12	Anxa2
			Lsm7					Clta				Stk16	Hist1h4d
			Dhrs4					Syngr2				Tnfaip8	Glipr2
			2021-03-05					Zfp706				Lair1	Hjurp
			Necap2					Gm11505				Vapa	Cyfip2
			Ttll12					Irf2bp2				Rab2a	Efhd2
			Cox6a1					Ybx3				Dnajb11	Taldo1
			Josd2					Fdps				Csf3r	Tmcc1
			Tfr2					Atp5b				Tspo	Phf20l1
			Ndufs7					Surf4				Cep350	Arpc5
			Pdcd5					Gart				Ero1l	Hist1h1d
			Hypk					Cdk6				Asap1	Fam49b
			Eps15					Bloc1s2				Alox5ap	Zmpste24
			Eef1e1					Eif3b				Tacc1	Dock8
			Orc6					Sdf2l1				Stt3b	Arpc2
			Taf10					Rin3				Rab27a	Fam107b
			Hacd1					Cmtm7				Tcn2	Anxa11
			Hba-a1					Rnpep				Rps6ka1	E2f2
			Mrpl12					mt-Atp8				Cdk6	Tecr
			Rplp0					Dek				Mgat5	Gnai2
			Tlk1					Ifnar2				Tmed10
			Romo1					Zbtb8os				Bri3bp
			Nasp					Ap3s1				Def6
			Mrpl18					Plod3				Sypl
			Bex3					Cycs				Suclg1
			Cfdp1					Capza2				Hsd11b1
			Htra2					Lta4h				Ppib
			Leprot					Atic				Rnpep
			Mrpl30					Ostc				Pnp
			Tmem147					Krr1				Ndufb3
			Rpl26					Flna				Mapkapk2
			Polr2l					Mgat5				Ufsp2
			Mrpl35					Cdca7				Os9
			Prkar2b					Ivns1abp				Tm9sf3
			Hsph1					Hspa9				Taldo1
			Cela1					C1qbp				Pygl
			Uqcrq					Mcm3				Mogs
			Gnl3					Trpc4ap				Rflnb
			Tmem208					Lamp2				Palm
			Pitrm1					Rab44				Uqcrc1
			Hagh					Kctd20				Edem2
			Timm8b					Pdia4				Atrn
			Txn2					Mcm5				G6pc3
			Atp5g3					Parl				Lamp2
			Bag2					Ncln				Sat1
			Tmem56					Got2				Hk2
			Cyc1					Cnpy3				Prkcsh
			Gatm					Itga1				Ckap4
			Timm17a					Vav3				Sec61a1
			Tomm5					Sem1				Eif4g1
			Erh					Mcm6				Stt3a
			Cox6b1					Fam117a				Tmem248
			Uqcr10					Mef2d				Ncam1
			Cenpa					Dbi				Srp68
			Gstp1					Bphl				Fes
			Atp7b					Sdha				Actn4
			Ubxn2a					Mybbp1a				Rpia
			Aasdhppt					Nucb1				Gyg
			Ap1b1					Mcm7				Sort1
			Nhp2					Tnfrsf1a				Neu1
			Cox20					Set				Ncln
			Sod1					Stt3a				Fam107b
			Mcrip2					Anapc5				Spn
			Gm10076									Sec61g
			Pfdn1									Pabpc1
			Smim13									Sgms2
			Fen1									Gapdh
			Nudt19									Wls
			Ahctf1									Mcu
			Nadk2									Plcb2
			Dtymk									M6pr
			Timm13									Dars
			Mrpl57									Mydgf
			Hmgn1									Gm26917
			Picalm									Pxylp1
			Rec114									Cdk2ap2
			Cdc6									Fkbp2
			Lyar									Elovl5
			Wapl									Atg12
			Selenbp1									Ankrd12
			Idh3a									Magt1
			Taf12									Cuedc2
			Atp5k									Lamtor4
			Tomm20									Phkb
			Smap1									Aprt
			Sod2									Slk
			Clpp									Csf2ra
			Samd14									Psmb5
			Rpl36									Rnaset2b
			Bola1									Ncoa4
			Epn1									Tmbim4
			Prdx6									B430010I23Rik
			Pfdn6									Gpc1
			Prelid2									AC149090.1
			Mrpl28									Idh1
			Vegfb									Ncf2
			Mrpl38									Ermp1
			Rabggtb									Dnajc13
			Srp19									Arhgef6
			Crip2									Syne1
			Tomm40									Eif3b
			Oat									Mfsd13a
			Sap18									Uchl5
			Pla2g16									Selenom
			Sh3glb1									Agpat5
			Psmg2									Ide
			Cks2									Lyst
			Higd1a									Daglb
			Vdac1									Agpat2
			Pdcd11									1700123O20Rik
			Snx3									Cers6
			Bex4									Hells
			Usmg5									Spint2
			Eif3j1									Echs1
			Mtx2									Slco3a1
			Gps2									Cycs
			Lsm4									Tfdp1
			Eny2									Gtf2f2
			Pgp									Hsd17b11
			Sdhd									Smim4
			Scoc									Rasa2
			Mrpl50									Srp9
			Clic4									Rnaset2a
			Cd24a									Aldh2
			Hsp90aa1									Creld2
			Gm15915									Stom
			Rfc4									Tnfrsf1a
			Rpl27a									Igf1r
			Ptdss2									Bet1
			Asf1a									Fcor
			Ndufb4									Pcyt1a
			Sssca1									Fdps
			Acsl5									Rnaseh2c
			Nolc1									Ncor1
			Slirp									Impa2
			Ndufs6									Actr3
			Carhsp1									Slc48a1
			Bcas2									1810037I17Rik
			Cacybp									Sec11c
			Timm10									Bace1
			Lsm2									Chdh
			Gtf2a2									Rpl36al
			Sfxn1									Mtf1
			Rpl22									Tiam1
			Eef1d									B230118H07Rik
			Tipin									Pstpip1
			Tceal9									Vcp
			Dph3									Fmc1
			Pbdc1									Prom1
			Rnaseh2c									Ldlrap1
			Rrm1									Hnrnpul2
			Polr2j									Gadd45b
			Clybl									Tex2
			Npm1									Cyba
			Ndufb2									Abcb10
			Eif1									Ndufb2
			Gm8186									Tfec
			Ddx39									Eif3c
			Eef1g									Mcfd2
			Ccdc34
			Rpl13a
			Cenpw
			Rps15
			Usp15
			Mbd2
			Ndufaf4
			Mrpl22
			Uqcc2
			Rps27a
			Pnp
			Cmc2
			Txnrd2
			Hbb-bt
			Eif2s2
			Mrpl51
			Mrpl42
			Rps26
			Nop58
			Morf4l2
			Rpia
			Spta1
			2010107E04Rik
			Eif1ax
			Mrpl36
			Rpl8
			Mrps26
			Snrpe
			Ndufb10
			Gmnn
			Eif3g
			Mrpl34
			Ppid
			Sptb
			Ddx21
			Snu13
			Psip1
			Serbp1
			Dynll1
			Zcrb1
			Mrps16
			Abce1
			Ndufc2
			Tomm22
			Emg1
			Mrpl41
			Rpl24
			Rps8
			Mrpl14
			1190007I07Rik
			Polr2h
			Ddx18
			Abcf1
			Npm3
			Selenow
			Lsm12
			Cenpk
			Atp5o.1
			Ndufa12
			Fam210b
			Mrps17
			Cox7b
			Rpl36a
			1810022K09Rik
			Srsf10
			Naa38
			Mrpl21
			Slc25a38
			Mgll
			Nop10
			Cdk4
			Mrpl54
			Atp5b
			Ndufb6
			Pin4
			Mrpl15
			Thoc7
			Slbp
			Cox7a2
			Polr1d
			Rpl37a
			Rps10
			Eif3i
			Rpl27
			Ppp1r14b
			Eid1
			Exosc7
			Cox8a
			Rpl37
			Rps14
			Abcb10
			Rpl7a
			Sh2d4a
			Ssna1
			Ndufv2
			Zranb2
			Hba-a2
			Ybx1
			Snrpd1
			Rp9
			Birc5
			Mrps21
			Pa2g4
			Col5a1
			Slc16a10
			Ndufb8
			Tcp1
			Khsrp
			Ran
			Ranbp1
			Rpa3
			Hist1h2ap
			Cct2
			Ndufc1
			Pcna
			Atp5j2
			Psma5
			Rps25
			Tsn
			Rack1
			Ubxn1
			Hbb-bs
			Alyref
			Rpl17
			Atp5l
			Snrpd3
			Cox6c
			Rps21
			Hist1h1a
			Snrpd2
			Eif3m
			Aimp1
			Grina
			Uqcrh
			Btf3
			Rps6
			Prss50
			Rpl12
			Cycs
			Rpl6
			Arf5
			Hist1h2ae
			Rps20
			Hnrnpab
			Rpsa
			Rpl13
			Rpl23
			Ncl
			Atp5h
			Rpl23a
			AC160336.1
			Eef1b2
			Siva1
			Rpl11
			Rpl28
			Rpl10a
			Rpl21
			Hist2h2ac
			Tomm7
			Rpl32
			Hist1h2ab
			Rpl38
			Bola2
			Rpl22l1
			Rps5

## Sheet: E16.5 CD45-Ter119-
EC	Fibro-1	Fibro-2	Fibro-3	Fibro-4	Fibro-5	Fibro-6	Muscle	Osteochondro-1	Osteochondro-2	Osteochondro-3	Osteochondro-4	Osteochondro-5	Pericyte	UD-1	UD-2
Cdh5	Vcan	Col1a1	Col3a1	Col4a1	Scx	Cxcl14	Ppp1r14b	Col9a3	Igfbp7	Cytl1	Junb	3110079O15Rik	Actc1	Ednrb	Map1b
Pecam1	Basp1	Aspn	Postn	Cald1	Tnmd	Crabp1	Mrln	Col9a1	Bgn	Nr4a1	Zfp36	Comp	Myog	Metrn	Basp1
Cav1	Igf1	Col1a2	Ptn	Myl9	Thbs4	Lgals1	Pdgfa	Wwp2	Col6a2	Nr4a2	Matn1	Hapln1	Spg21	Dbi	6330403K07Rik
Cldn5	Ifitm2	Thbs2	Agtr2	Ifitm3	Ptn	Twist1	Pdlim4	Mia	Fmod	Klf2	Col9a3	Mef2c	Mymx	Gpm6b	H3f3b
Ramp2	Akap12	Cdh11	Igf1	Tuba1a	Postn	Twist2	Crip2	Col9a2	Trps1	Klf4	Btg2	Panx3	Vgll2	Zeb2	Marcksl1
Esam	Agtr2	Postn	S100a11	Col4a2	Col1a1	Cdh11	Msc	Susd5	Col6a1	Comp	Epyc	Lgals3	Rbm24	Plp1	Atxn7l3b
Ecscr	Col3a1	Col5a2	Mfap4	S100a11	Gas1	Egfl6	Fitm1	Cnmd	Sparc	Neat1	Col9a2	Smpd3	Tnnt2	Ptprz1	H3f3a
Icam2	Nid1	Mfap2	Fbn1	Gucy1a1	Mfap4	Prrx2	Akr1b3	Col11a1	Ndufa4l2	1500015O10Rik	Jun	Pth1r	Tnnt1	Cnp	Mdk
Gng11	Col6a3	Olfml3	Vim	Nr2f2	Abi3bp	Prrx1	Ralgps2	Hapln1	Tgfbi	Mgp	Socs3	Pcolce2	Lsm6	Marcks	Prdx2
Egfl7	Dlk1	Mfap4	Fstl1	Tmsb4x	Meox2	Lum	Rps16	Acan	Tnfrsf12a	Klf9	Fos	Ppa1	Tpm2	Qk	Nfib
Cd93	Col4a1	Fbn2	Col5a1	Tmsb10	Zfp185	Vcam1	Cox8a	Col11a2	Col6a3	Col11a1	Egr1	Cpe	Ppp1r14b	Sox10	Igfbp2
Tmsb4x	Ebf2	Igfbp5	Akap12	Csrp2	Mdk	Dcn	Fabp5	Matn4	Barx1	Mia	Cnmd	Prkg2	Svbp	Alcam	Id2
Ctla2a	Plpp3	Ogn	Vcan	Actb	Gas2	Arhgdib	Rpl8	3110079O15Rik	Cox4i2	Fn1	Dnajb1	Col11a2	Bin1	Ccnd1	Bex3
Emcn	Mdk	Prrx1	Dpysl3	Zeb2	Col1a2	Mfap2	Cavin2	Scrg1	Rbp4	Fam180a	Col9a1	Cd9	Cryab	Dst	Pgrmc1
Kdr	Lamb1	Eln	Mdk	Myl6	Cilp	Chd3	Cep41	Col27a1	P4ha2	Fzd9	Acan	Col11a1	Cdkn1c	Erbb3	Ptma
Rasip1	Marcks	Col3a1	Clec3b	Ebf1	Mtch1	Vim	Tmsb10	S100b	Fibin	Emp1	Scrg1	Col27a1	Polr2i	Rbp1	Gm1673
Gnai2	Clec3b	Col12a1	Dcn	Pdgfrb	Mfap2	Tmsb10	Rpl21	P4ha1	Ogn	4930523C07Rik	Ier2	Runx2	Pnmal2	Vim	Zfhx3
Cd34	Col6a1	Col8a2	Col5a2	Tpm2	Chodl	Fth1	Cdkn1c	Matn1	Htra1	Adgrg6	Col27a1	Adk	Purb	Ckb	Fnbp1l
Sparcl1	Ndn	Nrp2	Aspn	Flna	2020-09-06	Zeb2	Cryab	Matn3	Wif1	Klf10	Mia	Sgms2	Ralgps2	Ncam1	Ubl5
S100a16	Gnas	Ptn	Mfap5	Cxcl12	Egfl6	Cdo1	Ccne1	Col2a1	Itgbl1	Fosb	S100b	Acan	Jsrp1	Cadm4	Isl1
Ifitm3	Col6a2	Maf	S100a6	Rbp1	Col3a1	Crip1	Rpl18a	C1qtnf3	Meg3	Fmod	Pde4b	Matn1	Cavin2	Foxd3	Ldhb
Tmsb10	Igfbp4	1500015O10Rik	Col1a1	2020-09-07	Col5a1	Ifitm2	Rpl13	Sorbs2	Ptgis	Wif1	Col11a2	Sdc4	Dbn1	Mpz	Arglu1
Calm1	Ly6h	Col14a1	Marcks	Cfl1	Htra1	Hoxc13	Rpl19	H19	Ninj1	Sorbs2	Col11a1	Matn3	Zbtb18	Fam198b	Gsk3b
Tspan18	Nfib	Lox	Cd34	Tpm4	Tmsb4x	Igfbp4	Snrpf	Sox9	Klf2	Btg2	3110079O15Rik	Cyr61	Arpp21	Apoe	Sumo2
Aplnr	Man2a1	Il11ra1	Lgals1	Akap12	Aspn	Ftl1	Rps19	Ucma	Col5a2	Col11a2	Sox9	Ugdh	Acta2	Ppp1r14c	Ssbp3
Plxnd1	Ddah2	Kctd12	Igfbp4	Vim	Angptl1	Lmna	Arhgap29	1810058I24Rik	Col14a1	Bmp5	Bhlhe40	Runx3	Mymk	Pou3f1	Sox4
Rbpms	Cntfr	Timp2	Gas1	Nid1	Igfbp4	Cavin3	Ddah2	Comp	Creb5	Sdc4	C1qtnf3	Fbln7	Sh3glb1	Ttyh1	Nnat
Flt1	Maged2	Ctsk	Ddah2	Notch3	Marcks	S100a6	Atp5g2	Eno1	Pax1	Pam	Chst11	Hspg2	Rtn4	Tuba1a	Sox11
Bst2	Tshz2	Aebp1	Itih5	Atpif1	Tril	Anxa2	Acta2	Rflna	1520401A03Rik	Lgals3	Susd5	Fgfr3	Traf3ip3	Nr2f2	Cirbp
Adgrf5	Fap	Igfbp4	S100a10	Rasgrp2	Col5a2	H3f3a	Naca	Epyc	Col2a1	Sertad1	Cebpd	Neat1	Rb1	Fabp7	Tuba1a
Fkbp1a	Ank2	Pcolce	Angptl1	Marcks	Nfib	Bcl11b	Cdh15	Thbs1	Plod2	Matn4	Cyr61	Gng5	Myod1	Rap1a	Ncam1
Col4a1	Col5a1	Serpinf1	Ifitm2	Gnas	Meox1	Map1b	Rps18	Chadl	Mfge8	Col2a1	Rflna	Col9a2	Nes	Matn2	Fez1
Crip2	Itih5	Timp3	Dpt	Gng11	Lox	Cachd1	Kcne1l	Papss2	Col12a1	Lbhd2	Col2a1	Ctsz	Cd82	Lamc1	Malat1
Gm42418	Rarres2	Fndc1	Gsn	Ednra	Htra3	Irx5	Rps26	Sox5	Rabac1	Atf3	Chadl	Ihh	Jam3	Lmo4	Tubb5
Gpihbp1	Pdgfra	Clec11a	Cd248	Nrp1	Basp1	Col1a1	Hs6st2	1500015O10Rik	Klf4	Bmp2	Gadd45g	Serinc5	Chrna1	Gjc3	Mex3a
Arpc3	Glipr2	Twist1	Mfap2	Eva1b	Wisp1	Hoxc12	Hmgn1	Edil3	Fam162a	Errfi1	Cebpb	Sox9	Cdh15	Celf2	Ywhae
Cavin2	Bcl7c	Col5a1	Maged2	2020-09-11	Tshz2	Gas1	Tagln	Cd9	Scrg1	Trib1	Wwp2	Col2a1	Iffo1	Serpine2	Nxf1
Tm4sf1	Cyb5a	Htra1	Nov	Fabp5	Lgals1	Mfap4	Rps5	Peg3	Pkd1	Phlda1	Papss2	Col9a1	Fndc5	Mmp15	Atpif1
Tagln2	Postn	Bicc1	Dlk1	Gucy1b1	Rflnb	Eid1	Rps23	Fibin	Cpq	Bhlhe40	Gadd45b	Fn1	Cox8a	Nkain4	Calm3
Msn	Ptn	Mpped2	Col1a2	Rbpms	Dpysl3	Kitl	Hnrnpa1	Chad	4930523C07Rik	App	Sox5	Timp1	Lmnb2	Gas7	Rtf1
Col4a2	Dcn	Mxra8	Basp1	Itgb1	Lpar1	Pth1r	Lsm6	Serpinh1	Ecm2	Chad	Atf3	Atp2b1	Ttn	Cyp2j6	Selenow
Eng	Vim	Bgn	Tmsb4x	Cygb	Fndc1	Cped1	Rps12	Gale	Hcfc1r1	Rflna	Eif1a	Ncmap	Rpl8	Eif1b	Hnrnpa0
Gimap1	2020-09-11	Fstl1	Kctd12	Lgals1	Svil	Tcf4	Rpl32	Ncmap	Mbnl1	Ncmap	Klf2	Ccdc80	Hsp90ab1	Fign	Aes
Vamp5	Angptl1	Tnn	Nfib	Maged2	Fn1	Fbln1	Rplp2	Fkbp9	Sdk2	Cthrc1	Hapln1	Tspan4	Neb	Rap2a	Syt11
Ehd2	Cxcl12	Mmp14	Anxa2	Cd81	Ogn	Tubb5	Col4a1	Cmtm5	Nupr1	Col16a1	Matn4	Smad7	Hspb2	Lama4	Serf1
Fabp4	Aes	Mest	Dclk1	Rgs5	Col12a1	Tmem119	Rps9	Vkorc1	Pkm	Cpne8	Id3	Col9a3	Hes6	Ctnnal1	Kcne1l
F11r	Nrp1	Eva1b	Mtch1	Kcnj8	Ncam1	Aes	Rps15	Plod2	Nrtn	Ucma	Csgalnact1	Ctgf	Ank1	Sox4	Dpysl3
Ppp1r2	Lhfpl2	Selenom	6330403K07Rik	Prrx1	Mmp14	Tmem132c	Rpl14	Pdrg1	Anxa8	Cdkn1a	Neat1	Trpv4	Fitm1	Ubl3	St8sia2
Kitl	Selenom	Marcks	Sfrp2	Crip1	Rhoq	Robo2	Fkbp3	Chst11	Higd1a	Tubb2a	Sertad1	Gale	Rnf7	Csrp1	Mrps6
Arhgap18	Entpd2	Cpxm1	Fbn2	Ddah2	Kctd12	Prdx6	Rpl10a	Lman1	Nucb2	Col9a2	Jund	Mgp	Atp5b	Cuedc2	Apoe
Myct1	Emilin2	Ccnd2	Tmsb10	Lhfp	Il11ra1	Prdx2	Rps15a	Snhg18	Dstn	Ifrd1	Edil3	Lbh	Rgs16	Gal3st1	Ankrd12
Plvap	Cdkn1c	Scx	Svil	Acta2	Col18a1	Serpinf1	Dag1	P4hb	Fstl1	Selenok	Plod2	Tmbim1	Tnni1	Aspa	Dnaja1
Ctnnbip1	S100a11	Penk	Csrp2	Itga1	Pcolce	Tuba1a	Ank1	Fmod	Lmna	Nr4a3	Meltf	Scin	Rpl30	Megf9	Hsd17b10
Vim	Col14a1	Fbln5	Tnxb	Gamt	Palld	Il11ra1	Rpl26	Ppib	P4ha1	Matn3	Sdc4	Ptch1	Jpt1	Luzp2	Ddah2
Col18a1	Abca9	Tnc	Tuba1a	Fermt2	Nudt4	Oaz1	Rpl36	Ikbip	Sdc4	Col9a3	Phyh	Smim5	Rpl14	Arpc1a	Csnk1a1
Tie1	Selenop	Mdk	Col14a1	Cnn2	Mest	Pafah1b3	Rpl3	Islr	Fkbp10	Ccnl1	Matn3	Slc8a3	Rpl19	Slc35f1	Bex2
Prcp	Col1a1	Abi3bp	Rarres2	Slc25a4	Myl6	Mmp11	Hsp90ab1	Tmed9	Thbs1	Susd5	Hk2	Chad	Dnajc7	Pcbp4	Fabp5
Actb	Dpysl3	Emp3	Ahnak	Tpm1	Gng11	Col3a1	Rpl35a	Ostc	Plp2	Ier2	Pcolce2	Btg1	Rps23	Egfl8	Nrep
Gngt2	Col4a2	Cnn2	Ftl1	Sri	Calm2	Ifitm3	Dctpp1	S100a1	Gas1	Jund	Klf4	Rflna	Celf2	Eid1	Hnrnpk
Sh3bgrl3	Osr1	Foxp1	Tshz2	Selenow	Ssc5d	Marcks	Fgfr4	Fgfrl1		Dhx58os	Smad7	Serpinh1	Rpl18a	Tubb2b	Cfl1
Ets1	Tcf7l2	Cald1	Tppp3	Abcc9	Pls3	Hoxa10	Rpl27a			Junb	Nr4a1	Cnmd	Akr1b3	Sash1	Smarce1
Tspan13	Sparcl1	Dkk3	Col5a3	Pfn1	Olfml2b	Mgst3	Tnnt1			Meg3	Tpd52l1	Slc26a2	Rpl3	Tax1bp3	Tmsb4x
Tcf15	Smoc2	Lgals1	Ndn	Ppp1r14a	Map1b	Fbln2	Tfdp2			Kif21a	Xylt1	Dhx58os	Rps27a	Afap1l2
Abcg2	Dpt	Svil	Lox	Mgst3	Egfr	Eva1b	Rpl29			Vasn	Serpinh1	Arsi	Zfp106	Cfl1
Cfl1	Ngfr	Tmem119	Cmtm3	Ntrk2	Thbs2	C1qtnf2	Rpl24			Sdk2	Tmem41b	Prelp	Rplp2	Adamts5
Itga6	Tcf4	Col8a1	Aes	Tm4sf1	Timp2	Lox	Hmgb1			Ugdh	Klf10	Plcd1	Plxna2	Dag1
Pfn1	Col5a2	Lmna	Lhfpl2	Pdlim2	Angptl2	Atpif1	Serbp1			Prelp	Rcn2	Cd24a	Efhd2	Cryab
Tmem88	Cotl1	Ltbp2	Selenom	Gpx4	C1ql3	Mrfap1	Hmgb3			Id1	Ncmap	Mia	Plin3	Map4k4
Rbp1	Il11ra1	Txnip	Gpc3	S100a6	Kera	Irx3	Tubb2b			Fry	Fkbp9	Bhlhe40	C1qbp	Mal
AY036118	Fstl1	Fkbp7	Ebf2	Tubb5	Pdlim4	S100a10	Cox4i1			Mfge8	Ikzf4	Fam104a	Cct2	Arpc1b
Tpm4	Clmp	Igsf10	Nid1	Cyb5a	Ckb	Elob	Rpl18			Runx1	Nr4a2	Car8	Atp5a1	Mcam
S1pr1	Mfap5	Ifitm2	Add3	Rhoj	Tcf4	Phldb2	Snrpe			Gm26532	Ugdh	Gdf10	Rps6	Jam3
S100a13	Col5a3	Chd3	Selenow	Basp1	Fam129a	Adam33	Rps25			Col9a1	Fosb	Cspg4	Gapdh	Vcl
Afdn	Gpc3	App	Col6a3	Cd248	Lhfpl2	Nkd1	Stmn1			Coq10b	Hspa8	Pkdcc	2020-09-04	Gm12688
Abhd17a	Tnxb	Nfix	Ank2	Mprip	Arf5	Zfp503	Pax7			Bgn	Gale	Foxa3	Atp5g3	Fibp
Pcdh17	6330403K07Rik	Cd81	Rhoc	Marcksl1	Cdh2	Hmgn1	Atp5b			Rcan1	4930523C07Rik	Chadl	Pdlim7	Limch1
Lmo2	Lpl	Tnmd	Axl	Myl12a	Tgfb2	Wnt4	Rpl28			S100b	Comp	Gadd45b	Hspe1	Lamb1
Clic1	S100a10	Aqp1	Lpar1	Rasl11a	Cnn3	Gm1673	Rpsa			Omd	Efcab1	Stk26	Serbp1	Adam23
Tmem255a	Cd63	Ctsl	Cd81	Vcl	Trib2	2020-09-11	Lgals1			Skil	Pantr1	Nim1k	Rpl13a	Fabp5
Cd81	Lgals1	Prrx2	Man2a1	Ptms	Insc	Atp5h	Tln2			Atf4	Id1	Sobp	Rps25	Col18a1
Atox1	Nrep	Aprt	Gnas	Ifitm2	Actb	Htra1	Atp5o.1			Hapln1	Zfp385b	Papss2	Rps15a	Nid1
Tjp1	Sh3bgrl	Cavin3	Rbp1	Rhoc	Lysmd2	En1	Smc6			Col27a1	Ddit3	Sdc3	Rack1	Tead1
Cavin3	Hic1	Igfbp7	Filip1l	Sparcl1	Prdx2	Ahnak	Rps6			Ninj1	Cmtm5	Dnajb1	Rps3	Plekha4
4931406P16Rik	Mest		Ebf1	Gnb2	Chd3	Map1lc3a	Celf2			Zbtb20	Ucma	1810058I24Rik	Cap2	Ywhae
Slc9a3r2	Mtch1		Il11ra1	Zfp36l1	Bicc1	Ccnd1	Zeb2			H19	Rhob	Fam180a	Rpl18	Itih5
Plk2	Egfl6		Rbms3	Heyl	Timp3	Fgfr1	Snrpd2			Tnfrsf12a	Pdrg1	Sp7	Rps9	Fbxo7
Ly6e	Cd34		Rnase4	Cdc42	Cpm	Hmcn1	Rps13			Cspg4	Csrnp1	Zbtb20	Rpl36	Sh3pxd2a
Ptpn18	Mfap2		Clic1	Sema5a	Rbpj	Selenow	Slf2			Zfp36	Mcl1	Chst11	Rpl10a	Col4a1
Arhgap29	Tmsb10		Fbln2	Igfbp4	Selenom	Bend5	Ppia			Tsc22d1	Msi2	1700025G04Rik	Cox4i1	Gulp1
Ece1	Slc16a2		Ebf3	Map1lc3a	Adgrl2	Stmn1	H2afz			Klf3	Sorbs2	Anxa11	Cox5a	Ngfr
Fam198b	Sema5a		Ogn	Gjc1	Ccdc80	Limd2	Rps27a			Jun	Pdcd4	Phlda1	Rps18	Timp3
Ptprb	Gas1		Trio	Rap2a	Igf1	Cdon	Rpl23a			Spry2	Atf4	Zfp36	Gatm	Mocs2
Pon2	Laptm4a		Nenf	Meox2	Scube2	Dynlrb1	Rpl7			Plagl1	Serpina3n	Pde4dip	Naa50	Fermt2
Clec14a	Pea15a		Myl6	Anxa2	Col13a1	Pdgfra	Hmgn2			Tmbim1	Unc5c	Slc35d1	Atp5o.1	C1ql3
Myl6	Thbs2		Eln	Bok	Actg1	Col1a2	Rpl37			Sox9	Maff	Msi2	Pkia	Cdh19
BC028528	Cald1		Igfbp6	Sox4		Id2	Rps14			Itga10	Snhg18	P3h2	Megf10	Tspan15
Rapgef5	Sub1		Abi3bp	Calm3		Col26a1	Anp32b			Tspan13	P4ha1	Scn1b	Rpl9	Ddah2
Myo1b	Phactr2		Pdgfra	Cox4i1		Fzd2	Col18a1			Nfatc1	Golph3	Gramd2	Rpl37	Pmp22
Col15a1	Nrk		Cd44	BC028528		Fabp5	H2afv			Thbs1	Fgfrl1	Mpp6	Cfl2	Dmd
Cavin1	Fbn1		Map1b	Hes1		Mdk	Bex1			Csrnp1	Eno1	Gnb4	Klhl41	Ldhb
Anp32a	Mfap4		S100a16	Dnaja1		Tuba1b	Vgll2			Edil3	S100a1	Osbpl1a	Cct8	Wwtr1
Gimap6	Rbms3		Ptprd	Filip1l		Ifitm1	Tpm2			Mcl1	Sox6	Nid2	Gm28653	Zfp536
Tcim	Oaf		Crip1	Fbn1		Slit3	Cfl2			Paics	Stat3	Sec11c	Hnrnpa1	Gas2l3
Cd151	Arf5		Ifitm3	Cyth3		Tfpi	Rpl9			Fos	Trib1	Xylt1	Rpl5	Prdx2
Itgb1	Peg10		Antxr1	Ndufb8		Atp5o.1	Ran			Acan	Bnip3	Fam89a	Pcbp4	Mbp
Smagp	Clcn5		Celf2	Mdk		Lix1	Rps4x			Crim1	Kctd4	Id1	Rpl26	Ctnna1
Ccnd1	Kctd12		Arf5	Mcam		Ptprd	Chodl			Sparc	Sulf2	Fkbp9	Slc25a5	Itga6
Rgcc	Fam129a		Col6a6	Pten		Angptl4	Prmt1			Tuba1c	Sorbs1	Fosb	Cyc1	Cdh6
Adgrl4	Itm2b		Cyb5a	Sh3bgrl		Crabp2	Rps3			Clec11a	Rcn1	Epyc	Rpl12	Cmtm5
Cotl1	Tppp3		Serpinf1	Cmtm3		S100a11	Rpl30			Pnrc1	Tmed9	Plod2	Ankrd10	Fbln2
Anxa3	Fbln1		Myl12b	Igfbp7		Basp1	Npm1			1190002N15Rik	Klf9	Ywhaq	Vasp	Lpar4
Cd36	Selenow		Gnb2	Tgfb1i1		Itm2c	S100a10			Igf2r	Ifrd1	Pdrg1	Flnc	Col4a2
Palmd	Olfml3		Nrep	Glipr2		H1fx	Naa50			Midn	Ccnl1	Pygl	Rps19	Igsf9b
Epas1	Col1a2		Fyn	Idh2		Thy1	Hspd1			Alx1	Cpne8	Ckap4	Map2k2	Olfml2a
Abca1	Spry1		Sptbn1	Cox6c		Ptx3	Rbbp7			Fgfrl1	Chad	Unc5c	Hspd1	Aatk
Fam167b	Eva1b		Osr1	Ccl11		Nedd8	Rpl7a			Gpc6		Tmem30a	Fxr1	Lpar1
Sh3bp5	Tuba1a		Glipr2	Gsn		Arf5	Rpl17			Ccnd2		Ssr4	Cox6c	Cnn3
Pdgfb	Cmtm3		Sema3c	1500009L16Rik		Snu13	Tmpo			Serpine2		Loxl4	Rpl24	Pdgfa
Aplp2	Ebf3		Fndc1	Myh9		Sumo2	Cct5			Rhob		Scd1	Tmsb4x	H3f3b
Ccdc28b	Tcf12		Loxl1	Tagln2		Ctsk	Anp32a			Lum		Errfi1	Hdac11	Vgll3
Sptbn1	Anxa6		Fst	Phlda3		Cd81	Cox5a					Thbs1	Atp5l	Phactr1
Trp53i11	Ly6e		Col6a1	Rsu1		Marcksl1	Atp5a1					Trib1	Rpl13	Insc
2900026A02Rik	Meox2		Loxl2	Anp32a		Pebp1	Cox7c					Msmo1	Tubb6	Cotl1
Robo4	Lrpap1		Lamb1	Rarres2		Icam1	Rpl35					Btg2	Dok7	Postn
Rab11a	Tfpi		Col6a2	Cdh2		Cox6c	Psip1					Sorbs2	2010107E04Rik	Ybx1
Gimap4	Nfia		Creb5	Tbcb		Etfb	Idh2					Atf3	Uqcrfs1	Scarb2
Elk3	Pcdh18		Abracl			Gm11627	C1qbp					Dusp1	Casz1	Adam10
Podxl	Col6a6		AW551984				Abracl					Junb	Prmt1	Sptssa
Ipo11	Cdc42ep5		Serping1				Tmsb4x					Oat	Dmpk	Atp1a2
Ets2	Nenf		Nbl1				Snrpd1					Sptlc2	Mrto4	Itgb1
Igfbp7	Ntm		Anxa1				Psat1					Mdfi	Cct5	Tspan18
Nrp1	Ogn		Prrx1				Eef1b2					Lmcd1	Rpl21	Tgfbr3
Pxdn	Lpar4		Mmp14				Rpl13a					Ost4	Tubb2b	Pla2g16
Mef2c	Slc25a4		Slc25a4				Myf5					Mfge8	Top1	Sostdc1
Hdac7	Gm42418		Ctsl				Cited1					Susd5	Des	Opcml
Actg1	C1qtnf2		Sh3bgrl3				Tpm1					Myo6	Ola1	Rap2b
Nrarp	Lamc1		Col12a1				Uqcrfs1					Steap1	Tomm22	Sat1
Fxyd5	Gnb2		Cdkn1c				Rps17					Smim14	Tpd52	Epha5
Myl12a	Abi3bp		Mpc2				Cdk4					Ptp4a1	Hip1	Epb41l3
Igfbp4	Crabp1		Plpp3				Atp5c1					Nt5e	Psmd4	Tecr
Tinagl1	Zeb1		Cdc42ep2				Aes					Sidt2	Rps14	Secisbp2l
Calcrl	Ndufa3		Cdh11				Pcbp4					Pak3	Nhp2	Sema6d
Tcf4	Gpx4		Fam129a				Gapdh					Ier2	Rps12	Marcksl1
Mast4	Smim1		Mest				Atp5l					Hivep3	Rps16	Dusp6
H2-D1	Cd81		Bicc1				Lmnb1					Socs2	Ybx3	Lgi4
Mcam	Abca8a		Gap43				Lsm4					Cercam	Tomm20	Selenof
Itga2	Sri		Tmem158				Rpl31					Hmgcr	U2af1	Itgb8
Anxa2	Tspan9		Txnip				Pdcd5					Foxc1	Uqcrq	Fxyd1
Sh3glb1	Fbn2		Serpinb6a				Ptma					Pdia6	Rps15	Ppp1r14b
Slc39a10	Plagl1		Lrrc17				Atp5g3						Zfand5	Prkar1a
Marcksl1	Cyth3		Fabp5				Tuba1b						Cck	Chl1
Fli1	Nid2		Emilin2				Rbm24						Rps26	Slitrk2
Rasgrp3	Itm2a		Adam33				Hsp90aa1						2310043L19Rik	Epb41l4b
Cyyr1	Amot		Thbs2				Sapcd1						Ndufab1	Kcnmb4
Lyn	Ramp2		2020-09-11				Spats2l						Rpsa	Slc9a3r1
Itm2b	Fbxl7		Flna				Rtn2						Rplp1	Actb
Mfng	Mxra8		Gm42418				Igfbp3						Smim11	Vapa
Ndufa8	Mpc2		Pdpn				Spg21						Rps5	Rtraf
Nrp2	Lama4		Arpc1a				Tubb5						Rpl27a	Nr2f1
Jup	Gsn		Uchl1				U2af1						Eef1g	Cdh2
2020-03-02	Map1b		Pcolce				Atp5d						Rpl23a	Art3
Sox17	Pcolce		Arhgap20				Atp5f1						Mef2a	Pfdn1
Tek	Bicc1		Cavin3				Rpl36a						Mrln	Kcna2
Selenow	Nov		Ctsk				Hspb1						Cacybp	Dync1i2
Cav2	Tmem167		Dkk2				Nasp						Palmd	Plekhb1
Prex2	Celf2		Sulf1				Ranbp1						Gamt	Stmn1
Ralb	Zim1		Adgrl2				Skp2						S100a16	Prnp
Cmtm8	Flnc		Cdo1				Nucks1						Rsrc2	Hist3h2ba
Jcad	Creb3l1		Meox2				Ndufab1						Rbpj	Agrn
Ccdc12	Sorcs2		Epb41l2				Col4a2						Vdac2	Ctsc
2020-09-04	Vstm4		Ndufa3				Sytl2						Dnaja2	Plekho1
Ctnna1	Iqgap2						Acadl						Taf1d	Cfl2
Vasp	Idh2						Uqcr11						Mapre1	Flrt3
Ly6c1	Bin1						Myod1						Prkar1a	Smarcd1
Lxn	Ppp1ca						Cct4						Atp5g2	Sox2
Kank3	Thbs4						Cox6b1						Cnot6l	Rcc2
Tspo	Rbp1						Phldb2						Rreb1	mt-Cytb
Prrg3	Plat						Dnajc9						Eef1b2	Ncald
Gnas	Igfbp5						Hnrnpd						Smim20	Zfp36l1
Ppp2r5a	Lama2						Bin1						Rpl7	Smap1
Tpm3	Runx1t1						Emg1						Cycs	Bche
Gpx4	Rgs10						Plxna2						Ndufa10	Srgap1
Fabp5	Aldh2						Cux1						Frmd4b	Rgcc
Ctnnb1							Vegfb						Cox7c	Taldo1
Ndufa4							Mcm7						Rps11	mt-Atp6
Mgat4b							Mrpl12						Btf3	Stard13
Gnb1							Notch3						Lmnb1	Lamp1
Cnn2							Rapsn						Rps2	Tln2
Arhgap31							Cox7b						Rpl7a	Add3
B2m							Vgll3						Akirin2	Itga4
Cyb5a							Cct2						Chd7	Fkbp1a
Ap2s1							Ndufb8						Cct4	Prdx6
Acvrl1							Cox5b						Mdh2	Retreg1
Notch1							Uqcrh						Sirt2	Bzw2
Tpst2							Nnat						Traf4	S100a16
Gnb2							Ncoa1						Cdkn1a	Dip2b
Yes1							Lta4h						Rragd	Eif4g2
Csrp1							Cyc1						Marcksl1	Ptn
Tmod3							Sumo2						Rtn2	Gatm
Ssu72							Rpl27						Npm1	Myl9
Pea15a							Nexn						Rps3a1	Rgmb
Gimap5							Hspe1						Arl6ip5	Lima1
Ccdc85b							2010107E04Rik						Rpl32	Col20a1
Bcl6b							Cct8						Tnik	2020-09-07
Sox18							Cox7a2						Atp5f1	Ptpn13
C130074G19Rik							Tmem47						Fkbp3	Psph
Lpar6							Snrpd3						Rpl35	Rab8b
Hras							Cbx5						Rpl35a	Anp32e
Lcp1							Cenpv						Rpl29	Hnrnpk
Mmrn2							Ezh2						Gadd45g	Sptbn1
Cyb5r3							Ncl						Glrx3	Sorbs1
Arglu1							Ndufa12						Exosc9	Plpp3
Cdc42							Rtn4						Rpl17	Ftl1
Cox6c							Pnmal2						Tbca	Tmsb10
Cracr2b							Prdx2						Pip4k2a	Reep3
Tmbim6							Rragd						Ndufa12	Tagln2
Arap3							Myl12a						Zeb2	Prss23
Ptma							Gnas						Tex14	Akap12
Cox5a							Cox6c						Timm10	Kif5b
Lama4							Supt16						Snrpf	Sparcl1
Adam10							Pa2g4						Rpl27	Pcdh7
Cdh13							Srsf7						Celf1	Shisa4
Cox4i1							Des						Serinc2	Kif21a
Klhl4							Set						Rpl4	Igf2bp2
Fnbp1l							Selenoh						Mylpf	Tmod2
Ptbp3							Cox7a2l						Enah	Fam19a5
Sem1							Rbm8a						Uqcr11	Fzd3
Itpkb							Zfp568						Cox7a2l	Tnik
Chchd2							Polr2i						Synpo2l	Mettl9
She							Marcks						Zfp568	Rab14
St8sia4							Ndufs7						Cox7b	Ywhaz
Tm6sf1							Lix1						Pkig	Csnk1a1
Nectin2							Srsf3						Cct3	Cadm1
Afap1l1							Banf1						Ybx1	Asrgl1
Cda							Pclaf						Nexn	Ktn1
Selenop							Peg10						Scrib	Cux1
Ifngr1							Hpf1						Ccdc134	Josd2
Sri							Tbca						Bcl7a	Ahr
Fscn1							Actc1						Psma3	Thsd7a
Tspan15							Clcn5						Arid5b	Abca8b
Myh9							Col26a1						Olfml2b	Sema3b
Mapk3							Myo1b						Hacd1	Rhobtb3
Tacc1							Pdap1						Rbm8a	Hnrnpa3
Prdx1							Ndufs2						Psmb7	Sfrp5
Ablim1							Hmgb2						Cd164	mt-Co3
Grap							Mybpc1						Macrod1	Scd2
Dynll1							Ndufa10						Prdx2	Sumo2
Entpd1							Nap1l1						Aamdc	Fam210b
Ppia							Dut						Cct7	Lbh
Sh3bgrl							Marcksl1						Cux1	Tubb5
Tax1bp3							Mrto4						Taldo1	Cald1
Btbd3							Txn1						Cox5b	Fyn
Dok4							Poc1a						Arhgef7	Mgst1
Rhoc							Hnrnpab						Srsf3	Dhh
Trim25							Smc1a						Glrx5	Lrrc8b
Arl6ip1							Vdac1						Pfn1	Tenm3
Aqp1							Snrpg						Inppl1	Crip2
Efna1							Col15a1						Atp5c1	Arpc5l
Dock9							Lamb1						Slc25a3	Sfrp1
Marcks							Gmnn						Cox7a2	Pon2
Snx3							Cul1						Pa2g4	Gm2a
mt-Cytb							Pfdn6						Rps17	Adgrg6
Bok							Snu13						Vma21	Pkig
Pcdh1							Ola1						Eif2ak1	L1cam
Myzap							Nectin1						Ago2	Negr1
Igfbp3							Lsm5						Csnk1a1	Ncam2
Slc25a5							Fndc3c1						Psmb3	Gsk3b
H2afj							Mif						Rpl31	Calm3
Gmfg							Ndufb7						Stac3	Wwp1
Rasgrp2							Cck						Ndufc2	Mef2c
Wasf2							Lig1						Mrpl12	Ctnnbip1
Gng2							Nfib						Myzap	mt-Nd2
Cd47							Eif3m						Btg1	Hbegf
Mtss1							Ppp1r14a						Rpl36a	Adgrl3
Mtch1							Psmb7						Asf1a	Ptprf
Myo10							Ccdc34						Eif3m	Top2b
Nudt4							Bcl7c						Naa15	Iah1
Uaca							Cct7						Tomm40	Capg
Psmc4							Nes						Srp68	Hmgb1
Bax							Psmc3						Med30	Lsamp
Uqcrc1													Syne1	Spata6
Ndufb7													Hnrnpdl	Chd7
Adam15													Tmem201	Ndufb8
Cmtm3													Cdk5r1	Son
Adgrl2													Tln2	Hs2st1
Clec2d													Acadl	9630013A20Rik
Timp3													Atp5d	Ezr
Prkar1a													Tm6sf1	Tbcb
Tuba1a													Qk	Ube2e3
Dusp6													Plekho1	Ubxn1
Ednrb													Lima1	Ank3
Uqcrq													Kif5b	Cd200
Mall													Sucla2	Gm26735
Fubp1													Chtop	Rnaseh2c
Ndufb8													G3bp1	Rnf130
Tgfb1													Bri3	S1pr3
Arpc4													Parm1	Zkscan1
Psma7													Gtpbp4	Hmgb3
Raly													Myl1	Dctn2
C1qtnf9													Hspa9	Fis1
Sema6d													Tmem109	Msn
Sox7													Eif3f	Frmd4a
Chst7													Psmd6	Ppdpf
Tcn2													Ccdc86	Scp2
Txnip													Kcnk13	Il1rap
Rsu1													Psmc5	1810043G02Rik
Eva1b													Lsm4	Uaca
Cox7a2l													Npm3	Cyfip1
Dusp3													Chchd2	Srp14
Arhgef15													Mylk4	Atp10b
Serinc3													Stk11	Vgll4
Lamc1													Atp5k	Uqcrq
Snrk													Tnni2	Bach1
													Wrnip1	Mdga2
													Slf2	Tspan3
													Hspa4	Arl6ip1
													Tbcb	Gfra2
													Tmcc3	Vdac3
													Nxn	Rtn4
													Sema6a
													Cnr1
													Hnrnpc
													Snrpb2
													Rsl1d1
													Rbfox2
													Fbxo17
													N4bp3
													Pts
													Cnbp
													Trnau1ap
													Ablim3
													Strap
													Sacs
													Fam136a
													Psmc6
													Cox6b1
													Ncl
													Hspb1
													Myl12a
													Top1mt
													Rrp7a
													Ndufs2
													Llph
													Hipk3
													Pfdn2
													Josd2
													Aimp2
													Tmem123
													Ndufa4
													Naca
													Chn2
													Ndufs7
													Ttc3
													Eif3c
													Pdcd5
													Sypl
													Psat1
													Akap9
													Arhgef2
													Nucks1
													Mrpl11
													Tomm70a
													Park7
													Eif5
													Aimp1
													Pacs2
													Aco2
													5430431A17Rik
													B4galt1
													Cecr2
													Hnrnpm
													Psmd3
													Svil
													Tead1
													Ndufb8
													Ddx21
													Eif3e
													Ryr1
													Rassf4
													Agpat3
													Supt16
													Ywhae
													Ncoa1
													Fam8a1
													Tulp4
													Sms
													Uqcrc2
													Arhgap29
													Hsp90aa1
													Pmpcb
													Psmb6
													Lsm14a
													Psmc1
													Dll1
													Snrpe
													Mrpl30
													Bex1
													Fam213b
													Sash1
													Mrpl38
													Chchd4
													Ddx5
													Mrpl52
													Mrpl1
													Luc7l3
													Cobl
													Mob4
													Thop1
													Upf3b
													Ndufb9
													Phb2
													Cops9
													Bcam
													Mospd1
													Fubp1
													Fam49b
													Psmd7
													Uqcrh
													Sgcb
													Myl4
													Ppp4r2
													Pdgfa
													Psmg3
													Ndufs6
													Zyx
													Ube2e3
													Col26a1
													Psmc2
													Eef2
													Dars
													Gpc1
													Amotl2
													Net1
													Rpf2
													Aif1l
													Emg1
													Klhl31
													Spon1
													Erh
													Psmc3
													Pls3
													Sh3bgr
													Idh3b
													Ddx39
													Immt
													Zdbf2
													Chchd10
													Aldoa
													Rnf126
													Rcor1
													Stip1
													Usmg5
													Cav3
													Rabggtb
													Igfbp3
													Clec2d
													Tsn
													Cep41
													Aldh2
													Crip2
													Ddc
													Mrps17
													Rtraf
													Eef1e1
													Mrpl21
													Cbx5
													Pfdn4
													Tcp1
													Sdhd
													Psma6
													Atp2a1
													Notch1
													Plpp1
													Psma4
													Mphosph10
													Fdft1
													Ssbp1
													Pex19
													Mrpl23
													Pdhb
													Atp5e
													Csnk1e
													Kdm1a
													Chrnb1
													Mtss1
													Tcf12
													Snrpd3
													Romo1
													Cdk2ap1
													Eif4ebp1
													Luc7l
													Mrpl9
													Nip7
													Ndufb7
													Ptges3l
													Pgm5
													Sytl2
													1810022K09Rik
													Pgp
													Nap1l1
													Prkrip1
													1810041L15Rik
													Rsl24d1
													Psmd12
													Itpa
													Srl
													Brd3
													Ran
													Eif2s2
													Smarcd3
													Six1
													Msi2
													Ythdc2
													Atp13a3
													Gpt2
													Dld
													Apex1
													Isyna1
													mt-Nd2
													Psmd1
													Nkiras2
													Dag1
													Ndufs8
													Polr2k
													Coq7

## Sheet: E18.5 CD45-Ter119-
ECs	Fibro-2	Fibro-1	Fibro-3	Muscle	OLC	Osteochondro-1	Osteochondro-2	Osteochondro-3	Osteochondro-4	Osteochondro-5	Osteochondro-6	Osteochondro-7	Pericyte	Schwann
Tmsb4x	Col1a1	Vcan	Ifitm1	Myl9	Ppa1	3110079O15Rik	Btg2	Fn1	Creb5	Gm42418	Sparc	Ucma	Ppp1r14b	Ednrb
Fabp4	Postn	Clec3b	Cxcl14	Cald1	Panx3	Wwp2	Junb	Nr4a1	Fxyd5	Col11a2	Bgn	Sfrp1	Acta2	Gpm6b
Cav1	Aspn	Igf1	Egfl6	Tpm2	Smpd3	Col9a1	Jun	Klf9	Prg4	Col9a3	Fmod	Mia	Cdh15	Dbi
Pecam1	Col1a2	Col3a1	Mfap2	Gucy1a1	Pth1r	Col9a3	Trib1	Cytl1	Col6a2	Col9a1	Ndufa4l2	Alx1	Mrln	Plp1
Egfl7	Thbs2	Mfap5	Twist1	Col4a1	3110079O15Rik	Col11a1	Zfp36	Rcan1	Fibin		Col2a1	Chad	Cavin2	Qk
Esam	Ptn	Tnxb	Dcn	Col4a2	Prkg2	Susd5	Jund	Nr4a2	Wif1		Igfbp7	Col2a1	Akr1b3	Metrn
Cdh5	Lox	Fstl1	Lgals1	Notch3	Mef2c	Matn3	Atf3	Sfrp1	4930523C07Rik		Calml3	Fn1	Cox8a	Zeb2
Icam2	Mfap4	Itih5	Twist2	2021-09-07	Hapln1	Hapln1	Dnajb1	4930523C07Rik	Trps1		Cox4i2	Col11a2	Cdkn1c	Apoe
Cd93	Col5a2	Nid1	Marcks	Flna	Comp	Cnmd	Fosb	Fzd9	Col6a1		Pax1	Fmod	Ralgps2	Marcks
Gng11	Fndc1	Col5a3	Col1a2	Myl6	Ihh	Fbln7	Matn1	Sparc	Col15a1		Trps1	1190002N15Rik	Pdlim4	Mpz
Eng	Lgals1	Fbn1	Lum	Gm13889	Cpe	Mia	Cebpb	Ucma	Igfbp7		1520401A03Rik	Rexo2	Hsp90ab1	Cadm4
Ecscr	Timp2	Akap12	Col1a1	Gng11	Adk	Matn4	Klf2	Runx1	Ninj1		Fibin	Bgn	Rpl18a	Cnp
Ifitm3	Col3a1	Basp1	Prrx1	Rasgrp2	Sgms2	Col11a2	Ifrd1	Neat1	Cytl1		Itgbl1	Ssr4	Cryab	Erbb3
Cavin2	Cdh11	Agtr2	Ptprd	Gucy1b1	Serinc5	S100b	Bhlhe40	Spry2	Ndufa4l2		Srpx2	Loxl3	Rps16	Ptprz1
Ramp2	Col5a1	Rarres2	Cdh11	Rgs5	Ccdc80	Matn1	Klf9	Fam180a	Itm2a		Mfge8	Hoxc8	Rpl8	Ccnd1
Sparcl1	Fbn2	Cd34	Igfbp4	Fabp5	Lgals3	Col9a2	Errfi1	Adgrg6	Slc29a1		P4ha2	Col9a1	Rpl21	Egfl8
Cldn5	Olfml2b	Igfbp4	Adam33	Itga1	Runx3	Acan	Ier2	Serpine2	2010111I01Rik		Chad	Susd5	Dag1	Lamc1
Tmsb10	Ctsk	Lamb1	Lox	Pdgfrb	Smim5	Scrg1	Eif1a	Alx1	Fry		Cpq	Epyc	Crip2	Ttyh1
Rasip1	Mfap2	Marcks	Fbln2	Rbpms	Col27a1	Chadl	Gadd45b	Zbtb20	Col12a1		Meg3	Col9a3	Atp5b	Dst
Kdr	Mmp14	Gpc3	Ifitm3	Acta2	Slc8a3	Ncmap	Socs3	Phlda1	Prelp		Cgref1	Fkbp9	Rps5	Arpc1b
Col4a1	Col12a1	Col5a1	Cdo1	Actb	Pcolce2	Ucma	Matn4	Col2a1	Angptl1		Plod2	Pantr1	Rps19	Gatm
Bst2	Dkk3	Dpysl3	Col3a1	Nr2f2	Runx2	Sorbs2	Csrnp1	Chad	Arhgap17		Fam46a	Sim2	Celf2	Sox4
Gpihbp1	Prrx1	Vim	Kitl	Tpm1	Ctsz	Serpinh1	Klf10	Csrnp1	Fam180a		Nrtn	Sparc	Rpl37	Ckb
Gnai2	Htra1	Ddah2	C1qtnf2	S100a11	P3h2	Unc5c	Maff	Bhlhe40	Foxd1		Htra1	Col11a1	Rpl24	Mal
Gm42418	Scx	Col4a1	Crabp1	Ebf1	Cyr61	Eno1	Klf4	Comp	Cthrc1		Col6a2	Phyh	Rps15	Alcam
Emcn	Tnc	Ndn	Col5a1	Atpif1	Lbh	Rcn2	Fos	Mia	Rbp4		Col5a2	S100b	Cep41	Rap1a
Rbpms	Col14a1	Igfbp6	Chd3	Ppp1r14a	Cd24a	Rflna	Col9a2	Pam	Anxa8		Wif1	Vkorc1	Rps23	Mbp
Cavin1	Tnn	Ebf2	Fstl1	Vcl	Sp7	Fgfr3	Ugdh	Cdkn1a	Tnc		Ecm2	Meltf	Pdgfa	Gjc3
Vim	Ogn	Postn	Fbln1	Ifitm3	Gdf10	P4ha1	Hk2	Sdc4	Cspg4		AI646519	Wwp2	Rplp2	Lamb1
Ly6e	Col8a2	Man2a1	Zeb2	Mylk	Sdc3	Tpi1	Atf4	Fmod	Col6a3		Barx1	Col9a2	Rpl19	Sox10
Cd36	Igfbp4	Tmsb10	Ifitm2	Tmsb4x	Nim1k	Slc26a2	Mcl1	Errfi1	Gm17455		Lgr6	Serpine2	Fitm1	Dag1
Col4a2	Serpinf1	Mdk	Serpinf1	Fermt2	Fgfr3	Epyc	Sertad1	Btg2	Ecm2		Ptgis	Acan	Ank1	Gas7
Ehd2	Pcolce	Nfib	Ctsk	Cfl1	Hspg2	Col27a1	Egr1	Ifrd1	Dstn		Tmem45a	Plod2	Rps9	Rbp1
Tie1	Myl6	Tppp3	Mfap4	Tmsb10	Anxa11	Cd9	Neat1	Bmp2	Pdlim5		Loxl2	Cytl1	Lsm6	Pmp22
AY036118	Fstl1	S100a11	Col5a2	Mcam	Acan		Skil	Klf10	Abi3bp		Scrg1	Zbtb20	Rpl14	Arpc1a
Adgrf5	Dpysl3	Ank2	Cd248	Zeb2	Cd9		Rflna	Trib1	Fmod		Pkm	1500015O10Rik	Naca	Cryab
S100a16	Mxra8	Dlk1	Cpz	Gjc1	Matn1		Rhob	Bgn	Sdk2		Col6a1	Ncmap	Rpl36	Nr2f2
Tagln2	Timp3	S100a6	Nid1	Cav1	Car8		Col9a3	Skil	P4ha2		Zbtb20	Cnpy2	Rpl13	Art3
Ctla2a	Olfml3	Rnase4	Cavin3	Rasl11a	Matn3		Pde4b	Wif1	Vwa1		Pkd1	Mrc2	Cox4i1	Megf9
Plxnd1	Col6a3	Ptn	Arhgdib	Cnn2	Gale		Ikzf4	Coq10b	Arl6ip5		Clec3a	Fgfrl1	Fgfr4	Cyp2j6
H2-D1	Igsf10	Pdgfra	Vim	Aoc3	Shisa4		Ccnl1	Emp1	Kcnma1		Ninj1	Fam46a	Rps26	Vim
Flt1	Eln	Nov	Postn	Tpm4	Atp2b1		Pdcd4	Bmp5	Cd9		Pdgfrl	C1qtnf3	Snrpf	Col18a1
Crip2	Abi3bp	Ifitm2	Irx5	Itgb1	Tspan4		Coq10b	Midn	Ptgis		Adgrg6	Cnmd	Rps12	Matn2
Calm1	Aebp1	Col14a1	Svil	Tuba1a	Wnt5b		Rcan1	Sim2	Mgp		Fkbp10	Omd	Rpl27a	Fam198b
Cd34	Fbln5	Celf2	Aes	Crip1	Scin		Tuba1c	Atf3	Meg3		Rbp4	Tmed3	Ddah2	Tubb2b
Tm4sf1	Tpm2	Col1a1	Apod	Tinagl1	Fam89a		Ubc	Cpne8	Plcb1		Plod1	Pcsk6	Rpl26	Celf2
S1pr1	Twist1	Dpt	Hoxc13	Pfn1	Scd1		Pcolce2	Ninj1	Slc38a1		Tcea3	Ift20	Rpl32	Foxd3
Ptprb	Marcks	Col5a2	Fbn2	Csrp2	Papss2		Col11a1	Junb	Klf4		Cnmd	Comp	Rps15a	Lama4
Myct1	Ptgis	S100a10	Tmsb10	Rap2a	Pkdcc		Col27a1	Pantr1	Sema3d		Higd1a	S100a1	Tmsb10	Tuba1a
Aqp1	Il11ra1	Fbn2	Fzd2	Cryab	Gng5		Csgalnact1	Sdk2	Nt5e		Nupr1	Bambi	Msc	Mmp15
Epas1	Tnmd	Lgals1	Prrx2	Abcc9	Mpp6		Gadd45g	Sat1	Kazald1		P4ha1	Meis2	Tln2	Rap2a
Cd151	Bicc1	Dcn	Dpt	Vim	Wnt4		Matn3	Kdm6b	Hhip		Ogn	Fgfr3	Lgals1	Cfl1
Adgrl4	Gas6	Tmsb4x	Megf6	Myo1b	Fdps		Ptp4a1	Ccnl1	Pkd1		Rora	Col27a1	Zeb2	Map4k4
Gngt2	Lmna	Aspn	Vcam1	Mprip	Nid2		Id1	Tnfrsf12a	Pam		Fam162a	Ostc	Rps18	Gas2l3
Fkbp1a	Cd81	Glipr2	Ahnak	Myh9	Ncmap		Cnmd	Atf4	Tubb2a		Col1a2		Rpl29	Vwa1
Fabp5	Mdk	Aes	Cd63	Sparcl1	Mif		Smad7	Ddit3	Mfge8		Anxa8		Rpl35a	Plekha4
Tinagl1	Cnn2	Rbms3	Rbms3	Csrp1	Ugdh		4930523C07Rik	Kank1	Cgnl1		Eps8l2		Rpl23a	Sostdc1
Tspan18	Nfib	Maged2	Crip1	Gamt	Pgk1		Chst11	Col9a2	Pdlim4		Trpv4		Serbp1	Lmo4
Kitl	Fkbp7	Col6a6	AW551984	2020-09-11	Foxa3		Nr4a2	Omd	Tgfbi		Slc39a14		Rpl35	Ncam1
Tmem88	Rflnb	Axl	Ptn	Ptp4a3	Scn1b		Col9a1	Tmbim1	Bgn		Rcn3		Tmsb4x	Epha5
F11r	Col8a1	Col4a2	Creb3l1	Mgst3	Il17b		Acan	Pnrc1	Lbhd2		Col14a1		Rpsa	Plekhb1
Cdh13	Wisp1	Selenop	Col6a3	Tagln	Col11a2		Ier3	Slc35e4	Dnm1		Rabac1		Slf2	Afap1l2
Ets1	Ptgfrn	Fbln2	Trio	Lgals1	Slc38a3		Chadl	Klf3	Ptms		Col15a1		Hnrnpa1	Ppp1r14c
Msn	Tmem119	Cyb5a	Ntn1	Rsu1	Slc44a2		Ddit3	Clmn	Itgbl1		Ssr4		Rpl3	Secisbp2l
Ly6c1	Angptl2	Col6a3	Ftl1	Ppp1r12a	Scube1		3110079O15Rik	Kif21a	Lgals3		Fkbp7		Col4a1	Tead1
Nrp1	Nrp2	2020-09-11	Nfia	Gnas	Fbln7		Cebpd	Vasn	Tcf4		Crispld1		Hmgn1	Ywhae
Col18a1	Nfix	Lhfpl2	Robo2	Cox8a	Sdc4		Stat3	Nr4a3	Enpp1		Pfkp		Rps6	Add3
Aplp2	Tpm4	Mtch1	Kctd12	Cd81	Serpinh1		Phlda1	Meg3	Col5a2		Prkcz		Rpl28	Cnn3
Gimap1	Mtch1	Angptl1	Fth1	Ppia	Mdfi		Tmem41b	Stk38l	Sox5		Tpst1		Rps14	Cadm1
Actb	Tmsb10	Fbln1	Gxylt2	S1pr3	Slc35d1		Nr4a1	Col11a1	Tob1		St3gal5		Chodl	Tgfbr3
Slc9a3r2	Ccnd2	Cd44	Cavin1	Heyl	Ckap4		Myc	Mgp	Fgfr2		Slc29a1		Cfl2	Slc35f1
Fam198b	Kctd12	Lamc1	Tmem119	Tgfb1i1	Slc26a2		Fbln7	Klf2	Thbs1		Kcnma1		Rpl17	Ybx1
Anxa3	Mest	Emilin2	Eid1	Myl12a	Gadd45b		Vps37b	Rexo2	Col8a2		Lman1		Rpl30	Itih5
Clic1	Tmsb4x	Mfap2	Pdgfra	2020-09-04	Chst11		Nop58	Ier2	Capg		Car9		Rps4x	Mcam
Itga6	Ltbp3	Mest	Fbn1	Tln1	Nme1		S100b	Meltf	Actn4		Fgfrl1		Rpl18	Col4a1
Gimap6	Antxr1	Gas1	Pcolce	Prkar1a	Sobp		Scrg1	Phyh	Sox6		Ss18l2		Rps25	Pcbp4
Aplnr	Svil	Mfap4	Rnase4	Kcnj8	Hip1r		Epyc	Zfp385b			Nucb2		Rpl10a	Ctnnal1
C1qtnf9	B2m	Plpp3	Cxcl12	Lhfp	Osbpl1a		Ddx5	Ubtd1			Mbnl1		Spats2l	Lpar1
Sox18	Vim	Nrp1	Plpp3	Pten	Gramd2		Sdc4	Tspan13			Samd4		Atp5g2	Itgb8
Pdgfb	Actn1	Fam129a	Penk	Filip1l	Pygl		Sox5	Ncmap			Slc16a3		Atp5l	Ank3
Abhd17a	Loxl1	Tuba1a	Nt5e	Vasp	Eno1		Sox9	Erf			Herpud1		Arhgap29	Cuedc2
Cyyr1	Epha3	Tshz2	Col4a1	Igfbp7	Ldha		Erf	1500015O10Rik			Thbs1		Des	Ctsc
Elk3	Ifitm2	Ahnak	Gas1	Ptms	Steap1		Cyr61	Loxl3			Wwp2		Hs6st2	Col4a2
Rapgef5	Ltbp2	Col6a2	Sema5a	Vtn	Vdr		Kdm6b	Susd5			Col16a1		Rps11	Cux1
Prcp	Eva1b	Entpd2	Igfbp3	Atp5b	Sptlc2		Midn	Nfatc2			S100a1		Col26a1	Tmod2
Txnip	Ftl1	Csrp2	Cd81	Nid1	Fam104a		Mafg	Sertad2			Kazald1		Pcbp4	Aatk
Arpc3	Col6a2	Add3	Arf5	Rhoj	Tgm2		Cdkn1a	Dusp14			Gm17455		Tubb2b	Cdh19
Ctnnbip1	Cald1	Gsn	Thy1	Selenow	Asns		Polr3d	Mcl1					Nes	Prss23
BC028528	Mpped2	Nbl1	Eln	Tm4sf1	Ctgf		Hspa8	Mapk6					Rack1	Epb41l4b
Lgals9	Ptprs	Serping1	Vcan	Cox4i1	Sox9		Sorbs2	Tuba1c					Rpl4	Sptbn1
Arhgap29	Igfbp5	Col1a2	Sema3f	Crip2	Msmo1			Ugdh					Rps13	Nid1
Tm6sf1	Tpm1	Cmtm3	Tmem132c	Sh3bgrl	Col11a1			Sertad1					Myl12a	Dmd
Entpd1	Selenom	Lpl	S100a10	Ptma	Siah2			Iqsec1					Rps3	Marcksl1
Tmem255a	Maf	Cxcl12	Gpc3	Cox4i2	Gnb4			B830012L14Rik					Rbbp7	Sema3b
Myl6	Tnrc6c	Svil	Igfbp5	Gnb4	Tmie			Klf4					Rtn2	Zfp536
Itm2b	Prrx2	Gnas	Col6a2	Slc25a5	Dusp1			Fgfrl1					Atp5o.1	Sat1
Clec14a	Aqp1	Pcolce	2020-09-11	Ednra	Trpv4			Fosl2					Atp5a1	Csrp1
Ece1	Myof	Col6a1	Matn2	Spry1	Pdrg1			Ier5					Marcks	Itga6
Tcim	Pls3	Ifitm3	Col12a1	Arid5b	1700025G04Rik			Samd4					Cct5	Fign
Fli1	Igf1	Lpar1	Timp2	Esam	Chadl			Hoxc8					Rpl9	Tspan15
B2m	Mmp2	Osr1	Anxa1	Cox6b1	Plcd1			Zfp36					Bin1	Gal3st1
Ablim1	Ptprd	Lama2	Aspn	Cygb	Myo6			Col11a2					Rpl15	Fibp
Plvap	Cacna1g	Dclk1	Nfib	Mef2c	Pak3			Eif4e					Fabp5	Fbxo7
Sh3bgrl3	Itgb1	Loxl1	Lpar1	Pdlim1	Ywhaq			Itga10					Npm1	Eif1b
Cfl1	Thbs4	Itm2b	Ddah2	Slc25a4	Scd2			Baiap2l1					Rpl36a	Epb41l3
Cav2	Scarf2	Lox	Lmna	Ddah2	Xylt1			Rabepk					Tnnt1	Retreg1
Hdac7	Aes	Sptbn1	Cmtm3	Ndufb8	Pdia6			Wsb1					Spg21	Timp3
Arhgap31	Plxdc2	AW551984	Zfhx4	Lpp	Btg1			Dot1l					Vgll2	Fkbp1a
Sptbn1	Myl9	Clmp	Mgst3	Idh2	Ptch1			Nab2					Pax7	Ctnna1
Tpm4	Actb	Fam102b	Ccnd2	2010107E04Rik	Chrdl1			Gem					Prmt1	Fabp5
Vamp5	Clmp	Nrep	S100a6	Fkbp1a	Plod2			Scube3					Rpl7	Ptn
Tspan7	Rbms3	Thbs2	Icam1	Higd1b	Pgam1			Col9a3					Cox7a2l	Limch1
Arap3	Bgn	Rhoj	Anxa2	Efhd2	Ehd3			Rflna					Rpl13a	Olfml2a
Pfn1	Angptl1	Selenom	Adamts2	Itga7	Batf3			Egr1					Rpl6	Sash1
Trp53i11	Pamr1	Mmp14	Vgll3	Atp5d	Camk1			Fgfr1					Rps29	Aspa
Isg15	Csrp1	Fbln5	Dpep1	Ndufa4l2	Smad7			Msi2					Tagln	Prnp
Prex2	Cavin3	Ftl1	Slit3	Gpx4	Hivep3			Spred1					Hspd1	Wnt6
Kank3	P4ha3	Cd248	Cped1	H3f3a	Sec61b			Crim1					Lamb1	Ddah2
Actg1	Creb3l1	Kctd12	Tgfbr2	Marcks	Ost4			Proser2					Rpl31	Nr2f1
Ppp1r2	Ltbp1	Fap	Fam46c	Atp1b2	Mrps16			Mrc2					Ppia	Jam3
Cyb5r3		Ogn	Selenom	Glipr2	Timp1			Slc27a6					Smc6	Ubl3
Pxdn		Matn2	Cdon	Rock1	Slc38a4			S100b					Plxna2	Rnd3
Afap1l1		Tmod2	Lrp1	Atp5k	Gpc1			Bzw1					Rps20	Tecr
Itga2		Bicc1	Mmp14	Cox6c	Atp1b3			Selenok					Tpm2	Pou3f1
Afdn		Pea15a	Ssbp3	Fam107b	Aldoc			Herpud1					Cux1	Lama2
Tek		Fyn	Lsp1	Nrarp	Pgm2			Dhx58os					Hsp90aa1	Stmn1
Arhgap18		C1qtnf2	Olfml3	Ppp1ca	Pmvk			Col16a1					Nbl1	S1pr3
Rasgrp3		Fndc1	Cd55	Timp3	Sort1			Eprs					Ttc3	Wwtr1
Mcam		Meox2	Add3	Nudt4	Chad			Il17d					Ndufa10	Rxrg
Acvrl1		Filip1l	Sh3pxd2a	Ptk2	Fkbp9			Ankrd28					Hmgb3	Kcna1
Mapk3		Ebf1	Cd34	Calm1	Frzb			Clint1					Tfdp2	Vgll3
4931406P16Rik		Cdkn1c	Sfrp2	Itm2b	Pfkl			Nfatc1					Rpl11	Luzp2
Gimap4		Adam33	Rnd3	Pde5a	Klhl13			Arhgap17					Rps27a	Hs2st1
Ccdc28b		Zeb1	Nrn1	Des	Ubc			Eps8					Flnc	Reln
Notch1		Abi3bp	Aebp1	Tbx2	H2-DMa			Plod3					Idh2	Sema6d
Mgll		Map1b	Tgfbr3	Fads3	Higd1a			Mtus1					Fkbp3	Fermt2
Tcf15		Itgb1	Ccnd1	Cxcl12	Kdelr3			Lmcd1					Uqcrh	Srgap1
Palmd		Cd81	Itm2c	Eva1b	Hmgcr			Tsc22d1					Eef1b2	Sparcl1
Tcf4		Cntfr	Cryab	Naalad2	Slc16a3			Rab11fip4					Col18a1	Adam23
2900026A02Rik		Epb41l2	Arhgap5	Bok	Mrpl17			Wwtr1					Rpl7a	Stard13
Ctnna1		Trio	Anpep	Calm3	Smarcb1			Tmem41b					Rps8	Prdx2
Lmo2		Igfbp5	Fkbp7	Tppp3	Mfge8			Mef2d					Purb	mt-Cytb
She		Crip1	Zcchc24	Ebf2	Rgs3			Mafg					Snrpd2	Tln2
Robo4		Thbs4	Cd47	Rbpms2	Dad1			Trp53inp2					Cct2	Lamp1
Tspan13		Myl12b	Col4a2	Ift43	Cgref1			Vps37b					Cox6b1	mt-Nd4
Tjp1		Gnb2	Zfp503	Sema5a	Pim3			S100a1					Rps28	Atp1a2
Marcks		Gm42418	Arap1	Hopx	Stk26			Ehbp1l1					Rpl12	Sorbs1
Actn4		6330403K07Rik	Igsf10	Uqcr11	Fkbp11								Mybpc1	Cfl2
Fzd4		Abca8a	Gm266	Aspn	Lmcd1								Ncoa1	Kcna2
Plk2		Fabp5	Bend5	Inpp4b	Pde4dip								Jsrp1	Ezr
Igfbp7		Nenf	Tmem256	Cdc42	Cercam								Sytl2	Adamts5
Anp32a		Olfml3	Cpxm1	Fabp4	Dnajb1								Psat1	Sh3pxd2a
Plekho1		Nfia	Mmp23	Pdgfa	Arsi								Cox5b	Cyp2j9
Smagp		Hic1	Thbs2	Oaz2	Pkm								Naa50	Sbspon
Lyn		Ebf3	Cachd1	Art3	Ptp4a1								Rps3a1	Sptssa
Podxl		Bcl7c	Tcf4	Epb41l2	Ppib								Aes	Insc
Clec2d		Lama4	Irx3	Il13ra1	Hmgcs1								Kcne1l	Arhgef26
Nrarp		Flnc	Mtch1	Arhgef17	Bnip3								Cct4	Prss12
Jam2		AY036118	Zfp36l1	Cyb5a	Rcn1								Ccne1	Taldo1
Gnb2		Spry1	Lhfpl2	Ehd2	1810058I24Rik								Nono	Ktn1
Igfbp3		Ndufa3	Calm3	Psme1	Atf3								Eif3f	Dhh
Mmrn2		Ly6e	Mdk	Ndufb9	Rspo3								Atp5c1	Itgb1
Gnas		Lysmd2	Phldb2	Olfr558	Zfp36								H3f3a	mt-Atp6
Mast4		Pdpn	Col6a1	Gm14005	Id1								Rpl37a	Zfp608
Cavin3		Lrrc17	Cacna1g	Atp5g3	Srm								Rbm24	Fam19a5
Tmod3		Ptgfrn	Agtr2	Prdx2	Btg2								Hmgb1	H3f3b
Samd9l		Epb41l3	Ptprs	Tfpi	Col9a2								Atp5g3	Cdh6
Slfn5		Antxr1	Arhgap28	Bcam	Bhlhe40								Cox7c	Pdgfa
Sult1a1		Il11ra1	Cd44	Jag1	Idi1								Fau	Eid1
Ccdc85b		Cdc42ep5	Tuba1a	Epas1	Tmem97								Col4a2	Tsc22d4
Adam10		Thra	Tpst1	Cd248	Zbtb20								Clcn5	Ywhaz
Myl12a		Tfpi	Podxl2	Ndufb7	Gapdh								Slc25a5	Pfdn1
Selenow		Ctsl	Epb41l3	Arhgap42	Serp1								Rpl34	Abca8a
Rflnb		Cdh11	Hmgn1	Atp5h	Dhx58os								Notch1	Adgrl3
S100a13		Dpysl2	Bcl11b	Cyth3	Tmbim1								Marcksl1	mt-Nd2
Hspa12b		Pcdh18	Col23a1	Anxa1	Neat1								Lama2	Cdh2
Cd300lg		Sulf1	Adgrl2	Pde3a	Nog								Atp5d	Ldhb
Jcad		Dbn1	Gsn	Sox4	Slc35b2								Myf5	Iqgap2
Pea15a		Qpct	C1qtnf6	Adgre5	Gadd45g								Phldb2	Tubb5
Myo1b		Tcf7l2	Ybx3	Gja4	Tbrg1								Sapcd1	Sox2
Abca1		Creb5	S100a11	Vstm4	Fosb								Aldh2	Ptprf
Myh9		Tmem119	Htra1	Ifi27									C1qbp	Crip2
Abcg2		Cald1	Fmo1	Map3k20									Uqcrfs1	Arl8a
Csrp1		Myl6	Pafah1b3	Rasl12									Hmgn2	Kif5b
Heg1		Sparcl1	Map1b	Fam241a									Uba52	Rsu1
Adam15		Abca9	Cyb5a	Clec2d									Ndufb8	Dnaja1
Fnbp1l		Plxdc2	Gpr153	Procr									Rpl5	Selenof
Ushbp1		Mxra8	Slit2	Ndufa3									Tpm1	Slc44a1
Wasf2		Selenow	Siva1	Tbcb									Supt16	Dctn2
Atox1		Zfp36l1	Ebf1	Nes									Cox6c	Rarres2
Sox17		Cotl1	Osr2	Ets1									Rps17	Nid2
Ralb		Ramp2	Qpct	Foxs1									Uqcr11	Sumo2
Elmo1		Sema5a	Angptl4	Zfhx3									Rapsn	Tax1bp3
Prrg3		Cdc42ep2	Il11ra1	Arhgap10									Rpl27	Mocs2
Igfbp4		Loxl2	Lama2	Prrx1									Fubp1	Cmtm5
Itpkb		Serpinb6a	Atf5	Pls3									Snrpe	Rbbp4
Sh3bgrl		Sorcs2	Rcn3	Map1lc3a									Notch3	Pla2g16
Cracr2b		Phactr2	Runx1t1	Tuba1b									Cnn3	Rab8b
Calcrl		Tnfsf12	Fgf7	Cyb5r3									Rps10	Dync1i2
Dusp3		Tns1	Idh2	Rarres2									Nfib	Pten
Xaf1		S100a16	Serping1	Atp5l									Hnrnpd	Chl1
Ccnd1		Ptprd	Gm1673	Capzb									Zfp568	Gulp1
Mfng		Galnt17	Lrrc17	Dynll1									2010107E04Rik	Cyfip1
Gimap5		Rbp1	Tbxa2r	Agrn									Rpl39	Ndfip2
Dock9		Lhfp	Cdc42ep5	Nr2f6									Cox7a2	Wwp1
Fgd5		Itm2a	Lamb2	Spry4									Rtn4	Vcl
Mgat4b		Arhgap21	Tspan11	Mt1									Vdac1	Chmp5
Ndufa4		Rhoc	Man2a1	Zfp36l1									Igfbp3	Igsf9b
Adamts9		Zcchc24	Slc1a3	Klhl23									Lmnb1	Tspan18
Cd81		Sri	Rassf8	Dctn2									Fxr1	Vapa
Mmp15		Flna	Tfpi	Anp32a									Tmem109	Csnk1a1
Cdc42		Oaf	Limch1	Il1r1									Chd7	Hmgb1
8430408G22Rik		Rras	Col14a1	Cd151									Aimp1	Phgdh
Agrn		Frmd6	Ccdc80	Actn1									Ndufb5	Serpine2
Itgb1		Heg1	Ppp1r14a	Ndufs2									Prox1	Npr3
Mef2c		Arap1	Pdgfrb	Meox2									Prdx2	Mlip
Macf1		Triobp	S1pr2	Ctxn1									Cct8	Nkain4
Snrk		Sntb2	Wisp1	Tprgl									Traf3ip3	Kcnmb4
Cyb5a		Anxa2	Cox6c	Ktn1									Cox5a	Fnta
Cmtm8		Adamts2	Celf2	Tns1									Rps27	L1cam
Ucp2		Zeb2	Gpx4	Tax1bp3									Rps7	Lgi4
Pcdh17		Nrk	Rsrp1	Txn1									Ran	Stx7
Ets2		Tgfbr2	Hoxc12	Map1b									Eif3k	Plekha1
Rbp1		Vat1	Ehd2	Nab1									Phb2	Negr1
Efna1		Lima1	Asap1	Capza2									Stmn1	Abhd4
Jup		Sh3bgrl	Nfix	Atp5j2									Cyc1	Pja2
Ddah2		Smoc2	Eva1b	1500009L16Rik									Gapdh	Pkig
Gnb1		Sh3d19	Loxl1	Rcsd1									Nucks1	Bnip3l
Tcn2		Runx1t1	Lasp1	Ap2s1									Luc7l3	Tmem50a
Ptma		Add1	Calu	Hes1									Ola1	Pcdh7
Cotl1		Cdo1	Ccdc12	Serping1									Nsa2	mt-Co3
Mall		Txnip	Ptx3	Bst2									Tmpo	Hmgb3
Myl12b		Anxa6	Svbp	Rhoc									Lamc1	Col5a3
Ptbp3		Ctsk	Flna	Hnrnpk									Atp5h	Adam10
Arhgdia		Plat	Gpx7	Aes									Ncl	Zfp36l1
Ppia		Slc25a4	Lamc1	Peak1									Ndufs2	Lrrc8b
Ccm2l		Ly6h	Npc2	Atp5o.1									Eif3h	Fzd3
Sem1		Clcn5	Tax1bp1	Ndufb6									Btf3	Hbegf
Rnf213		Vstm4	Ece1	Akap12									Myod1	Kif1a
Sox7		Creb3l1	Prdx2	Uqcrq									Abracl	Hmg20b
Ptpn18		Tax1bp3	Nrp1	Rala									Ndufs7	Rbms1
Arl6ip1		Phlda3	Etfb	Gnai2									Gpc1	Ntrk3
Anxa2		Serpinf1	Gnb2	Tril									Ndufa12	Deptor
Psme1		Cped1	Map1lc3a	Atp5f1									Eif3m	Add1
Sh3bp5		Mpc2	S1pr3	Actn4									Ndufa4	Gltp
Crip1		Cyth3	Ptgfr	Dync1i2									Hnrnpc	Tmsb4x
Nrp2		Smim1	Ptk7	Prdx1									Polr2i	Abca8b
S100a11		Dennd2a	Ephb2	Gnb1									Efhd2	1810037I17Rik
Tpst2		2020-09-08	Selenow	AY036118									Pa2g4	Notch1
Ly6a			En1	Pcdh18									Psip1	Uqcrq
C130074G19Rik			Pcdh18	Ywhae									Col15a1	Igsf11
Ldb2			Atp9a	Myh11									Nexn	Specc1
Pdlim1			Slk	Btbd3									Ndufab1	Hmgn3
Rras			Mylip	Arhgdia									Uqcrc2	Dip2b
Rtl8a			Ralbp1	Pdlim2									H2afv	Chd4
Dusp6			Cpxm2	Cox5b									Snrpd3	Pon2
Nudt4			Glt8d2	Kitl									Smc1a	Bzw2
Meox2			Tcf3	Etfb									Fyn	Sfrp1
Cd38			Txnip	Lamc1									Tead1	Prag1
Tspan9			Romo1	Ndufv1									Arhgef2	Syt11
Plcb4			Hes1	Ndufa11									Sumo2	4931406P16Rik
Tnfaip1			Colec12	Sdhc									Stbd1	Rab14
Bcam			Ddx3x	Sri									Hdgf	C1ql3
Ipo11			Samd5	Maged2									Lta4h	Ccdc50
S100a10			Psd	Tcim									Pnmal2	Fbln2
Tax1bp3			Dpm3	Ifngr2									mt-Nd2	Map4
Timp3			Lsm7	Ilk									Ywhae	Fyn
Tspo			Plin3	Tead2									Fbl	Bach1
Nes			Tead1	Ndufa12									Tuba1b	Gm12688
Sri			Sumo3	Snrpd2									Bex1	Gfra2
Lxn				Mef2a									Qk	Litaf
Tgfbr2				Ralb									Acadl	Zfp706
Ephb4				Mdh2									Set	Kmt5a
Rtp4				Msn									Nop53	Sh3gl3
Rab5c				Abcg2									2020-09-11	Slitrk2
Prkch				Tubb5									Actc1	Eif4g2
1700020I14Rik				Galnt16									AW551984	Cd59a
Pon2				Cdh2									Nav1	Pea15a
Tmem47				Mrvi1									Eya4	Actb
Cnn2				Cycs									Hspa9	Postn
Nectin2				Cmtm3									U2af1	Tagln2
Ccdc12				Prmt1									Tcp1	Rnf130
Cdipt				Lims1									Ppp1r9a	Prdx6
Lama4				Rem1									Megf10	Tnik
2020-03-02				Cbfa2t3									Ptma	Scarb2
Peak1				Esyt1									Bcl7c	Prkar1a
Ctnnb1				Tagln2									Cnbp	Syf2
Sema6a				Adamts4									Hnrnpr	Cdc42
Selenop				Ajuba									Cacybp	Hsp90ab1
Stat1				Prkacb									Cenpv	Itgb4
Dgkz				Lamb1									Idh3b	Pak2
Bcl6b				Atp5c1									Nectin1	Mapk3
Mtss1				Ccdc3									Anp32a	Lpar4
Nid1				Gnb2									Pdcd5	Elob
Efnb2				Psmb3									Mrpl12	Emp2
Lamc1				Cavin3									Nfia	Capg
Ggta1				Stmn1									Hnrnpu	Ngfr
Dock6				Sema6d									Metap2	Rcc2
Ehd4				C1s1									Atp5j2	Rab10
Kctd17				Ppp1r12c									Taf1d	Hnrnpf
Gpx4				Psmb5									Ankrd10	Uaca
Sh3glb1				Casq2									Rragd	Kcna6
Myo10				Adprh									Ndufb7	Hnrnpa3
H2-K1				Mustn1									Gamt	Lgi1
Tmem204				Col18a1									Vgll3	Supt16
Adcy4				Tcf15									Spry1	Prpf40a
Gmfg				Dmd									Pdap1	Hnrnpk
Grap				Mast4									Mdh2	Asrgl1
Pkig				Hadha									Atp5e	2020-09-07
				Ehd1									Zdbf2	Pfn1
				Parm1									Tanc2	Hes1
				Uba2									Tbca	Cltb
				Serpine2									Ndufs6	Tmsb10
				Ndufs5									Llph	Nono
				BC028528									Dctpp1	Map1b
				Map4k4									Eif3e	Ets1
				Filip1									Cox7b	Plpp3
				Anxa3									Carhsp1	Nfe2l2
				Marcksl1									Pfdn6	1810043G02Rik
				Psmd8									Nol7	Fxyd1
				Ppp1r2									Trp53	Map3k4
				Sdha									Neb	Tiparp
				Lbh									Atp5k	Shtn1
				Sdhb									Dhx9	Camk2d
				Vps29									Rbbp4	Nradd
				Pdlim7									Ndufc2	Magt1
				Arhgef25									Ndufv1	Slc25a5
				Rock2									Npepl1	Son
				Uqcrc1									Pnn	Arpc5l
				Hmgn3									Itga7	Plekho1
				Ndufa10									Prpf19	Dynlrb1
				Ssbp4									Edn3	mt-Co2
				Gadd45b									Cct7	Hist3h2ba
				Actg1									Mbd3	Mettl9
				Mark1									Hmcn2	Rhobtb3
				Hmgb1									Gkap1	Smarca5
				Sema5b									Epb41l4aos	Gng2
				Raly									Tmem64	Kcnj10
				Tomm22									Hnrnpab	Ugt8a
				Lmod1									Romo1	Sptan1
				Stom									Chrnb1	Plxnb3
				Ech1									Banf1	Mrpl23
				Msrb1									Lyar	Smdt1
				Uqcr10									Map2	Serbp1
				M6pr									Zfp106	Hdac4
				Dbn1									Gnas	Hbp1
				Nexn									Atp13a3	Slc22a23
				Rras									Smarce1	B2m
				Tnfaip1									Hnrnpk	Mboat2
				Ap1s1									Jpt1	Hsd17b4
				Map3k7cl									Sms	Tnfaip6
				Sipa1									G3bp1	Ddx5
				Cav2									Fkbp4	B230219D22Rik
				Arpc1a									Fzd4	Set
				Adamts1									Kif5b	Hspa12a
				Calm2									Aco2	Hspg2
				Cdk14									Polr2m	Tm7sf3
				Eif4a1									H2afz	Gsk3b
				Cavin1									Map1b	Ndufs8
				Dtx3									Cd82	Arpc3
				Serpinb6a									Hspe1	Atp5d
				Cox7b									Mtch1	Snx10
													Cdk2ap1	Sirt2
													Psmc3	Iah1
													Mrto4	Atp6v0e2
													Sacs	Rtraf
													Snrpb2	Cd81
													Hnrnpa3	Pcdh9
													Cbx5	Bcl7a
													Cdk4	Epb41l2
													Snrpd1	Psip1
													Dnaja1	Reep3
													Rbpj	Entpd2
													Tmem123	Ubxn1
													Psma6	Cdk6
													Dbn1	Evi5
													Med30	Akap12
													Vim	Arid5b
													Arpp21	Trim2
													Eif3a	Anp32e
													Ddx39b	Cald1
													Snrpg	Eif5
													Eif4ebp1	Arglu1
													Stip1	Oaz1
													Vcam1	Stk32a
													Iffo1	Tspan7
													Tnik	Mlf2
													Zyx	Fis1
													Map4k4	Bax
													Pgm5	Fst
													Snu13	Egr3
													Psmc6	Zfp24
													Psmd6	Tdrkh
													Tspan12	Ndufb8
													Glrx3	Mbd3
													Zcchc11	Rab38
													Mprip	Ahr
													Nap1l1	Clcn3
													Psmb7	Fkbp3
													mt-Nd1	4921524J17Rik
													Cct3	Tenm3
													Lsm4	Ppp1r14b
													Bcam	Fzd1
													Mrpl52	S100a6
													Sema6a	Tspan17
													Srsf3	Npdc1
													Tubb5	Adam17
													Eef1g	Fabp7
													Pfdn5	Dusp6
													Mcm7	Arl5a
													Pdlim7	Tln1
													Col6a6	Snx16
													Lama5	Parp14
													Eif3l	Ppp2r2a
													Ptbp2	Lgals1
													Mrpl23	Sgcd
													Emg1	Grik2
													Cd44	Tpm4
													Mat2a	Fxr1
													Ybx3	Hnrnpab
													Ptprd	Tdg
													Ugcg	Crem
													Dtx4	Gnptab
													Zfp36l1	Zfp664
													Skp2	Ubl5
													Anxa6	Pbrm1
													Tead2	Hspa13
														Git1
														Spcs2
														Nrp2
														S100a16
														Flna
														Comt
														Zfp638
														Slc9a3r1
														Cox7a2l
														Atp10b
														Utrn
														Cotl1
														Rap2b
														Hadha
														Rtn4
														Prx
														Lhfpl2
														Mmd2
														Rab31
														Ilk
														Hmgn1
														Elavl1
														Laptm4b
														Vdac3
														Nudt3
														Il1rap
														Zfand5
														Cox7c
														Spop
														Tuba1b
														Spata6
														Col3a1
														Klf13
														Tax1bp1
														Myef2
														Nucks1
														Josd2
														Nedd8
														Ppp2ca
														Ptma
														Psph
														Coq7
														Tcn2
														Ppdpf
														Nras
														Ezh2
														Ssfa2
														Hdac2
														Fam49b
														Fubp1
														Rab5c
														Rac1

## Sheet: P0 CD45-Ter119-
EC	Fibro-1	Fibro-2	Fibro-3	Fibro-4	Fibro-5	Muscle	OLC-1	OLC-2	Osteochondro-1	Osteochondro-2	Osteochondro-3	Osteochondro-4	Osteochondro-5	Pericyte-1	Pericyte-2	UD-1	UD-2	UD-3
Fabp4	Col3a1	Col1a1	Igf1	Tnmd	Col3a1	Rgs5	Prg4	Sparc	Btg2	Ucma	3110079O15Rik	Gm42418	Gm42418	Acta2	Igfbp2	Tuba1a	Ednrb	Dct
Pecam1	Vim	Thbs2	Nid1	Thbs4	Clec3b	Gm13889	Creb5	Bgn	Bhlhe40	Mia	Runx3	Col9a3	Col11a2	Ppp1r14b	Zfhx3	Tmsb4x	Cnp	Gapdh
Cdh5	Fstl1	Col1a2	Clec3b	Postn	Col1a1	Gucy1a1	4930523C07Rik	Fmod	Trib1	Col9a1	Hapln1	Col2a1	Col9a2	Mrln	Mdk	Stmn2	Dbi	Ftl1
Cav1	Lgals1	Serpinf1	Entpd2	Aspn	Mfap5	Myl9	Wif1	Ndufa4l2	Junb	Col11a1	Ppa1	Col9a2	Col9a3	Akr1b3	Isl1	Tubb2b	Plp1	Tyrp1
Egfl7	Vcan	Tnn	Vcan	Scx	Igf1	Cald1	Cytl1	Itgbl1	Klf9	Col9a3	Col27a1		Matn1	Cdkn1c	Prrx1	Rtn1	Gpm6b	Pmel
Cd93	Col5a1	Ctsk	Mfap5	Ssc5d	Postn	Mylk	Fxyd5	1520401A03Rik	Klf10	Susd5	Acan		Col9a1	Cdh15	Fbln1	Actb	Ptprz1	Pgk1
Icam2	Aspn	Aspn	Selenop	Cilp	Aspn	Rasgrp2	Itm2a	Igfbp7	Nr4a2	Wwp2	Col11a1		Comp	Rpl21	Apoe	Hsp90ab1	Metrn	Aldoa
Gng11	Postn	Cdh11	Itih5	Abi3bp	Dlk1	Ppp1r14a	Rbp4	Col2a1	Coq10b	Cnmd	Sdc4		Col2a1	Rpl18a	Agt	Ckb	Zeb2	Gpnmb
Ifitm3	Col1a1	Postn	Cd34	Chodl	Fstl1	Tpm2	Ninj1	Cox4i2	Klf2	Col2a1	Pcolce2		Fn1	Rpl37	Pnrc1	Actg1	Qk	Mlana
Esam	Igfbp4	Col8a2	Lamb1	Mfap4	Igfbp4	Col4a1	P4ha2	Pax1	Nr4a1	Col11a2	Ncmap		mt-Atp6	Cryab	Nfib	Basp1	Apoe	Hsp90aa1
Cldn5	Col14a1	Olfml3	Akap12	Lox	Tnxb	Notch3	Ndufa4l2	Clec3a	Mia	3110079O15Rik	Adk		Cnmd	Pdlim4	Mfap2	Ptma	Cadm4	Fth1
Emcn	S100a11	Col8a1	Col4a1	Col1a1	Vcan	Col4a2	Cd9	Trps1	Ifrd1	Col9a2	Matn3		Junb	Rps19	Zfhx4	Gap43	Marcks	Tpi1
Gpihbp1	Dpysl3	Timp2	Agtr2	Wisp1	Vim	Gng11	Col15a1	Plod2	Sertad1	S100b	Lgals3		Col1a2	Cavin2	Ar	Stmn1	Erbb3	Pkm
Bst2	S100a6	Eln	Igfbp4	Mfap2	Gpc3	Tinagl1	Trps1	Barx1	Col11a1	Chadl	Pkdcc		Matn3	Ralgps2	Cxcl12	Map1b	Gjc3	Ppia
S1pr1	Col5a2	Tnc	Pdgfra	Angptl1	Col14a1	Cav1	Kazald1	Cpq	Cdkn1a	Scrg1	Fbln7		mt-Nd2	Rps16	Prrx2	Tubb5	Foxd3	Actg1
Cd36	Ifitm3	Timp3	Gpc3	Ptn	S100a6	Rbpms	Fibin	Calml3	Ier2	Acan	Runx2		AC160336.1	Crip2	Gstm5	Tubb3	Dst	Mif
Ramp2	Crip1	Lox	Col3a1	Egfl6	Col5a3	Acta2	Cthrc1	P4ha2	Ucma	Hapln1	Matn1		Col3a1	Rpl35	Lox	Neurod1	Gas7	Pgam1
Ecscr	S100a10	Fndc1	Lama2	Mtch1	Agtr2	Flna	Col6a2	Ecm2	Errfi1	Phyh	Cd24a		Fos	Rps5	Col4a5	H3f3a	Sox10	Eno1
Sparcl1	Fbn1	Col5a2	Smoc2	Angptl2	Lgals1	2020-09-07	Arhgap17	Loxl2	Klf4	Vkorc1	Pth1r		Epyc	Rpl27a	Dbi	H3f3b	Megf9	Ptgds
Flt1	Rnase4	Clec11a	Dlk1	Col1a2	Mest	Itga1	Col6a1	Rbp4	Ccnl1	Chad	Ptch1		Ubc	Rps12	Eln	Ddah2	Ccnd1	Hsp90ab1
Gnai2	Cavin3	Col12a1	Fstl1	Mmp14	Maged2	Ebf1	Arl6ip5	Gas1	Csrnp1	P4ha1	Anxa11		Col16a1	Rplp2	Rsrp1	Sox11	Art3	Ldha
Tmsb4x	Gsn	Fbn2	Nrp1	Olfml2b	Dcn	Myl6	Pdlim5	Col6a2	Zfp36	Ncmap	Comp		Plagl1	Rpl26	Kcne1l	Ppp1r14c	Dag1	Syt4
Tie1	Antxr1	Col14a1	Tnxb	Timp2	Mfap2	Esam	Slc29a1	Rora	Neat1	Snhg18	Col11a2		Cytl1	Rpl36	H3f3b	Ptn	Gatm	Chchd10
Tm4sf1	Gas1	Nrp2	Col5a3	Fndc1	Igfbp6	Gjc1	Angptl1	Cgref1	Rflna	Fkbp9	Papss2			Cox8a	Gas1	Igfbpl1	Prss23	Ran
Adgrf5	Ptn	Mfap2	Basp1	Dpysl3	Dpt	S100a11	Mgp	Tmem45a	Susd5	Fgfrl1	Plod2			Rpl13	Epha4	Stmn3	Alcam	Actb
Col4a1	Anxa2	Col3a1	Lpl	Ctsk	Itih5	Aoc3	Igfbp7	AI646519	4930523C07Rik	Fmod	Slc26a2			Rps23	Mme		Lamc1	Prdx1
Cavin2	Col1a2	Mxra8	Rarres2	Col3a1	AY036118	Ifitm3	Sdk2	Scrg1	Skil	1500015O10Rik	Fgfr3			Rps18	Alad		Mpz	Hspd1
Tinagl1	Fbn2	Ogn	Plpp3	Ogn	Col5a2	Pdgfrb	Mfge8	Pfkp	Eif1a	Thbs1	Ctsz			Rpl28	Vegfb		Pou3f1	Rpl8
Ctla2a	Ifitm2	Prrx1	Lamc1	Lgals1	Fbn1	Tpm1	Anxa8	Fam46a	Col9a2	Matn3	Cd9			Rps15a	Vcan		Cyp2j6	Car6
Ly6c1	Dpt	Pcolce	Mdk	Col12a1	Col5a1	Sparcl1	Prelp	Higd1a	Fosb	Peg3	Cpe			Rpl32	Csad		Fign	Syngr1
Plxnd1	Anxa1	Col5a1	Ebf2	Zfp185		Nr2f2	Fmod	Col6a1	Atf3	Edil3	Chst11			Rpl19	Ramp2		Cryab	Gpi1
Rasip1	Prrx1	1500015O10Rik	Man2a1	Mest		Fermt2	Vwa1	Nupr1	Ddit3	Fbln7	Chadl			Dag1	Mmp14		Jam3	Atp1a1
Gimap6	Mmp14	Igsf10	Ifitm2	Il11ra1		Mcam	Fam180a	Tgfbi	Phlda1	Col27a1	Sox9			Rpl29	Hmgn2		Egfl8	Ndufa4
Kdr	Lox	Htra1	Col4a2	Thbs2		Tm4sf1	Cspg4	Chad	Sdc4	Serpinh1	Ugdh			Rpl14	Btg1		Ncam1	Apoe
F11r	Arid5b	Dkk3	Maged2	Gas1		Vcl	Dstn	Mfge8	Mcl1	Sorbs2	Col9a2			Ank1	Nrp2		Eif1b	Slc45a2
Col4a2	Nov	Aebp1	Marcks	Rflnb		Crip1	Fgfr2	Fam162a	Hk2	Comp	Col9a3			Rpl24	Hsd17b10		Sat1	Slc25a5
Ly6e	Fndc1	Twist1	Cdkn1c	Basp1		Itgb1	Col12a1	Htra1	Tuba1c	Ssr4	Trpv4			Pdgfa	Ptn		Fabp7	Cox5b
Eng	Ahnak	Fstl1	Ank2	Marcks		Cnn2	Sdc4	Pkm	Col9a3	Gpc6	Smpd3			Fgfr4	Igfbp4		Ttyh1	Mt1
Gm42418	Tppp3	Penk	Cxcl12	Col5a1		Abcc9	Gm17455	Fibin	Cpne8	Cnpy2	Epyc			Rps26	Fbln5		Arpc1a	Serbp1
Cd34	Pdgfra	Il11ra1	Cyb5a	Gas2		Csrp2	Sulf2	Col15a1	Cebpb	Pantr1	Prkg2			Lgals1	Fbn2		Mcam	Hint1
Myct1	Lmna	Mest	Sparcl1	Mdk		Gnb4	Lbhd2	Ptgis	Smad7	Enho	Gale			Rpl8	Zfp36l1		Sox4	Hspe1
H2-D1	Clec3b	Mmp2	Fbn1	Meox1		Cox4i2	Fry	Anxa8	Col27a1	Meg3	Mdfi			Rpl35a	Slc1a3		Matn2	Atp5b
Rbpms	Olfml2b	Olfml2b	Fbln1	Scube2		Mprip	2010111I01Rik	Gm17455	Rcan1	Sox9	Cyr61			Rps15	Tra2a		Lamb1	Npm1
Tmsb10	Cd44	Lgals1	Igfbp6	Igfbp4		Gucy1b1	Sox5	Slc16a3	Atf4	Loxl3	Unc5c			Rpl30	Irs2		Mal	Nme1
Ptprb	Mfap4	Eva1b	Dcn	Pamr1		Fabp5	Kif21a	Srpx2	Id1	Auts2	Xylt1			Lsm6	Igfbp3		Lmo4	Met
Ehd2	Ank2	Ltbp2	Cntfr	Lpar1		Myo1b	Gas1	Car9	Gadd45b	Plod2	Nid2			Rps20	Nid1		Adam23	Slc24a5
Adgrl4	Col6a3	Mmp14	Mest	Pcolce		Kcnj8	Sema3d	Col5a2	Sdk2	Islr	Gng5			Tfdp2	6330403K07Rik		Cmtm5	Ugp2
Epas1	Mfap2	Ptgis	Fbln2	Twist1		Pten	Meg3	Prelp	S100b	Fam46a	Mia			Rpsa	Tmem176b		Rap1a	Tmsb10
Lgals9	Matn2	Mfap4	Rbms3	Igsf10		Mgst3	Pdlim4	Meg3	Midn	P3h1	Dhx58os			Rps4x	Nfix		Pmp22	Rpl32
Cyyr1	Fbln2	Wisp1	Fap	Col5a2		Higd1b	Pam	Pkd1	Col9a1	Matn4	Slc35d1			Rps9	Rps26		Csrp1	Slc25a4
AY036118	Nbl1	Bgn	C1qtnf2	Fam129a		Zeb2	Klf4	P4ha1	Egr1	Srpx	Meltf			Cep41	Cox6b2		Mbp	Cfl1
Slc9a3r2	Csrp2	Pmepa1	2020-09-11	Igfbp6		Actb	Marveld1	Bnip3	Cnmd	Tspan6	Cspg4			Chodl	Thra		Fam198b	Cox5a
S100a16	Ssc5d	Mpped2	Fbn2	Fbn2		Tpm4	Mef2a	Eps8l2	Fam180a	Ikbip	Rflna			Atp5b	C1qtnf4		Mmp15	Fabp5
Crip2	Igf1	Igfbp5	Rnase4	Svil		Mef2c	Higd1a	Sdc4	Gpc6	Chst11	S100a1			Fitm1	Bex3		Lpar1	Txn1
Cavin1	Loxl1	Maf	Ddah2	Bicc1		Filip1l	Edil3	Ctsh	Dnajb1	Ldlrad3	Cnmd			Rpl36a	Ltbp3		Fermt2	Cyb5a
Aqp1	Cd81	Cnn2	Lrrc17	Tgfb2		Vim	Nt5e	Rcn3	Phyh	Rflna	Csgalnact1			Rpl3	Arglu1		Cuedc2	Ptma
Tagln2	Angptl1	B2m	Abca8a	Meox2		Ppp1r12a	Foxd1	Ss18l2	Kdm6b	Cpne8	Sobp			Rps25	Tgfb2		Atp1a2	Atp6v1g1
Tmem88	Zfp36l1	Abi3bp	Capn6	Ccdc80		Vtn	Stk26	Cd109	Chadl	Itga10	Ost4			Rps14	Ccnd2		Ctnna1	H2afz
Kitl	Ptgfrn	Ptn	Spry1	Htra1		Rasl11a	Hhip	Lgr6	Sertad2	H19	Eno1			Cfl2	Sat1		Serpine2	Rpl12
Nrp1	Serpinf1	Bicc1	Acta1	2020-09-06		Igfbp7	Card19	Ninj1	Fgfrl1	Cspg4	Osbpl1a			Rtn2	Eid1		Rap2a	Dbi
Ece1	S100a16	Fbln5	Tshz2	Fbln1		Myh9	Fam162a	Wif1	Ncmap	Fzd9	Sox5			Rpl17	Pfdn5		Ubl3	Bsg
Clec14a	Rarres2	Fgfr2	Bcl7c	Ptgis		Tagln	Tnc	Zbtb20	Acan	Omd	1700025G04Rik			Snrpf	Itm2b		Gal3st1	Ybx1
Vim	Il11ra1	Scx	Mylpf	Timp3		Cryab	Barx1	Nucb2	Sorbs2	P4hb	Serpinh1			Rpl10a	Kcnk1		Gm12688	Ywhae
Calm1	Mfap5	Cpxm2	Ndn	Tshz2		Ndufa4l2	Dnm1	Cnmd	Tmbim1	Fkbp10	Msi2			Col26a1	St8sia2		Cdh19	Rbm3
Ets1	Timp2	Lmna	Mfap2	C1qtnf3		Vasp	Cdon	Fkbp10	Vasn	Clec11a	Col9a1			Rps6	Hmgn1		Afap1l2	Vdac1
Ppp1r2	Cavin1	Tsc22d3	Serping1	Kctd12		Tmsb10	Ecm2	Ogn	Gm26532	Col16a1	Tspan4			Tln2	Tpgs2		Nr2f2	Tomm20
Gngt2	Abi3bp	Rai14	Mtch1	Ncam1		Gnas	Lgals3	Kcnma1	Kif21a	Rps21	Sdc3			Rpl9	Epha5		Slc35f1	Slc25a3
Fkbp1a	Tagln2	Gpx1	Dpysl3	Foxn3		Gamt	Eno1	Tcea3	Edil3	S100a1	Scrg1			Cux1	Malat1		Ckb	Hsp90b1
Gimap5	Tmsb4x	Ptprd	Pcolce	Ptx4		Ptp4a3	Enpp1	S100a1	Col2a1	Srpx2	Chad			Rpl37a	Txnip		Rbp1	Eps8
Tspan18	Serpinb6a	Gas6	Col6a6	Palld		Pfn1	Abi3bp	Herpud1	Matn4	Rcn2	Fdps			Sytl2	Thsd4		Lama4	Pfn1
Podxl	Cd34	Actn1	Emilin2	Tpm2		Epas1	Kcnma1	Pid1	Ier5	Msi2	Smad7			Rpl18	Hoxd13		Map4k4
Msn	Pcolce	Gpc1	Itm2a	Rbpj		Pdlim1	Arpc1b	Itga5	Fzd9	Selenos	Colgalt2			Uba52	Hcfc1r1		Dmd
Snrk	Rhoc	Scarf2	Tcf7l2	Cmtm3		Csrp1	Thbs1	Ssr4	Erf	1810058I24Rik	Fkbp9			Msc	Atxn7l3b		Plekhb1
Col18a1	Man2a1	Fkbp7	Clmp	Gas6		Tln1	Hapln1	Crispld1	Stat3	Fgfr3	Matn4			Rps3	Rps12		Fibp
Tmod3	Ebf1	Rflnb	Glipr2	Rasl11b		Ift43	Arhgef1	Itm2c	Herpud1	Emilin1	Ckap4			Idh2	Pdgfrl		Aatk
Afdn	Cdh11	Lum	Angptl1	Pls3		Lgals1	Ptgis	Adgrg6	Maff	Ctdspl	Hspg2			Rps24	Ssbp2		Pcbp4
Tcim	Ltbp4	Pdgfrb	Tppp3	Serpinf1		Map3k20	Emp3	4930523C07Rik	Ptp4a1	Bnip3	Fam89a			Naca	Cebpb		Col18a1
Cav2	Rbms3	Itgbl1	Sorcs2	Htra3		Tmsb4x	P4ha1	Nrtn	Rhob	Lbhd2	Mef2c			Eef1b2	Ophn1		Vim
Wasf2	Cd47	Angptl2	Aes	Cald1		Atpif1	Cgnl1	Pdgfrl	Purb	Lman1	Fam20c			Rps11	Gsn		Cnn3
Mcam	Agtr2	Net1	Nrk	Col18a1		Cfl1	Tmem45a	Fgfr2	Matn3	Papss2	Pdrg1			Rps27a	Cdh11		Itih5
Clic1	Filip1l	Tmem119	Tmsb10	Mxra7		Ednra	Bsg	Selenos	Runx1	C1qtnf3	Scin			Smc6	Marcksl1		Ctnnal1
Ablim1	Bicc1	Tgfb3	Axl	Myl6		Rhoj	Creb3l2	Plod1	Hmgcr	Ift20	S100b			Spats2l	Hnrnpa0		Ppp1r14c
Cd151	Tmsb10	Rabac1	Col5a1	Tmsb4x		2020-09-04	Rabac1	Serpinh1	Srpr	Ppib	Serinc5			Atp5g2	Socs2		Nkain4
Slfn5	Fam129a	Cfh	Sema5a	C1ql3		2020-09-11	Aebp1	Trpv4	Vps37b	Crispld1	Slc8a3			Col4a1	Nfkbiz		Col4a1
Arhgap29	Col5a3	Epha3	Cdc42ep5	Net1		Timp3	Plp2	Marveld1	Tmem41b	Igf2r	Sgms2			Hsp90ab1	Ccdc80		Cadm1
Plk2	Thbs2	Cpxm1	Bst2	Loxl2		Arid5b	Pgk1	Lman1	Emp1	P3h4	Ccdc80			Rpl12	Skp1a		Tsc22d4
Rapgef5	Rhoj	Cald1	Celf2	Adgrl2		Des	Itga1	Thbs3	Ctdspl	Mfge8	Msmo1			Rps13	C1d		Tmod2
Gimap1	Lpar1	Fgfr1	Abca9	Calm2		Fam241a	Stk38l	Adarb1	Jun	Sox5	Smim5			Tmsb10	Rps27		Tspan15
Palmd	Myl6	Cd81	Lama4	Gng11		Lpp	Col6a3	Kdelr3	Col11a2	Stk26	Id1			Rps28	Prss35		Cfl1
Jam2	Gnb2	Kctd12	Dpt	Hivep2		Prkar1a	Hcfc1r1	Enpp1	Msi2	Sparc	Rcn1			Rpl11	Dnaja1		Timp3
Anxa3	Nid1	Loxl1	Nfib	Cdh11		Cd81	Itgbl1	Mif	Golph3	Fkbp11	Neat1			Rps3a1	Cmtm3		Nid1
Prcp	Ecm1	Plpp1	Lgals1	Rhoq		Tgfb1i1	Msi2	Mthfd2	Socs3	Fry	Sec61b			C1qbp	Ech1		Celf2
Plvap	Tm4sf1	Foxp1	Phactr2	Col6a3		Lhfp	Actn4	Rabac1	Comp	Ctgf	Zfp385b			Hnrnpa1	Neo1		Itga6
Mmrn2	Itih5	Cilp2	Nrep	Lima1		Slc25a5	Tob1	Pde4dip	Itga10	Ost4	Susd5			Rpl23a	Zfp36		Sash1
BC028528	Tnxb	App	Vim	Plxdc2		Sh3bgrl	Aplp2	Twsg1	Jund	Epyc	Fam104a			Rack1	Snu13		Aspa
Cdh13	Creb5	Tnrc6c	Cmtm3	Rbms3		S1pr3	Capg	Sdk2	Fos	Ostc	Gramd2			Rpl41	Hmgb1		Arpc1b
Prex2	Aes	Tpm1	Nov	Plpp3		Itga7	Cdc42se1	Col6a3	Slc35e4	Fibin	Mpp6			Tnnt1	Ssbp3		Fam19a5
Timp3	Col6a2	Sdc1	Col14a1	Col4a1		Cox8a	Phlda1	Wwp2	Mafg	Nucb2	Mfge8			Slf2	Lmna		Plekha4
Itm2b	Nenf	Col16a1	S100a11	Col4a2		Atp1b2	Znhit6	Slc39a14	Sox5	Bgn	Atp2b1			Rpl39	Fcgrt		Tuba1a
Arhgap31	Myl12b	Ltbp3	Atp1a2	Cnn3		AY036118	Lgalsl	Col1a2	Chad	Cmtm5	P3h1			Zeb2	Tmed5		Limch1
Pdgfb	Axl	Ltbp1	Meox2	Nfib		Hopx	Fgfrl1	Pgk1	3110079O15Rik	Rcn1	Efcab1			Rps29	Jund		Hs2st1
Sh3bgrl3	Col4a1	Mxd4	Osr1	Mxra8		Bcam	Tcf4	Hcfc1r1	Sparc		Panx3			Rpl6	Aprt		Gas2l3
Elk3	Fbln1	Tpm2	Gnas	Csrp1		Rsu1	Plcb1	Jund	Pcolce2		Kdelr3			Rps7	Mfap4		Col4a2
4931406P16Rik	Cyb5r3	Colec12	Cotl1	Trib2		1500009L16Rik	Prnp	Atf5	Crim1		Pde4dip			Hs6st2	Gpm6b		Ywhae
Lmo2	Twist1	Emp3	Ramp2	Cd44		Klhl23	Pkd1	Bmp6	Ugdh		Rpl38			Des	Ccnl1		Pdgfa
Abhd17a	Cmtm3	Igfbp4	AW551984	Id3		Anxa1	Clic4	Fxyd5	Fn1		P3h4			Cox4i1	Rsrc2		Olfml2a
Hdac7	Mtch1	Col6a3	AY036118	Tgfb3		Filip1	Sox6	Tiam2	Cspg4		Scn1b			Prmt1	Cst3		Tln2
Fabp5	Svil		Kctd12	Ubb		Cygb	Bnip3	Eno1	Hapln1		Ppib			Rpl7a	Bche		Sox2
Entpd1	Pmp22		Selenom	Prrx1		Pdgfa	Ptms	Fam180a	Cyp51		Foxa3			Rplp1	Rhoc		Sorbs1
Tspan13	Igfbp6		Fam102b	Ctsl		Crip2	Klf2	Emp2	Sox9		Pygl			Rpl13a	Selenow		Itgb8
Tjp1	Ctsk		Myl1	Olfml3		Kitl	Bgn	3632451O06Rik	Fmod		Fam20b			Cct5	Mpc2		Tead1
Robo4	Selenom		Lhfp	Lhfpl2		Pde3a	Carmil1	Kif21a	Pmepa1		Fosb			Jsrp1	Fat1		Tax1bp3
Mgll	Sptbn1		Svil	Itgb1		Cd151	Tgfbi	Matn2	Spry2		Hmgcr			Serbp1	Ing4		Fbxo7
Mef2c	Maged2		Tfpi	Spry1		Glipr2		Plp2	Ptpn2		Btg1			Npm1	Tsc22d1		Luzp2
Arpc3	Add3		Olfml3	Antxr1		Rap2a		Fgfrl1	Polr3d		Trim47			Hspd1	Cnn3		Sptbn1
Sox17	Ctsl		Mmp14	Gem		Pde5a		Tnc	Tnfrsf12a		Lbh			Atp5o.1	Lrrc17		Cux1
Ctnnbip1	P4ha3		Fam129a	Nudt4		Fabp4		Pappa	Pnrc1		Pdia6			Rpl7	Lrrn1		Dip2b
Itga6	Fam102b		Ly6e	Selenop		Gja4		Rrbp1	Fosl2		Chst12			Rpl15	mt-Co3		Vcl
Aplnr	Kctd12		Col6a2	Cped1		Ehd2		Sema3d	Eif4e		Pdcd4			Rps8	Fbln2		Sema3b
Isg15	Eln		Ndufa3	Runx1		Actn4		Prdx4	Tspan6		P3h2			Arhgap29	Sfrp1		Itgb1
Sptbn1	Anxa5		Zim1	Lhfp		Hes1		Clic4	Nfat5		Stk26			Atp5l	Map1lc3a		Epha5
Trp53i11	Ifi27		Cebpd	Itm2c		Bst2		Atp6v0e	Eif1		Mgp			Rpl31	Rpl35a		Fyn
Cd300lg	Dpysl2		Il11ra1	Fbln5		Atp5b		Stk38l	Fgfr1		Gdf10			Tagln	Meis2		Eid1
Rflnb	Sntb2		Bicc1	Chst5		Hspb1		Stk26	St3gal6		Nt5e			Spg21	Ifi27		Cfl2
Cmtm8	Dclk1		Clcn5	Adamts1		Itm2b		Ikbip	Nfatc1		Scd1			Rpl27	Lamp2		Selenof
Cd81	Arf5		Bin1	Scarf2		Myl12a		Pycr1	Zfp385b		Timp1			Rpl4	Cks1b		Sema6d
Tek	Fbln5		Oaf	Tril		Agrn		Col14a1	Rheb		1810058I24Rik			Rpl34	Irf1		Stard13
Aplp2	Cdc42ep5		Txnip	Pkd2		Ets1		P3h4	Ier3		Kif21a			Atp5a1	Eya1		Ybx1
Tpm4	Mdk		Zeb1	C1qtnf6		Myh11		Sppl2a	Rabepk		Sorbs2			Rps2	Pim3		Marcksl1
Sult1a1	Dcn		Csrp2	Gadd45b		Cox6b1		Iqgap1	Snhg18		Gm43154			Rps10	Serpine2		Secisbp2l
Cfl1	Gpx7		6330403K07Rik	Zfp36l1		Il13ra1		Pcolce2	Bmp2		Col2a1			Hmgn2	Blvrb		Tubb2b
Pcdh17	Fkbp7		Postn	Arf5		Cavin1		Dst	Pantr1		Pgk1			Hmgn1	Icam1		Gulp1
Igfbp3	Ptms		Lpar1	Scand1		Nab1		Tmem238	Mgp		Tanc1			Bin1	Nr4a1		Ktn1
Atox1	Arhgdia		Itm2b	Tgfbi		Lin7a		Klf2	Meg3		Ctgf			Atp5g3	Ptgfrn		Wwtr1
B2m	Sulf1		Laptm4a	P4ha3		Rhoc		Raph1	Nab2		Hmgcs1			Ndufa10	Hsd17b11		Add3
Kank3	Itgb1		Adh1	Sh3kbp1		Ilk		Eif4ebp1	Pdcd4		Ssr4			Myl12a	Efnb2		Mocs2
Notch1	Nfib		Cyth3	Igf1		Psme1		Mbnl1	Tra2b		Bhlhe40			Rpl23	Serpinf1		Vwa1
Smagp	Selenow		Rhoj	Emilin1		Procr		Fkbp7	Pde4b		Fam180a			Mybpc1	Cfap20		Abca8b
Fzd4	Dkk3		S100a6	Chd3		Maged2		Hif1a	Clic4		Tmed9			Rbbp7	Smarca1		Fbln2
Afap1l1	Fhl1		Fbln5	Ltbp3		Nid1		Abi3bp	Creb3l2		Hk2			Rps17	Arid5b		Sh3gl3
Jup	Frmd6		Ptn	Fkbp7		Fads3		Slc29a1	Chst11		Tmbim1			Ttc3	Zfand5		Tspan18
Txnip	Ndufa11		Klhl13	Npdc1		Ktn1		Olfml2b	Eprs		Gadd45b			Purb	Rspo3		Kcna1
Cd200	Flna		Lhfpl2	Itih5		Tbx2		Col5a1	Sox6		C1qtnf3			Rapsn	Rnd3		Srgap1
Clec2d	Mgst3		Anxa6	Lrrfip2		Fam107b		Hdlbp	Loxl3		Mydgf			Atp5c1	Nfkbia		Prdx2
Fam198b	Plpp3		Col6a3	Arl5a		Tuba1a		Trim47	Cytl1		Ostc			Tpm2	Asah1		H3f3b
Fli1	Pamr1		Col6a1	Cd81		Lims1		Fkbp11	Islr		Foxc1			Cox7a2l	Tcf7l2		Prnp
Rtl8a	Marcks		Fzd2	Kera		Rarres2		Slc39a13	Omd		Snhg6			Vgll2	Ppp1r15a		Arl8a
Tspan9	Cav1		Pcdh18	Tpm4		Serping1		Egln1	Pam		Lman1			Lamb1	Angptl4		Sparcl1
Abcg2	Capns1		Cped1	Ccnd2		Cxcl12		Surf4	Nfatc2		Igf2			Fau	Atp1b1		Lamp1
Ccdc28b	Msn		Thra	Aprt		Ehd1		P4hb	Rassf1		Tspan3			Ddah2	Ralbp1		Taldo1
Rasgrp3	Txn1		Aldh2	Vim		Col18a1		Inhba	Fndc3b		Rps18			Aldh2	Pcdh17		mt-Cytb
Ccdc85b	Ptgis		Ebf1	Ier3		Mustn1		Erlec1	Selenok		Crispld1			Kcne1l	Prrc2c		Sostdc1
Cyb5r3	Tpm4		Nid2	Cntfr		Olfr558		Tspan2	Dot1l		Errfi1			Lama2	Cpxm1		Fkbp1a
Mapk3	Cd248		Lysmd2	Ifi27		Rras		St3gal5	Top1		Scd2			Snrpd2	Chd3		Kcna2
Vamp5	Rras		Epb41l2	Cpm		Akap12		Pcsk6	Epyc		Dad1			Cct4	Nenf		Bach1
Pfn1	Clic1		Tcf12	Pxdn		Serpine2		Tob1	Ikzf4		Car8			Naa50	Nrip1		Pcdh7
2900026A02Rik	Tspo		Nbl1	Tnfaip6		Cd248		Rexo2	Adgrg6		Loxl4			Cox5b	Phldb2		Adgrl3
Anp32a	Plxdc2		Igfbp3	Rap1b		Pdlim7		Tubb2a	Pim1		Tbrg1			Col18a1	Lrp6		Tgfbr3
Psme1	Ski		Aspn	Malat1		Actn1		Ift20	Plod2		Idi1			Fkbp3	Dstn		Retreg1
Sgk1	Col6a1		Gsn	Arid5b		Rock1		Bsg	Clk1		Pgam1			Cct2	Xist		Prdx6
Prrg3	Lima1		Peg10	Col14a1		Cyb5a		Vkorc1	Hif1a		Kcnma1			Uqcr11	Etfb		Kcna6
Itgb1	Gas6		S100a10	Asap1		Prrx1		Ank	Ninj1		Stard4			Fbl	Pgrmc1		Scd2
Arhgap18	Adamts2		Tmem119	Nrep		Oaz2		Apbb2	Brd2		Steap1			Tpm1	Eif1b		Dusp6
Pxdn	Lhfpl2		Ogn	Ttyh3		Pls3		Rpn2	Sat1		Btg2			Pax7	Id2		Pten
Plcb4	S100a13		Lox	Col13a1		Sox4		Dusp1	Tubb2a		Thbs3			Uqcrfs1	Coq10b		Slc44a1
Adam10	Sema3c		Vstm4	Aebp1		Gpx4		Kazald1	Rin2		Bnip3			Polr2i	Smarca2		Phgdh
Acvrl1	Palld		Mfap4	Egfr		Nes		Card19	Igf2r		Dusp1			Clcn5	Sncaip		2020-09-07
Adam15	Ogn		Ly6h	Fibin		Sema5a		Pam	Thbs1		Arsi			Ndufab1	Clk1		Dync1i2
Ralb	Tnfaip6		Thbs2	Vipr2		Ifngr2		Crtap	Myc		Cyp51			Cox6b1	Nsa2		Hes1
Tpst2	Ablim1		Col1a1	Ltbp4		Gpcpd1		2310039H08Rik	Klf3		Prelp			Ccne1	Dpm1		Ctsc
Tmem255a	Vat1		Cd44	Adh1		Pdlim2		Ltbp3	Zbtb20					Sapcd1	Mrpl52		Lama2
Dusp3	Serping1		Penk	Prrg3		Tns1		Klf4	Tfrc					Rpl5	Rgs7bp		Rxrg
Thbd	Ndn		Sult1a1	Selenom		Epb41l2		Samd4	Scrg1					Traf3ip3	Fat4		Zfp536
Rgcc	Cast		Lifr	mt-Nd4l		Zfp36l1		Phtf2	Tsc22d3					Zfp568	Unc119		Csnk1a1
Abca1	Smarca2		Grb10	Cnn2		BC028528		Col9a1	Tsc22d2					Psat1	Tceal9		Rsu1
Heg1	Nfkbia		Pea15a			Psmd8		Sulf2	Clint1					Slc25a5			Map4
Ucp2	Tmem119		Galnt17			Steap4		Asns	Zcchc6					Hmgb1			Epb41l4b
Calcrl	Tax1bp3		Loxl1			Snrk		Creb5	Wwtr1					Plxna2			Rab8b
Agrn	Snx2		Ifitm3			Ndufb8		Prkcz	Arl5b					Ncoa1			Tm7sf3
Ndufc2	Meox2		Thbs4			Map3k7cl		Snhg18	Prelp					Ndufs7			Ndfip2
C1qtnf9	2020-09-06		Add3			Spry4		Fry	Ptpn1					Phldb2			Add1
Selenop	Ahnak2		Gnb2			Calm1		Gne						Uqcrh			Rnd3
Tcf4	Loxl2		Vldlr			Naalad2		Tpi1						Cox7a2			Son
Sox18	Mxra8		Sptbn1			Cited2		Ssc5d						Atp5d			Spata6
Gimap4	Add1		Qpct			Gm14005		Tram1						Aes			4931406P16Rik
Rbp1	Gpc3		Dclk1			Pdcd10		Creb3l1						Abracl			Gsk3b
Jcad	Spink2		Sh3bgrl			mt-Co3		Aga						Acadl			Ptn
Mast4	Fhl2		Plxdc2			Cavin3		Fkbp14						Fxr1			Sirt2
S100a13	Adamts1		Serpine2			Inpp4b		Tmed3						Snrpd3			Fnta
Cracr2b	Epb41l2		Gas1			Ggt5		Tpst1						Cnn3			Arhgef26
She	Akap13		Cald1			Selenow		Aldoa						Rps27			Ezr
Ctnna1	Tmem158		Abi3bp			Cox6c		Trp53i13						Snrpe			Cyfip1
Rab5c	Arl4a		Ngfr			Tfpi		Loxl3						Erh			Kif5b
Ly6a			Rbp1			Rock2		Xylt1						Prpf19			Ptprf
Samd9l			Myl12b			Cyth3		Apoe						2010107E04Rik			Kif1b
Tm6sf1			Tgfbr3			Rem1		Ier3ip1						Lta4h			Eif4g2
Myl12a			Ech1			Esyt1		Foxf1						Pa2g4			Tagln2
Pea15a			Adprh			Ap2s1		Kdelr2						Myf5			Zfp24
Sh3glb1			Nfia			Tppp3		Comp						Tanc2			Arl5a
Psmb8			Tnfsf12			Lbh		Ptbp3						Cox7c			Ddah2
Actn4			Tnnc2			Mast4		P3h1						Nop53			Negr1
Arhgef15			Col5a2			2010107E04Rik		Plpp1						Cyc1			Igsf9b
Vasp			Lpar4			Zfhx3		Cry2						Psmc3			Tnik
Ostf1			Islr			Efhd2								Zdbf2			Dctn2
Ndufa4			Pdpn			Uqcr11								Eif3m			Kcnmb4
Apold1			Rab11fip2			Mark1								Phb2			Smarcd1
Myl12b			Runx1t1			Art3								Ankrd10			Smap1
Dock9			Fkbp7			Mrvi1								Dctpp1			Sptssa
Fgd5			Mpc2			Ptms								Eif3k			Sh3pxd2a
Gnb1			Igfbp5			mt-Cytb								Ola1			Vapa
Selenow			G0s2			F2r								Eif3f			Gng2
Ptbp3			Gm42418			Ech1								Rplp0			Akap12
Ctnnb1			Plat			Nudt4								Rbbp4			Dhh
Efnb2			Nenf			Stom								Aimp1			Lrrc8b
Lyn			Esd			Il1r1								U2af1			Insc
Pdlim1			Zcchc24			Hspb2								Eef1d			Ppdpf
Nectin2			Smarca2			Aspn								Myod1			Abca8a
Slc39a10			Matn2			Heyl								Qk			Ank3
Arl6ip1			Atxn7l3b			Cox5b								Atp13a3			Ncam2
Cdc42			Sulf1			Anxa3								Ndufs2			Ndufb8
Itpkb			Idh2			Rbpms2								Ndufa4			Pla2g16
Mfng			Rgmb			Casq2								Snrpg			Pfdn1
Fxyd5			Sub1			Tmem38b								Efhd2			Fabp5
Npr1			Rps20			Cox4i1								Pfdn6			Lgi4
Tnfaip1			Slc16a2			Calm3								Lmnb1			Notch1
Igfbp4			Fyn			Parm1								Eif3g			Gnb1
Rab11a			Sri			Limd1								Eef1g			Cd200
Marcks			Cdo1			Mef2a								Cox7b			Epb41l3
Prkch			Gja1			Ppp1r12c								Hnrnpd			Ncald
Bcl6b			Ccnd3			Lamc1								Ndufa12			L1cam
Ushbp1			Dhrs7			Tspan17								Luc7l3			Hmgb1
Plekho1			Rras			Arpc5								Hnrnpr			Ccdc50
Adgrg1			Lrpap1			Atp5l								Col4a2			Prkar1a
Gnb2			Bmp4			Rala								Taf1d			Zfp608
Ppia			Arap1			Tcf15								Hsp90aa1			Scarb2
Grrp1			Pros1			Arhgef17								Nucks1			Ywhaz
Cdipt			Smc6			Arhgap10								Ndufb5			Rnf7
Tcn2			Serpinb6a			Idh2								Gapdh			Sbspon
Cavin3			Itm2c			Vstm4								Nbl1			Vgll3
Myl6			Egfr			Ptk2								Btf3			Ldhb
Nrp2			Triobp			Map1lc3a								Vcam1			Igsf11
Pon2			Eva1b			Cyb5r3								Lamc1			Cdh2
Mgat4b			Cnrip1			Ywhaz								Nop58			Psph
Tspan7			C1s1			Ndrg2								Pdap1			Tecr
Ets2			Stxbp6			Prkacb								Rpl22			Plekha1
Mall			Il6st			Dync1i2								Mrpl52			Pik3r1
Ldb2			Pik3r1			Etfb								Epb41l4aos			Adamts5
Xaf1			Mxra8			Tbcb								Prox1			Cd59a
Sypl			Adamtsl3			Gm42418								Gpc1			Crip2
Ifi203			Sntb2			Prkg1								Ppia			Higd2a
Picalm			Arhgap21			Bok								Uqcrc2			Cyb5a
Sh3bp5			Ctsk			Gnb2								Glrx3			Plekho1
Ednrb			Tmem167			Lrrfip1								Idh3b			Gnaq
Sh3bgrl			Tgfbr2			Abcg2								Col15a1			Rhoa
Tmbim6			Tpm2			M6pr								Bex1			Dynlrb1
Rnf125			Nnmt			Hmgn3								Aard			Chd4
Serinc3			Loxl2			Adgre5								Mat2a			Stmn1
Arap3			2020-09-08			Raly								Pnmal2			Chl1
Rtl8b			Plagl1			Mt1								Tead1			Fxyd1
Dab2ip			Flnc			Nrarp								Tmem123			1810037I17Rik
Myo1b			Bri3			Spry1								Rbm24			Papss1
Bcam			Gstm1			Dlc1								Tmem109			Rab14
Igfbp7			Smim1			Sptbn1								Notch1			Hspa12a
Hspg2			Cox6c			Atp2a2								Nexn			Agrn
Unc45b			Npepl1			Csnk1a1								Ppp1r9a			Tcn2
Myo10			Cdh11			Ndufb9								Mrpl30			Psat1
Trim25			Epb41l3			Cdc42								Eif4a1			Hmg20b
C130074G19Rik			Dennd2a			Ndufb7								Rtn4			Prpf40a
Tmem204			Plin3			Rasl12								Pdcd5			Hnrnpr
Parvb			Egfl6			Atp5d								Acsl3			Tspan7
Fnbp1l			Fcgrt			Ywhab								Sf3b3			Zfand6
Ccnd1			Sult5a1			Btbd3								Mrpl23			Ubxn1
Crip1			Arhgap10			Rcsd1								Eif3h			Utrn
Cyb5a			Itgb1			Sema6d								Tuba1b			mt-Nd2
Ifngr1			Selenon			Atp5k								Nsa2			Rarres2
Lrrc8c			Gpx7			Sdhb								Zfp106			Ntng1
Kctd17			Creb3l1			mt-Co2								Gm11808			Reln
Tmem47			Vat1			Eva1b								Snrpb2			Nr2f1
Mxd4			Lgi2			Clec2d								Megf10			Top2b
Tprgl			Osr2			Errfi1								Atp5e			Il1rap
Tcf15			Serpinf1			Arhgap42								Rpl38			Cdh6
Tspan12			Pxdn			Ppia								H2afv			Mettl9
Rbp7			Sgce			Dctn2								Nes			Slc25a5
Uaca			Tmem9			Rrad								Stbd1			Prss12
Rtp4			Rps27			Tprgl								Iffo1			Zfand5
Actb			Morc4			Emd								Atp5k			Fzd3
			Ptprd			Capza2								Cd82			Mid1ip1
			Adamts1			Slc25a4								Hspe1			Pkig
			Ckm			Tcim								Med30			Ddx6
			Zfhx4			Gsk3b								AW551984			Smdt1
			Nrip1			Ajuba								Atp5j2			Wwp1
			Ctsl			Ndufs5								Edn3			Hbegf
			Ahnak			Tax1bp3								Vma21			Iqgap2
			Slc25a4			Fkbp1a								Tbca			Plpp3
			Stx4a			Tril								Flnc			Tmem63b
			Pttg1ip			Arhgef7								Ybx3			Mlf2
			Tcf4			Hadha								Eya4			Kif1a
			Abhd17a			Sri								Itga7			Cdc42se1
			Crabp1			Capns1								Spry1			Hnrnpk
			Tmeff2			Atp5g3								Tmem64			mt-Nd4
			Magel2			Dnajb4								Chrnb1			Nol7
			Filip1l			Ndufs2								Bcl7c			Arpc5
			Zfp36l1			Adamts12								Anxa6			mt-Co3
			Tsen34			Galnt16								Pcbp2			Zfp36l1
			Ntm			Msrb1								Cox6c			Ets1
			Fndc1			Atp5h								Gnas			Klf13
			B4galt1			Ndufa12								mt-Nd2			Ppp2r2a
			Fam69c			Nfkbia								Vgll3			Vgll4
			Tspan9			Mndal								Fundc2			Slc22a23
			Armcx2			Nexn								Rragd			Bcl7a
			Arhgef25			Ifi27								Rnf7			Abhd4
			Stk38			Ccdc141								Vegfb			Litaf
			Adamts12			Tagln2								N6amt1			Tmem50a
			Spock2			Lasp1								Eif2a			Uqcr11
			Hic1			Ate1								Mt2			Smarca5
			Fndc5			Esyt2								Cnot6l			Ei24
			Dpm3			Marcks								Prkaca			Spcs2
			Frmd6			Gnai2								Rps21			Cotl1
			Spats2l			Ndufb6								Atp6v1a			Egr3
			Ndufv3			Ppp1ca								Ncald			Asrgl1
			Add1			Uqcrq								Hnrnpa3			Stx7
						Dmd								Stmn1			Ilk
						Tmod3								Notch3			Plxnb3
						Dynll1								Actc1			Hist3h2ba
						Arhgef25								mt-Nd1			Hsd17b4
						Pdcd5								Irf1			4921524J17Rik
						Arhgdia								Rpl10			Pja2
						Uba2											Shisa4
						Ctnna1											Map3k1
						Tnfaip1											Tiparp
						Msn											Pon2
						Pgrmc1											Dnaja1
						Jag1											Sptan1
						Foxs1											Gm2a
						Peak1											Arglu1
						Uqcrc1											Anp32e
						Ndufv1											Lima1
						Ctxn1											Kmt5a
						Adamts1											Git1
						Plce1											Cltb
						Daam2											Rap2b
						Cav2											Pcm1
						Mxd4											Zfp326
						Sdhc											Thsd7a
						Ssbp4											Bnip3l
																	Pcnp
																	Fis1
																	C1ql3
																	Deptor
																	Tenm3
																	Prag1
																	Lrrtm2
																	Uqcrq
																	Rtraf
																	Rab10
																	Col5a3
																	Sfrp1
																	Mboat2
																	Ppp1r12a
																	Reep3
																	Mtpn
																	mt-Atp6
																	Wnt6
																	Tpp1
																	Rab12
																	Coq7
																	Kif21a
																	Evi5
																	Adam10
																	Ss18l2
																	Fxr1
																	Pdcd10
																	Nudt3
																	Chmp5
																	Dhx9
																	Slc9a3r1
																	Comt
																	Nras
																	B230219D22Rik
																	Dnajc7
																	Mrpl58
																	Specc1
																	Cyp2j9
																	Tspan17
																	Hspg2
																	Sbds
																	Cdc37l1
																	Dhx36
																	Raly
																	Irf1
																	Trim2
																	Cdk6
																	Cldnd1
																	Lims1
																	Ppp1r18
																	Clcn3
																	Ctnnbip1
																	Srsf5
																	Frat2
																	Emp2
																	Pde8a
																	Nid2
																	Peli1
																	Rab5a
																	Tprgl
																	Rab6a
																	Mob4
																	Prpf4b
																	Ick
																	Kif3a
																	Tmbim6
																	Frmd4a
																	Mdga2
																	Rnf19a
																	Hspd1
																	Mvb12b
																	Arl6ip1
																	Gkap1
																	Vcp
																	Pmepa1
																	Lpar4
																	Asap2
																	Tspan3
																	Pak2
																	Jtb
																	Cirbp
																	Arhgef12
																	Nav1
																	Skp1a
																	Adgrg6
																	Cwc15
																	Rhobtb3
																	Adam17
																	Magt1
																	Taok1
																	Strn4
																	Tax1bp1
																	Nfe2l2
																	Rasgef1c
																	Gm26735
																	Puf60
																	Bzw2
																	Igf2bp2
																	Prex2
																	Arid5b
																	Nkain2
																	App
																	Lin7c
																	Irf2
																	Cdkn1b
																	Cox7a2l
																	Atp6v0e2
																	Rnf130
																	Dennd2a
																	Ahr
																	Ccser2
																	Tle3
																	Klf7
																	Parp14
																	Mlip
																	Ndrg1
																	Sec11c
																	Aplp2
																	Dhrs1
																	Egln1
																	S1pr3
																	Azin1
																	Npdc1
																	Flna
																	Pex2
																	Pcdh9
																	1810043G02Rik
																	9630013A20Rik
																	Gpatch8
																	Arl2bp
																	Cdc42
																	Tln1
																	Eif3f
																	St13

## Sheet: Adult CD45-Ter119-
Chondro-1	Chondro-2	Chondro-3	Endo-Arterial	Endo-Sinusoidal	Fibro-1	Fibro-2	Fibro-3	Fibro-4	MSCs-CAR	MSCs-PαS	Muscle	OLC	Osteochondro	Pericyte-1	Pericyte-2
Acan	Hapln1	Matn3	Egfl7	Plvap	Anxa8	Tnmd	Thbs4	Pcsk6	Tmem176b	Mfap5	Myl9	Col1a2	Crispld1	Des	Acta1
Cnmd	Col11a2	Cenpm	Pecam1	Selenop	Dcn	Thbs4	Ccdc3	Fn1	Cxcl12	Gsn	Tinagl1	Col1a1	Cpe	Dag1	Ckm
Chadl	Col9a3	Cdk1	Cdh5	Emcn	Cilp2	Chodl	Col1a2	Gnpnat1	Hp	Dpt	Notch3	Bglap	1500015O10Rik	Rps4x	Des
Chst11	Col9a1	Nt5dc2	Ly6e	Kdr	Sod3	Ptx4	Col1a1	Creb5	Tmem176a	Clec3b	Gucy1a1	Lum	Wif1	Rpl21	Mb
Col9a2	Ppa1	Ckap4	Slc9a3r2	Eng	Dstn	Serpinf1	Igfbp6	F13a1	H2-K1	Fstl1	Tpm2	Bglap2	Clu	Eef1a1	Tcap
Ucma	Col9a2	Cnmd	Ptprb	Tfpi	Fxyd5	Mmp2	Kera	Rgcc	H2-D1	Col3a1	Cald1	Omd	Prg4	Gnas	Cox6a2
Col27a1	Col11a1	Cks1b	Esam	Fam167b	S100a4	Ssc5d	Tnmd	Has1	Igfbp4	Rnase4	Gm13889	Col5a2	Mfge8	Rpl9	Cryab
Col9a3	Ckap4	Cenpw	Flt1	Tcn2	Prelp	Scx	Fmod	Ugp2	Gdpd2	Ly6a	Myh11	Pth1r	Itm2a	Rpl23	Slc25a4
Matn3	Cnmd	Spc24	Cd93	Cdh5	Igfbp7	Aebp1	Cpxm2	Fam129a	Vcam1	Cd34	Tagln	Ptgis	Fzd9	Rpl35a	Tpm2
Col9a1	Epyc	Col9a2	Cav1	Stab1	Igfbp6	Lpar1	Serpinf1	Htra4	Cdh11	Celf2	Mylk	Runx2	Cytl1	Rpl37	Gapdh
Mia	Col2a1	Col9a1	Tmsb4x	Mmrn2	Ptgis	Rflnb	Itgbl1	Prg4	Gas6	Ecm1	Sparcl1	Cdh11	Pam	Rps8	Tnnc2
Col11a2	Fxyd2	Tacc3	Cavin2	Egfl7	Comp	Cpxm2	Fndc1	Sdc2	B2m	Col14a1	Rgs5	Mmp2	Scara3	Rps5	Mylpf
Papss2	Panx3	Acan	Sptbn1	Lrg1	Crip2	Basp1	Pcolce	Tspan15	Kitl	Serping1	Tpm1	Fgfr1	D630045J12Rik	Ppp1r14b	Hspb6
Hapln1	3110079O15Rik	Unc5c	Ly6c1	Cldn5	Cd9	Itgbl1	Ptgis	Emilin2	Agt	Tnxb	Acta2	Gpc1	Vit	Rpl30	Chchd10
Col2a1	Mia	Col9a3	Adgrf5	Cd93	Clu	Mxra7	Ssc5d	Axl	Fbln5	Pdgfra	Ppp1r12a	Alpl	Ninj1	Rpl13	Ybx1
3110079O15Rik	Serpinh1	Col2a1	Tm4sf1	Plxnd1	Ndufa4l2	Lhfp	Abi3bp	Ackr3	Ptprd	Fbln2	Rgs4	Mxra8	Rbp4	Pdlim4	Myl1
Calml3	Col27a1	Hapln1	Fabp4	Esam	Abi3bp	Mtch1	Dcn	Fermt2	Serpine2	Ltbp4	Nr2f2	Dlx5	Meltf	Rps16	Tnnt1
Sox9	Prkg2	Trpv4	Ramp2	Ptprb	Crip1	Lgals1	Cilp2	Clic5	Tpm1	Fbn1	Rasl11a	Tmem119	Fibin	Tpt1	Apobec2
Xylt1	Matn3	Col11a2	Podxl	Sh3bp5	Pmp22	Cacna2d1	Timp2	Scn1b	Pappa	Ahnak	Rbpms	Olfml3	Crim1	Rpl7	Smpx
Ncmap	Acan	Papss2	Gnai2	Ets1	Mbnl1	Cyba	S100a4	Serpinb6a	Lepr	Cd248	Sncg	Fkbp7	Itm2c	Rps7	Aldoa
Scrg1	Smpd3	Smc2	Emcn	Pecam1	Lbp	Cnn3	Pamr1	Cd164	Ebf3	Serpinb6a	Mcam	Nrp2	Cst3	Rpl28	Aes
Wwp2	Syt8	Mthfd2	Nrp1	Ctla2a	Trps1	Col12a1	Thbs2	Tln2	Cd302	Mmp2	Aoc3	Ctsk	Sparc	Rpl19	Atp5e
Lef1	Smim5	Sdc3	Ecscr	Gpihbp1	Angptl7	Col1a1	Prelp	Hbegf	Cp	C1s1	Mustn1	Ptprd	Col11a1	Rps3a1	Ybx3
Fgfr3	Pth1r	Top2a	Eng	Flt1	Htra4	F2r	Clec3b	S100a6	Dpep1	Col5a1	Filip1l	Fap	Meg3	Rpl18	Selenow
Trpv4	Papss2	Tpx2	Tie1	Ly6e	Nt5e	Col1a2	Scx	Cdh13	Adipoq	Fndc1	Flna	Clec11a	Tnfrsf11b	Rpl17	Uqcrq
Col11a1	Rcn1	Nrm	Kdr	Fabp4	Lgals3	Marcks	Dpysl3	Col22a1	Lpl	Ly6c1	Des	Rcn3	Cilp2	Eef2	Myl2
Sdc4	P3h1	Chst11	Col4a1	Lgmn	S100a6	Mfap4	Sema3c	Procr	Zeb2	Lrp1	Csrp1	Cd63	Thbs1	Rpl6	Pgam2
Plod2	Chst11	Smc4	Ifitm3	Gimap6	Nbl1	Postn	Crispld2	Metrnl	Esm1	Nov	Igfbp7	Serpinf1	Chad	Rps21	Cox8b
Slc35e3	Ncmap	Lmnb1	Sparcl1	Mafb	Mustn1	Mfap2	Il33	Cyp1b1	Tnc	Axl	Map1lc3a	Cd200	Susd5	Rpl24	Pdlim7
Susd5	Nid2	Cks2	Mmrn2	Plk2	Gm17455	Cald1	Anxa2	Itih5	Runx1	Lum	Bcam	Tmem59	Fxyd5	Rpl18a	Tnnc1
Slc26a2	Ssr2	Tk1	Tspan13	Ecscr	Cilp	Olfml3	Angptl1	Ppp1r14b	Cxcl14	Timp2	Olfr558	Fam3c	Comp	Rpl36a	Fabp3
Pkdcc	Shisa4	Ucma	Ly6a	Bst2	Fxyd6	Mxra8	Crip1	Gfpt2	Mme	Steap3	Pdgfrb	Gxylt2	Cd9	Jund	Tuba4a
Hhip	Fkbp11	Car12	Bcam	Marcksl1	Cdh13	Mgp	Gm42418	App	Cyp1b1	Cygb	Epas1	Creb3l1	Cdc42ep3	Rps10	Gpx4
Pdcd4	Fkbp9	H2afz	Epas1	Adgrf5	Col5a2	Thbs2	Igf1	Cd55	Serping1	Nbl1	Pcp4l1	Scarf2	Ctdspl	Rps19	Cox5a
Fgfrl1	Ostc	Col27a1	Cd200	Fcgrt	Prg4	Fmod	Ecm2	Tnfaip2	Cdh2	Igfbp6	Gucy1b1	Sp7	Sdc4	Rpl39	Eef1a2
Runx3	Gale	Col11a1	H2-D1	Aplp2	Ccdc3	Ctsk	Emp3	Sash1	Gpx8	Aspn	Myl6	Twist1	Phlda1	Rpl8	Atp5k
Edil3	Ost4	Pclaf	Cyyr1	Gng11	Ank	Selenom	Lgals1	Sidt2	Apoe	Loxl1	Atp1b2	Sem1	3110079O15Rik	Rpl36	Myoz2
Pde4b	Ssr4	Prc1	Cav2	Adgrl4	Tspo	Pcolce	Col12a1	Aldh1a3	Ackr4	Bicc1	Ppp1r14a	Pdgfrl	Col2a1	Cebpb	Hspb7
Tsc22d1	Pkdcc	Selenoh	Gimap6	Tie1	Col1a1	Ctsz	Adamts2	Emp3	Csf1	Vim	Mprip	Ibsp	Sox5	Chodl	Bin1
Sparc	Il17b	C1qtnf3	Gng11	Rasip1	Htra1	Gas2	Prrx1	Dcbld2	Sfrp4	Ddah2	Pdgfa	Col5a1	Maged2	Rps27a	Tpm1
Meltf	Wscd2	Stmn1	Calm1	Flt4	Gpx1	Il11ra1	Col6a2	Cystm1	Kng2	Ifitm3	Ptp4a3	Tnn	Rflna	Rps24	Cfl2
Unc5c	Chadl	Slc26a2	Myct1	Arhgap31	Card19	Rgs2	Col6a1	S100a13	Pdgfrb	Mgst1	Itgb1	Sparc	Eps8l2	Pax7	Uqcrb
Trib1	Fam89a	Hmgb2	Adgrl4	Tcf4	Chad	Wwtr1	Olfml3	Psmd8	Ifitm3	Ddr2	Lmod1	Gpx3	Ndufa4l2	Rack1	Cox7c
2810001G20Rik	Fgfr3	Zfp367	Col4a2	Rbpms	Capg	Ogn	Lhfp	Mcub	Cfh	Tmod2	Rras	Cthrc1	Prnp	Rps13	Sh3glb1
Shisa4	Slc26a2	Ran	Icam2	Rapgef5	Anxa1	Ppic	Mxra7	Capg	Angptl4	Add3	Ndrg2	Thbs2	Scrg1	Rps14	Cox6c
Slc13a5	Sdc3	Ube2s	Afdn	Cyyr1	Ahnak2	Col18a1	Nbl1	Slc9a3r1	Selenop	Tppp3	Gjc1	Lgals1	Acan	Rps3	Tpt1
Sox5	P3h4	Mia	Aplp2	Myo10	Slurp1	Pdgfa	Crip2	Colec12	Igfbp5	Ebf1	Col18a1	Adamts2	Ank	Rpl11	Rps2
Fxyd2	Tmem97	Pkdcc	Cd300lg	Cd300lg	Cdon	Ctsd	Creb3l1	Itga6	Gja1	Gstm1	Crip1	Dpysl3	Barx1	Rpl10	Fhl1
S100b	Car12	Ncmap	Hspb1	B2m	Plp2	Cilp	Col8a2	Smim14	Ggt5	Igf1	Map3k20	Pltp	Sox9	Rpl3	Mrpl30
Kcnma1	Scrg1	H2afx	Gpihbp1	Robo4	Pam	Tshz2	Loxl2	Lgals3	Ebf1	Ebf2	Ebf1	Serpinh1	Sdk2	Rps20	Csrp3
Bhlhe41	Sox9	Chadl	Ctla2a	Nrp2	Ninj1	Ptn	Apod	Sparcl1	Marcks	Medag	Pdlim3	Vasn	S100b	Rps15a	Trdn
Mdfi	Fam180a	Runx3	Cd36	Enpp6	Dpysl2	Pkd2	Fxyd6	Sema3a	H2-Q7	Scara5	Hspb1	Bgn	Ddah1	Rps9	Atp5c1
Jun	Atf3	Fxyd2	Tinagl1	Clec14a	Pqlc3	Kctd1	Ogn	Bicd2	Kng1	Rarres2	mt-Cytb	Bglap3	Tspan3	Rps27	Myl3
Sdc3	Rcn3	Epyc	Ehd2	Epas1	Rabac1	S100a6	Antxr1	Retreg1	Samhd1	Lima1	Col4a1	Gja1	Slc20a1	Cdh15	Tnni1
Nop58	Ppib	H1fx	Mgll	Ushbp1	Slc29a1	Scube2	Fhl1	Cd44	Grem1	Nid1	Col4a2	Mef2c	Chst12	Naca	Ttn
S100a1	Matn1	Fam89a	Ltbp4	Igfbp4	Scara3	Oaf	Map1b	Cpd	Foxc1	Lrrn4cl	Pde3a	Selenom	Cox4i2	Rpl26	Neb
Bmp7	Runx3	Pbk	Kitl	Nrp1	Serpine2	Meox1	Anxa5	Sema3c	Arrdc4	Col5a3	Tbx2	Ptprs	Ucma	Rpl7a	Klhl41
1190002N15Rik	Srm	Nid2	H2-K1	Npr1	Col3a1	Tcf4	Add3	Medag	Chrdl1	Serpinf1	Nrip2	Cbfb	Selenos	Rps11	Jsrp1
Rflna	P4hb	Slc13a5	C1qtnf9	Elk3	Marveld1	Fndc1	Thy1	Ninj1	Plpp3	Prrx1	Lpp	Ccdc12	Plod2	Rps15	H19
P3h4	Mdfi	Rangap1	Itga6	F11r	Dkk3	Mmp14	Fgf9	Errfi1	Fhl2	Lysmd2	Gng11	Lox	Itga10	Rpl27a	Ndufa5
Shox2	Plagl1	Gmnn	Bst2	Ets2	Lox	Cd63	Ckb	Fgl2	Lgals3bp	Pcolce	Pde5a	Cfh	Ppp3ca	Rpl34	Ndufc1
Pla2g5	Serf2	3110079O15Rik	Cd34	Ramp2	Smim14	Adcy7	Meox2	Gm17455	1500009L16Rik	Ablim1	mt-Nd4	Fgfr2	Stk26	Rpl10a	Atp5l
Sobp	Kdelr3	Cdca8	Cxcl12	Ldb2	Cst3	Meox2	Angptl7	Ctgf	Cald1	S100a10	mt-Atp6	Bicc1	Foxd1	Tln2	Myot
Gpc6	Pdrg1	Rrm1	Slfn5	Col4a1	Tnxb	Anxa5	Ndufa4l2	Ecm1	Clmp	Apod	Fermt2	Col16a1	Slc38a1	Maff	Uqcc2
Fam89a	Unc5c	Dut	Tcf4	Slfn5	Glud1	Ebf1	Fbln2	Sox5	C1ra	Fhl1	Hopx	Snhg18	Creb5	Rpl29	Bola3
Emilin1	Gramd2	Dnajc9	Srgn	Gnai2	Thbs4	Lama2	Plpp1	Tmem100	Tns3	Man1a	Rbpms2	Spp1	Wwp2	Rps12	Eif1
Fosb	Clec11a	Ccna2	S1pr1	Srgn	Enpp1	Aspn	S100a6	Crip1	Rspo3	Sdc2	Zeb2	Mef2a	Smoc1	Rpl32	Car3
Peg3	C1qtnf3	Dtymk	Sox18	Mrc1	Sbsn	Aig1	Pkd2	Gpx1	Epas1	Pdpn	Itga7	Copz2	Pdgfrl	Pnrc1	Cox5b
Cspg4	Sec61b	Scrg1	Fkbp1a	Arhgap29	Tmem43	Mkx	Cd81	S100a16	Gpx3	Sptbn1	mt-Co3	Myo10	Fgfr2	Rps26	Ndufa12
Pde3a	Trpv4	Fgfr3	Atox1	Tmsb4x	Fibin	Gng11	Tnxb	Uqcc2	Tmbim6	C1ra	Cystm1	Mfap2	Tsc22d1	Rpl5	Mpc2
Notum	Fscn1	Ccdc34	Jam2	Notch1	Cyb5r3	Fbn2	Col15a1	Htra1	Ibsp	Ifitm2	Prkar1a	Smoc2	Kcnma1	Myl12a	Ndrg2
Nid2	Gpc1	Rrm2	Rasip1	Icam2	Selenos	Pcsk5	Fibin	Mrc2	Ghr	Il11ra1	Myo1b	Cnn2	Id1	Rpl12	Uqcr11
Ptch1	Cpa6	Prkg2	F11r	Fkbp1a	Osbpl9	Map1b	Sod3	Syngr2	Rbms1	Tgfbi	Rasgrp2	Mmp14	Nt5e	Rplp0	Ptp4a3
Pdrg1	Peg3	Tmem97	Tspan7	Map4k4	Raph1	Col22a1	Acta2	Chp1	Itga1	Itih5	Esam	Dap	Enpp1	Vcam1	Ndufb10
Ckap4	Slc35b2	Hmgn2	Prex2	Myct1	Dpysl3	Sparcl1	Arl6ip5	Glul	Mylk	Anpep	Rcan2	Cpxm1	Mall	Ddx5	Atp5f1
Pcolce2	Ppic	Ezh2	Rbpms	Cd38	Chst12	Itgb1	Zfhx4	Ugdh	Nrp1	Ptgfrn	Nab1	Cdkn1c	Raph1	Rpl15	Atp5g1
Rcn2	Cdk6	Scd2	Myl12b	Ptbp3	Arl6ip5	Pdgfrl	Tgfbi	Hspb8	Rarres2	Antxr1	mt-Co2	Pcolce	S100a1	Rpl14	Atp5j2
Slc38a3	Cyr61	Racgap1	B2m	Serinc3	Prrx1	Srpx2	Inhba	Arhgdia	Vegfc	Vcan	Id3	B3gnt9	Col27a1	Rps2	Cox6b1
Kctd4	Mthfd2	Plod2	Cavin1	Abcc9	Ltbp3	Pls3	Aig1	Scara3	Serpina3g	Antxr2	Lhfp	Nuak1	P4ha1	Rps23	Eno3
Pitpnc1	Lman1	Slc35e3	Pdgfb	Nr2f2	Emp3	Wisp1	Prrx2	Cdon	Rbpms	Vat1	Ednra	Mpp6	Ibsp	Tnfrsf12a	Ndufb4
Cmtm5	Prr5	Ppa1	Ushbp1	Myh9	Npdc1	Tns3	Fam26e	Lrrn4cl	Kctd12	Entpd2	Prss23	Cst3	Ecm2	Rpsa	Atp2a1
Gal3st1	Nog	P3h4	Msn	Ap2s1	Col15a1	Itm2b	Clec11a	Epb41l1	Wisp2	S100a6	Jag1	App	Bambi	Cd82	Nrap
Gpc1	Kdelr2	Mybl1	Lims2	Tmem176b	Slc38a1	Scarf2	Pmp22	Hipk2	Bmp6	Cavin1	Aspn	Tmem2	Trps1	Gpx3	Nexn
Prr5	Ucma	Ube2c	Ets1	Arhgef7	Galnt15	Eva1b	Rnase4	Ctsb	Bst2	Epb41l2	Tns1		Bnip3	mt-Co3	Ndufa4
Mgp	Rspo3	Pgam1	Crip2	Stab2	Ecm2	Palld	Npdc1	Rab37	Igsf3	Frmd6	Wtip		Frzb	Crlf1	Macrod1
Pth1r	Impa2	Rpa2	Cldn5	Cavin2	Rabgap1l	Myl6	Pdgfrl	Vat1	Fstl1	Anxa1	Gja4		Col9a2	Rps28	Adssl1
Csgalnact1	Slc38a3	Asf1b	Ets2	H2-K1	Ywhaq	Kera	Ptx4	Pdgfra	Mxd4	Nfia	Zfhx3		Fmod	Rpl22	Myl12a
Kcna6	Prss50	Nop58	Tcf15	Sox18	Cd109	Sh3bgrl3	Col3a1	Rnh1	S1pr3	Ntn1	Cpe		P3h2	Fau	Ndufa13
Tubb2a	Mydgf	Snrpd1	Gngt2	Tmem176a	Col1a2	Selenof	Plpp3	Pla1a	Loxl1	Lgals1	Npy1r		Dap	Rpl38	Usmg5
P3h1	Ninj2	Mad2l1	Unc45b	Nid1	Dap	Laptm4a	Lamb2	Fam49a	Il34	Olfml2b	Cox8a		Zbtb20	Fgfr4	Mdh1
Msi2	Mrpl17	H19	Ece1	Ece1	Gas1	Olfml2b	Selenom	Tmem196	Maf	Nfix	Uba2		Ctgf	Cnn3	Ndufb8
Ppp1r1b	Swi5	Gramd2	Cdh13	Vamp5	Timp2	Pdia3	Vim	Glud1	Mdk	Tuba1a	mt-Nd2		Aff3	Cd63	Mrpl12
Fkbp9	Slc13a5	Slc35b2	Cd81	Nectin2	Ngef	Antxr1	Lox	Cux1	Runx2	Txn1	Sorbs1		Tmem45a	Rps18	Sdhb
Egr1	Tmed9	Ninj2	Adam15	Plekho1	Fhl1	mt-Cytb	Igfbp7	Dlx3	Nudt4	Fez1	Rasl12		Dixdc1	Rpl37a	Ndufs7
Ppib	Scd2	Tubb5	Tcim	Mgat4b	Trim47	Gas1	Tuba1a	Lrp1	Tnfrsf19	Bmp1	Actn4		Ivns1abp	Rplp2	Actn2
Tspan3	Rspo4	Cdkn2d	Kank3	Fzd4	Stk38l	Ifitm2	Fkbp7	Ltbp3	Cd1d1	Islr	Slc25a4		Col9a3	Ubc	Tmod4
Rpl22l1	Btg2	Hnrnpa1	Arhgap31	Btnl9	Pls3	Cpq	Mkx	Tnxb	Adamts2	Plpp3	Rap1a		Fap	Errfi1	Ndufb9
Kif21a	Serp1	Cenpq	AW112010	F8	Itgb5	Zfhx4	Pls3	Zeb2	Epdr1	Adamts2	Rock1		Eno1	Clmn	Cdc34
Extl1	Fkbp10	Birc5	Palmd	Plpp1	Adk	Ecm2	Nov	Ckb	Islr	Csf1	Olfml2a		Fry	Cux1	Ndufb7
Dhx58os	Capn6	Tubb6	Tmem88	Pim3	Igfbp5	Timp2	Anxa1	Cd109	H2-Q10	Anxa2	Csrp2		Ptgis	Mt2	Tcea3
Btg2	Dnajb1	Mki67	Plk2	Jak1	Plxdc2	Serpinh1	Serping1	Vim	Fst	Thy1	Syne2		Pkm	Skil	Park7
Eif1a	H2-DMb1	Lig1	Tek	Bok	Clic1	Insc	Cavin3	Tgm2	Cnn2	Fam102b	mt-Co1		Colec12	Hsp90ab1	Gyg
Epyc	Wnt5b	Bmp7	Itpkb	Ctsb	Fn1	Dpysl3	Gm17455	Ntn1	Lifr	Nfib	C1s1		Twsg1	Btg1	Uqcr10
Nrk	Msi2	Tfdp1	Txnip	Gimap4	Fam46a	Cilp2	Tspan2	Ebf1	Gpm6b	Dcn	Rarres2		Fgfrl1	Hspa8	Uchl1
Serpina1d	Srpx	Kif22	Rflnb	Kcnj8	Pkd1	Ctsl	Calm2	Man1a	Id4	Angptl1	Actb		Scin	Itih5	Atp5o.1
Kdm6b	Foxa3	Jun	Adgrg1	Picalm	Rnh1	Ckb	Arl5a	Raph1	Map4k4	Il6st	Ptms		Tob1	Pde4b	Cox4i1
Synpo	Pdia5	Fam180a	Ppp1r2	Cmtm3	Ckb	Ap1s2	Dpysl2	Foxo1	Psmb8	Ank2	Pbxip1		Cpm	Ifrd1	Ndufa7
Nedd4	Pcolce2	Serpinh1	Aqp1	Rbp1	Pmepa1	Add3	Capg	Elmo1	Gm4951	Ctsb	Palld		P4ha2	Eif1	Hspb1
Itpr2	Dad1	Tceal9	4931406P16Rik	Jup	Vcan	Axl	Atp6v0a4	Lamp1	Fgf7	Meox2	Actn1		Dhx58os	Trib1	Tpm3
Rplp1	Sp7	Pgk1	Plcb4	Cotl1	4930523C07Rik	Psip1	Tnc	Plec	Mgst1	Cast	Pten		Ntn4	Rps6	Smtnl1
Colgalt2	Gm43154	Spc25	Mapk3	Tek	Aig1	2020-09-07	Sparc	Anxa1	Atp13a3	Ramp2	Ppp1cb		Cpq	Gstm1	Trim54
Vps37b	Pgam1	Impa2	Wasf2	Map4k5	Ccdc80	Pmepa1	Wwtr1	Egfr	Slc6a6	Gas1	Cav1		Malat1	mt-Cytb	Xirp2
Gadd45g	Cgref1	Lockd	Ctnnb1	Thbd	Htra3	Emp1	Il11ra1	Epdr1	Zfp36l1	Ifi204	Cd151		Kif21a	Fgfr1	Ldhb
Scd2	Timp1	Smpd3	Plxnd1	Marcks	Nr1d1	Rhoq	Nfix	Chst2	Ltbp2	Ski	Ubb		Omd	Ncam1	Adprhl1
Sdk2	Mrps6	Rfc5	Psmb8	Smagp	Atp6v0a4	Tmsb10	Sema3b	Sirpa	Pik3r1	S100a11	Kcnk3		Cilp	Sqstm1	Mpc1
Nckap5	Hmgcr	Tcf19	Serinc3	Gpr182	Ctgf	Ltbp3	Ahnak2	Pfdn1	Zfp36l2	Cyb5a	Ech1		Serpine2	Rpl23a	Rpl18a
Hbegf	Nme1	Wscd2	Mast4	Tm4sf1	Pkm	Tnc	Slc39a13	Ctsk	2020-09-04	Col6a2	mt-Nd1		Smoc2	Mcl1	Ldb3
Taf13	Xylt1	Tedc1	Ifitm2	Col4a2	Cfh	Fbln5	Pqlc3	Ildr2	Palld	Mmp14	Tm4sf1		Pitx1	Cavin2	Nol3
Tmed9	Slc35e3	Sox9	Ifi203	Rgl1	Mpp6	Col4a2	Cdh13	Atox1	St3gal6	Crip1	Cygb		Cemip	Eef1b2	Ccng1
Islr	Plod2	Vps37b	S100a16	Ralb	Xbp1	Crlf1	Rflnb	Rgs5	Steap4	Nav1	Mef2c		Hoxc10	Akr1b3	Vdac1
Vgll4	Thbs3	Cyp51	Gimap1	Apold1	Col8a2	Mafb	Tppp3	Rabgap1l	Npc2	Cadm3	Cox4i2			Rpl35	Myl6b
Golph3	Steap1	Smim5	Arhgap29	Kank3	Tob1	Egfr	Mettl24	Matn4	Sdc1	Zfp36l1	Atp2a2			Eef1d	Ndufa2
Prkg2	Nt5dc2	Ckap2l	Snrk	Tpm3	Ptms	Rbp1	Vcan	Reep5	Fmo2	Rhoj	Pde1a			Rpl4	Ube2b
Hif1a	Slc35d1	Nav2	Elk3	Rasgrp3	Alox12	Rnase4	Tmem119	Ptgfrn	Snai2	Sntb2	Rrad			Eif4a1	Mlf1
Pgam1	Sec61g	Bex3	Tagln2	Calm1	Sema3c	Myl12a	Col5a2	Prdx5	Trf	Ctsl	Inpp5a			Runx1	Homer2
Ost4	Vps37b	Peg3	C130074G19Rik	Ctsl	Fzd8	Clec11a	Tspo	Ece1	Cebpa	Atf5	Atpif1			Rbm39	Gnas
Atf3	Mogs	Cenpn	Mndal	Itga1	Lrrfip1	Col13a1	Htra1	Tmod1	Fcgrt	Lamb2	Mgst3			Arid5b	Pdlim3
Car12	Gadd45b	Shisa4	Ybx1	Ipo11	Uaca	Igf1	Fam102b	Limch1	Mmp23	Col5a2	Cnn2			Sbno2	Rwdd1
Serpinh1	Sdc4	Mdfi	Arhgef15	Abcg2	Nucb2	Slc16a2	Atf5	Ntn4	Cldn10	Abca8a	Ebf2			Zbtb20	Atp1a2
Ikzf4	Wnt4	Syt8	Utrn	Ifitm3	Malat1	Bace2	Lmna	Lpgat1	Aplp2	Glud1	Pnpla2			Pim1	Fth1
Creb3l2	Mfge8	Prr5	Anxa3	Sema6a	Ugp2	Hopx	Atp6ap2	Gchfr	Sox4	Lama4	Ckb			Peg3	1810058I24Rik
Kcnq1ot1	1810058I24Rik	Sgo2a	Ptp4a3	Macf1	Col6a1	C1qtnf6	Gng11	Npdc1	Olfml2b	Lsp1	Ntrk2			Notch3	Myh7
Ninj2	Surf4	Mlf1	Macf1	Peak1	Creb5	Apod	Plp2	Enpp2	Apbb2	Selenow	Limd1			Fxyd6	Sln
Apoe	Jun	Mogs	Tmod3	Cltc	Pkd2	Abi3bp	Nenf	Adamtsl5	Angpt1	Lbp	Gcnt2			Acta2	Ankrd2
Il17d	Pde4b	Lingo1	Itm2b	Mef2c	Slc6a6	Nid1	Uts2r	Mfap3l	Fgfr2	Heg1	Mrvi1			Jsrp1	Atp5j
Gramd2	Nrk	Cenph	Sox17	H2-D1	Tmed10	Hexa	Dap	Anxa3	Plxdc2	Capg	Sort1			Mafk	Lmod2
Slc43a3	Fosb	Grb10	Fli1	Upp1		Fstl1	Dynlrb1	Fam124a	2020-03-01	Col4a1	Plcb4			Celf2	Mt3
Nfatc2	Lrrc59	Tuba1b	Afap1l1	Prkch		Txndc5	S100a10	Igsf8	Ctsl	Nenf	Rgs7bp			Myf5	Fitm1
Sox6	Batf3	Dhfr	Mef2c	Il6st		Timp1	Chad	Pon2	Lamp2	Akap13	Ramp1			Sh3glb1	Mrpl42
Eef1a1	Scd1	Angptl2	Rras	Tspan15		Spry1	Ctsk	Cd151	C4b	Zeb2	Ppp1r12b			Eif3f	Ppp1r1a
Pcp4	Colgalt1	Rpl22l1	Stmn2	Slco2a1		Loxl2	Uqcc2	Htatip2	Podnl1	Adamts5	Dmd			Cox8a	Cox7a1
Pde4dip	Hdlbp	Dek	Tjp1	Tmsb10		Chpf	Ndufa11	Ly6a	Slc26a7	Gpc3	Timp3			Sdc4	Rbm38
Prnp	Sec22b	Nsd2	Arpc3	Tgfb1		Cdh11	Medag	Card19	Fam69a	Htra3	Nexn			Nop58	Gng5
Eif4e	Nfatc2	Nuf2	Ablim1	Hspg2		Tmsb4x	Col8a1	Insig2	Fbn1	Marcks	Rsu1			Fosb	Sh3bgr
Srebf1	P4ha2	Scarb1	Aplnr	Pcdh17		Prph	Twist1	Cav1	Rasl11a	Lamc1	H3f3b			Eif3h	Fastk
mt-Co1	Pgk1	Thbs3	Myh9	Cmtm8		Atf5	Ctsh	Ccdc3	Ifnar2	Ndn	Itga1			Pmepa1	Atp5g2
Hs3st3a1	Eno1	P3h1	Dock9	Hes1		P3h3	Thbs3	Rex1bd	C2	Cavin3	Gnb4			Cox7a2l	Slc25a3
Wisp3	Copz2	Fkbp9	She	Zfp36l1		mt-Nd4l	Synm	Fth1	Cited2	Plxdc2	Tesc			Rpl31	Emc6
Btg1	Slc39a11	Aurkb	Psme1	Gpm6a		Rasl11b	Fam46a	Shisa5	Rgs3	Dpysl2	Mark1			Rpl22l1	Rtn2
Hk2	Rrbp1	Xylt1	Sh3bgrl3	Gm1673		Gnai1	Cgref1	Edem2	Nptn	Podn	Higd1b			Rps25	Tpi1
Cpe	Slc39a14	Tyms	Gimap4	Atox1		Lamb2	Wfdc1	Ptprs	Socs3	Tmsb4x	Filip1			Csrnp1	Uqcrfs1
Rps3a1	Bcat1	Dctpp1	Actn4	Arap3		Cd81	Tmem43	Ctsd	Ms4a4d	Ctsk	Hspb2			Klf9	Use1
Meg3	Tsc22d1	Tipin	Sptan1	Snrk		Col6a1	P3h2	Uap1	Wdr86	S100a16	Atp1a2			Flnc	Cycs
Lsp1	Fdps	Mcm5	Pltp	Trp53i11		Fbln7	Oaf	Pde8a	Tmem86a	Zcchc24	Il34			F2r	Eef2
Tuba1c	Grb10	Ybx1	Myl12a	Smap2		Oxct1	Rora	Plce1	Tmsb4x	1700019D03Rik	2020-09-07			Uqcrh	Chchd3
Zfp385b	Rtraf	Cdc20	Clic5	Adamts1		Jcad	Fam114a1	Actr3	Plxna2	Lpar1	Vasp			Cebpd	Dnaja4
Socs1	Pdia6	Tubb2a	Dusp3	Mfng		Twist1	Axl	Tmem43	Mpdz	Fxyd1	Foxs1			Tmsb10	1700021F05Rik
Myc	Rras2	Pla2g5	Rapgef5	Timp3		Svil	Prg4	Dst	Zfhx4	Tgfb2	Utrn			Anxa6	Rpl3l
Slc35d1	Gadd45g	Alyref	Heg1	Fus		Tenm3	Spon2	Npc1	Ar	Lama2	Adamts1			Ppp1r15a	Mef2c
Csrnp1	Ldha	Batf3	Efna1	Cyp4b1		Copz2	Ctsl	Vwa1	Bicc1	Col6a1	Cavin1			Asb5	Myf6
Ell2	Sec13	Sytl2	Jup	Sema6d		Tmem50a	AY036118	Itgb8	Lmo4	Lamp2	Nr4a1			Ncl	Hfe2
Stk26	Eif1a	Mcm7	Scarb1	Txnip		Npdc1	Gsn	Tbcb	Rai14	Col1a2	Tuba1c			Srrm2	Vegfb
Rhob	Rel	Plk4	Acvrl1	Aplnr		Ddah2	Ptgfrn	Sema3e	Oat	Myoc	Parm1			Edn3	Gpi1
Gjc3	Ier2	Ranbp1	Cd151	Dlc1		Nfix	Nucb2	Itgb5	Iigp1	Gem	Rhoj			Kdm6b	Gm11716
Morf4l2	Dhx58os	Incenp	Fabp5	Plpp3		Prrx2	Tmem109	Diaph1	Insig2	Gas6	2020-09-04			Chrna1	0610012G03Rik
Nfatc1	Trib1	Anp32b	Tmbim6	Ralgapa2		Dpysl2	Cacna2d1	Dnase2a	S100a11	Aldh2	Nrarp			Ank3	2010107E04Rik
Zmiz1	Csgalnact1	Tuba1c	Cfl1	Ltc4s		Sulf2	Dse	Nptn	Enah	Fam129a	Ifitm3			Nfkbia	Ndufab1
Tpt1	Rtl3	Emilin1	Entpd1	S1pr1		Ndufa13	Gpm6b	Sema3f	Pdlim2	Jak1	Dstn			Rplp1	Txn2
Sub1	Scarb1	P4hb	Clec14a	Tanc1		Zfp185	Aebp1	Npc2	Lox	Rbms1	Selenow			Chrdl2	Mybpc1
Runx2	Cspg4	Gins2	Abcg2	Actn4		Angptl1	Itga2	Slc43a2	Id3	Col6a3	Dtx3			Crip2	Atp5b
Junb	Hspg2	Nrk	Fbln2	Lpar6		Pea15a	mt-Nd4l	Car8	Nedd4	C3	Dlc1			Jmjd1c	Fam220a
Matn4	Rpl22l1	Lsm6	Gm42418	She		Hexb	Tpm4	Osbpl9	Dlc1	Lmna	Klf9			Ppp4r2	Ndufa6
Efcab1	1700025G04Rik	Dnajb1	Nfib	Yes1		Arl1	Nupr1	Calm1	Tuba1c	Grn	Inpp4b			Arl4d	D8Ertd738e
Rpl23	Calml3	Anln	Tpm3	Mtss1		Ptgis	C1qtnf2	Dpysl2	Lrpap1	Cd47	Gamt			Eif1a	Phb2
Dnajb1	Nudcd2	Wwp2	Ctnnbip1	S100a16		Cdh2	P4ha1	Ctsl	Rbm39	S100a4	Msrb1			Gapdh	Chpt1
Jmjd1c	Tiam2	Ldlr	Anp32a	Rbms1		Nenf	Igsf10	Lmo1	Spry1	Cd44	Fxyd1			Atp5g2	Ndufs6
Smim3	Tomm20	1190002N15Rik	Sh3glb1	Rab5c		Ntng1	Dkk3	Rap1a	Igf1	Nsg1	Synpo2			Cox4i1	Card19
Eno1	Stk26	Hhip	Rassf3	Top1		Selenow	Wipf1	Rbpj	Nnmt	Emilin2	Vcl			Ccnd1	Psmd6
Thbs3	Pofut2	Cdk6	Gnb1	Arpc3		mt-Nd2	Nnmt	Cmtm8	H2-Q4	Tmem119	Nudt4			Top1	Ndufa8
Nfat5	Colgalt2	Ncapg2	Rasgrp3	Apoe		Mrc2	Cltb	Fhl1	Slc5a3	Tagln2	Kcnab1			Chrnb1	Arpc5l
Sh3pxd2a	Tuba1c	Shcbp1	Adcy4	Icam1		Emp2	Hcfc1r1	Klc1	Tle2	Sod3	Ehd2			Pdpn	Etfb
Fmod	Tmie	Lsm2	Notch1	Mcam		Emilin1	Ndrg4	Txndc5	Klhl24	Mt1	Ndufa4l2			Egr1	Coq8a
Fzd9	Galk1	Pmf1	Ctnna1	Adgrl2		Rcn3	Ctsf	Ank2	Mmp13	Tmem100	Cox6c			Tubb6	Rnf11
Cryl1	Wwp2	Atp5g2	Smagp	Fli1		Telo2	Comp	Capns1	Mrps6	Ctdsp2	Fabp4			Tgif1	Cav3
Impa2	Cyp51	Lsm3	Clec2d	Adgrg1		Gpr153	Aes	Gprc5a	Cpxm1	Mxra7	Litaf			Pfdn5	Mllt11
Eef1b2	Copb2	Diaph3	Prkch	Ndrg1		Tgfb3	Sema3a	Ndufs5	Prdx4	Cgnl1	Ccdc3			Drp2	Cystm1
Rpl39	Matn4	S100b	Pcdh17	Maf		C1ql3	Ddah2	Itm2b	Efemp2	Reep3	Ndufb9			Hnrnpdl	Cops9
Trabd2b	Uck2	Fdps	Cracr2b	Gna12		Bmyc	Map1lc3a	Aqp1	Psap	Plec	Tgfb1i1			Pabpc1	Atp5d
Socs2	Kctd4	Rspo3	Rab11a	Tmem88		Tpm4	C1qtnf6	Tppp3	Myl9	Lhfp	Steap4			Spats2l	Tpd52l1
Thbs1	Cox4i2	1700025G04Rik	Klf2	Sgk1		Ccdc102a	Nrep	Glmp	Irf1	Ssc5d	Sorbs2			Bag3	Lppos
Kdelr3	Loxl3	Ssr4	Uaca	Scarf1		Fn1	Manf	Gabarap	Basp1	Psap	Tbx3os1			Gxylt2	Pygm
Wnt4	Hk2	Ptch1	Clec1a	Unc45b		Ppfibp2	Tagln2	Gusb	Colec12	Dbn1	Arhgap29			Pxdc1	Tmem38a
Rpl9	Rhob	Hnrnpab	Fgd5	Tnfrsf1a		Asah1	Fez1	Mpv17l2	Lamb1	Dclk1	Lgals1			Sfpq	Myl4
H2-DMb1	Mif	Slc25a10	Itgb1	Sptbn1		mt-Nd4	Arl1	Fyn	Spp1	Prrx2	Lims1			Eif3e	Coq10a
Hoxc8	Slc8a3	Il17b	Myo10	Gngt2		Mest	Matn2	Cp	Shroom3	Wipf1	Ift43			mt-Co2	Nudt4
Furin	Rpn2	Wisp3	Mecom	Gnb1		Eya2	Rhoq	Vldlr	Pon2	Hmcn2	Oaz2			Pde4d	Bnip3
Casc4	Lbh	Cdca3	Itga1	Tspan18		Actn1	Inf2	Sbsn	Myo1b	Anxa5	mt-Nd3			Rhoj	Fkbp3
Gfpt2	Elovl6	Hmgcr	Efnb2	Fyn		Calm2	Tmsb10	Nbl1	Cebpb	Nnmt	Rhob			Prox1	Acyp2
Rpl12	Ltv1	Hells	Hspa12b	Prcp		Naalad2	Glud1	Igfbp5	Tcn2	Mat2a	Pdlim7			Rtn2	2310002L09Rik
Ier2	Stk39	Tmpo	2900026A02Rik	Arl6ip1		Rasa1		Pbx1	Ptx3	Sema3c	Heyl			Mt1	Smdt1
Ctdspl	BC030870	Meltf	Dab2ip	Insr		Etv4		Hexa	2020-09-11	Phlda3	Tprgl			Ltbp4	Art1
Rpl13a	Efcab1	Mcm3	Pcdh1	Calcrl		Fkbp7		Cd248	Pdzrn4	Ugp2	Uqcr11			Rpl13a	Scn1b
Rcan1	Nop58	Msi2	Iigp1	Prex2		Tnfsf12		Psap	Tspan4	Tspo	Tmem51			Btf3	Ppp1r27
Osmr	Stc2	Ost4	Nes	Fgd5		Tgfbr2		Rhoq	Ankrd11	Calu	Myom1			Rock2	Hspb2
Ssr4	Pak3	Sdc4	Luzp1	Bambi		Hsp90b1		Palm	Bmp4	Pmp22	Malat1			Ube2d3	Zfp706
Cpne8	Npm1	Susd5	Ptprg	Ccdc88c		Strbp		Dtnbp1	Nrp2	Emp3	Cap2			Myc	Asb2
Serpina1a	Msmo1	Sox5	Sypl	Mylip		Plat		Rela	Tmod3	Fyn	Lamb2			Coq10b	Ctdnep1
Rps12	Susd5	Hjurp	Plpp1	Ephb4		Tmem204		Htra3	H2-Q6	Has1	Tln1			Nfia	Tnni2
Ier5	Mlec	Kif11	Smco4	Srgap1		Cd44		Txn1	H2-T22	Mt2	Kif5b			Mbnl2	Klhl40
Hdlbp	Higd1a	Rbbp7	Bcl6b	Psme1		Loxl1		Reep3	Tln2	Dnm1	Aplp2			Hnrnpa1	Popdc3
Rps24	Pygl	Cpa6	Gimap5	Pparg		Mcrip1		Sema5a	Gstm2	2020-09-11	Serpine2			Nfat5	Ndufv2
Cpa6	Gtf2f2	Uhrf1	Fryl	Tgm2		Gm42418		Ddah2	P2rx4	Apbb1ip	Lama5			Tanc2	Rpl7a
Cobll1	Serpine1	Gpc1	App	Btg1		Tnfaip8		Esyt2	Tgfbr3	Ackr3	Cryab			Rpl41	Rnf7
Smim5	Col12a1	Loxl3	BC028528	Fam171a1		Col6a2		Atp6v1e1	Itm2b	Dpysl3	Igfbp4			Zfand5	Ak1
Hmgcr	Insig1	Rplp1	Id1	Cd36		Hmgn3		Slc7a2	Col8a1	Pdlim2	Tsc22d1			Ank1	Ankrd40
Spats2l	Ift20	Stk26	Adgrl2	Nfkbia		Ccnd2		Plp2	Wnt4	B4galt1	Nes			Prkcq	Mgst3
Hs3st3b1	Tmem258	Slc35d1	Bvht	Bmpr2		Atp6v0a4		Slc48a1	Fzd5	C1qtnf2	Cavin3			Zeb2	Uqcrh
Ephb2	Fam104a	2610524H06Rik	Cd38	Zfand5		Col16a1		Crip2	Notch3	Tns1	Ccnd2			Gem	Fundc2
Mtss1l	Yrdc	Eif4e	Robo4	Psap		Lamc1		Fbln5	Atxn7l3b	Igfbp4	Sh3bgrl			Arl13b	Mrps24
Rpl36a	Vkorc1	Efcab1	Marcks	Abhd17b				C1qtnf7	Limch1	Cxcl12	Ilk			Hmcn2	Hspe1
Slc39a11	Fgfrl1	Cmc2	Dll4	Rsrp1				Grn	Vegfa	Aebp1	Dynll1			H3f3a	Pabpc4
Klf4	Kmt5a	Dbf4	Wwtr1	Brd2				Cast	Gprin3	Svep1	Lbh			Clcf1	Cops6
Rcn3	Hip1r	Cenps	N4bp3	Snx2				Tspan17	Marcksl1	Nova1	Ppp1r12c			Lmna	Mdh2
1700025G04Rik	Cd24a	Ncapd2	Isg15	Sdcbp				Cyb5r3	Soat1	Cd55	Lgalsl			Heyl	Bag1
Me1	Wisp3	Colgalt2	Hspg2	Sbno2				Emc2	Cul1	Ntrk2	Dgkb			Rapsn
Pak1	Zfp36	Gale	Cmtm8	Dusp6				S100a10	Tmem59	Ahnak2	Prkg1			Vapa
Pax1	Ssr1	Slc38a3	Syne2	Slc38a2				Csf1	Col4a1	Sh3d19	Snrk			Eif5
Rrbp1	Sort1	Rad51	Pdlim1	Clec2d				Sorbs2	Ogn	Prnp	Errfi1			H3f3b
Fkbp14	Efemp2	Hsp90aa1	Ifngr1	Shank3				Pmp22	Clec2d	Emp1	Pnrc1			Cfl2
Pebp1	Eef1e1	Hirip3	Arap3	Gimap1				Atp2c1	Pten	Tmem43	Gstm1			Eif3k
Eef2	Fbln7	Pde4b		Ankrd11				Mt1	Tcf7l2	Prss23	Slc2a4			Map4k4
Gm43154	Gxylt2	Smpdl3b		Cyb5a				Gpr1	Thsd7a	Ccdc80	Csnk1a1			Son
Bcat1	Pycr1	Eno1		Iigp1				Scg5	Pgf	Adamtsl4	Pln			Lgals1
Rplp0	Enah	Fgfrl1		Npnt				Vsir	Ak3	Osr1	Cyb5r3			mt-Nd2
Arih1	Ifrd1	Edil3		Pxn				Gprc5b	Rasa3	Arpc1b	Crip2			Nav1
Col12a1	Tbrg1	Gal3st1		Ifi203				Galnt1	Hvcn1	Myof	Gadd45b			Stat3
Dad1	Snhg6	Kif20b		Nfib				Serinc1	Il7	Ccdc50				C1qtnf3
H19	S100b	Fosb		Ctnnb1				Col4a2	Rftn1	Cxcl1				Hs6st2
Lingo1	Eef1g	Kdelr2		Msn				Bscl2	Il1rn	Fgl2				Cryab
Ppa1	Spcs1	Me1		Cracr2b				Rasgef1a	Csmd1	Fn1				Mrpl23
Cpm	Csrnp1	Pcolce2		Qk				Plekha1	Stk17b	Thbs3				mt-Nd1
Angptl2	Btg3	Lcorl		Adamts9				Ddr2	Ifngr1	Ybx3				Arhgap24
Camk4	Smad7	Rcn1		Xiap				Megf10	Lhfp	Mfap2				Slc43a3
Jund	Smpdl3b	Kmt5a		Kctd12				Rab10	C1s1	Slc1a5				Col5a3
Fam180a	Bhlhe40	2810001G20Rik		Rab11a				Micu1	Adgrf5	Shisa5				Smc6
Cthrc1	Ptch1	Knl1		Selp				Fbln7	Fam46a	Sash1				Rbbp6
Emb	Gng5	Npm1		Chst2				Ahnak	St5	Cped1				Cdh13
Itm2c	Zfp385b	Hat1		Pdgfb				Fcgrt	Lpp	Ptp4a2				Csnk1a1
Fkbp10	2810001G20Rik	Hmgcs1		Plekhg1				Fuca1	Ifi27	Mrc2				Tagln2
Snhg18	P4ha1	Colgalt1		Phldb2				Higd1a	Nisch	Nr3c1				Sde2
Acot7	Cobll1	Cspg4		Sfpq				Mvp	Cebpd					Ube2s
Dbi	Hmgcs1	1810037I17Rik		Kctd12b				Usp24	Mafb					Junb
Trim46	Hivep3	Kif26b		Grrp1				Anxa2	Pdgfra					Ripk1
Ptp4a1	Rcan1	Matn4		Ddx3x				Kif1b	Fus					Prkar1a
Slc35b2	Slc2a5	Cdkn2c		Sox4				Atp6ap1	C6					Ccnl1
Auts2	Sub1	Aspm		Tjp1				Ap2a2	Antxr1					Map1lc3a
Srpr	Crtap	Fscn1		Adgrg3				Aldh2	Cd63					Luc7l2
Ccnd1	Cdk2ap1	Elovl6		C130074G19Rik				Kdsr	Myl12b					Fus
Rcn1	Hspe1	Melk		Amotl1				Tmem65	Isg15					Hsp90aa1
C1qtnf3	Runx2	Neurl1b		Lyn				Rabac1	Rnd3
Gadd45b	Cd63	Hmmr		Plin2				B4galt1	Adgrl2
Grb10	Odc1	Ugdh		Psmb8				Lamb2	Srpx
Mrps6	Yipf5	Stard4		Tspan14				Bag1	Gsr
Fos	Efhd2	Atad2		Dapk2				Pgpep1	Hmgn3
Slc39a14	Tkt	Cmtm5		Grap				Flot2	Tapbp
Fry	Polr3d	Bcat1		Crim1				Timp2	Serpina3c
Acot1	Rpl41	Pkmyt1		Frmd4a				Cdk2ap2	Mycbp2
Ptgds	Prkcsh	Fdft1		Adcy4				Desi2	Tra2a
Snhg6	Rpl38	Fads1		Sptan1				Pgd	Lrrc58
Gfpt1	Serinc5	Mcm2		Cd81				Ly6c1	Laptm4a
Efemp2	Nfatc1	Anp32e		Fscn1				Efnb2	Lmo7
Tmx1	Me1	Clspn		Chst15				Pltp	Wls
Kmt5a	Klf6	Cda		Ier5				Tmbim1	Ahcyl1
Pkm	Alpl	Ipo5		Prkar1a				Pbxip1	Gpr88
Rap1gap	Siah2	Kif23		Ugcg				Prr13	Rbms3
Fxyd3	Rpl15	Bub3		Pear1				Tcp11l2	Sema6d
Aff3	Rcor2	Col12a1		Casp8				Wsb2	Ltbp1
Cemip	Eprs	Ppic		4931406P16Rik				Uap1l1	Prdx5
Lmcd1	Atp5g2	Pth1r		Fblim1				Gns	Lamp1
Scd1	Myc	Mxd3		Ppp1r2				Elf1	Efnb1
Pygl	Acot7	Dnmt1		AW112010				Plpp3	Ift43
Enah	Rpl13a	Slc43a3		Stox2				Lnx1	Mgmt
Enho	Pebp1	Nelfe		Zeb1				Pik3r2	Son
Lmo7	Sqle	Jpt2		Tnfaip1				Got1	Enpp4
Hivep3	Meltf	H2-DMb1		Prkd2				Qsox1	Zfp618
Ldlr	Ier3ip1	Fasn		Eif5				Commd7	Tmsb10
Paqr5	Golph3	Ssrp1		Rac1				Dusp14	Slc29a1
Serf2	Mlf1	Zfp385b		Tspan7				Epb41l3	Ftl1
Sfrp5	Fasn	Gm43154		Rbm39				Rock2	Myh9
Slc6a12	Ldlrad3	Scube2		Clic4				Cacna2d1	Pawr
Prkcz	Rps2	Gadd45g		Tmem37				Matn2	Dlg5
Cdc42se1	Chrdl1	Pdrg1		Rasal2				Cgnl1	Pgrmc1
Elovl6	Emilin1	St3gal4		Tmod3				Heg1	Dpysl3
Ostc	Plod3	Slc39a14		Sema3f				Rnf13	App
Fasn	Ldlr	Arhgap11a		Mndal				Pttg1ip	Fth1
Tspan6	Taf13	Prim1		Itga9				Rap1b	Adamts9
Socs3	Slc25a10	Ostc		Nbea				Dpy19l1	Irf2bp2
Ifitm10	Rps17	Bub1b		Itga6				Gas1	Cdc42ep1
Rgcc	Klf10	Acot7		Tcim				Arhgef12	Six1
F3	Cdc42se1	Ncapg		Midn				Gda	Errfi1
Skil	Bmp7	Clec11a		Nufip2				Ppp2r5a	Eepd1
Pycr1	Bzw2	Skp2		Hip1				Fkbp1a	Spon1
Errfi1	Sfn	Pdia5		Itm2b				Plekha2	Rgcc
Zfp36	Rpl32	Kctd4		Xbp1				Sgcb
St3gal4	Tspan4	Gtf2f2		Arhgap23				Ankrd13c
Gaa	Cope	Kdelr3		Sorbs2				Itgav
Rab28	Sfxn1	Insig1		Fnbp1l				Ttll7
Slc19a1	Gfpt2	Calml3		Gimap5				Tlr2
Tiam2	Hspd1	Snhg6		Exoc3l2				Mitf
Iffo2	Gdf10	Topbp1		Flnb				Sdk1
Sox8	Gpr180	Atf3		Slc43a3				Ywhag
Ppic	Rplp0	Csgalnact1		Slc31a2				Tagln2
Fndc3a	Ss18l2	Gpc6		Sh3glb1				Lpar1
Hdac4	Socs1	Uxs1		Ppp2r5a				Atp2b1
Rspo3	Rps25	Dot1l		Clta				Cavin1
Ugdh	Pmvk	Hivep3		Atrx				Tmem50a
Cyr61	Snd1	Mlec		Tm6sf1				Ncstn
Fn1	Fam213b	Sqle		Tacc1				Ndufa1
Usp53	Lmcd1	Rpsa		Vcam1				Ociad2
Atf4	Rplp1	Cdca5		Sult1a1				Tex264
Galnt18	Rpl4	Cit		Rassf3				Enho
Scube2	Ugdh	Steap1		Tmbim6				Anxa4
Foxa3	Snhg18	Cenpf		Dnase1l3				Adam9
Iqsec1	Pde4dip	Eef1b2		Galnt18				Dpt
Stk40	Bglap	Pgp		Csnk1a1				Dnm1
Tmem39a	Slc44a2	E2f1		Bik				Carhsp1
Dusp5	Eef2	Cbfb		Tmed5				Serpinb8
Cyp51	Dusp8	Knstrn		Hdac7				Rmnd5b
Foxc1	Tmem39a	Lrrc59		2900026A02Rik				Ostf1
Efhd2	Junb	Maz		Slc9a3r2				S100a4
Igdcc4	AC160336.1	Nusap1		Wsb1				Ramp2
Usp6nl	Lxn	Nucks1		Dock4				Rhoa
Maged1	Rps18	Trib1		Cdc42bpb				Ftl1
Kif26b	Slc2a1	Cdc42se1		Tspan9				Cpq
Wscd2	Slc35a2	Shisa2		Ddx5				9530068E07Rik
	Rpl29	Rpa3		Cfl1				Med25
	Ubtd1	Cobll1		Dennd5b				Fibp
	Rpl27a	Esco2		Ctnna1				Tspo
	Nsun2	Higd1a		Ccnt1				Ctsa
	Errfi1	Mis18bp1		Diaph2				Rab7
	Socs3	Rfc3		Fcho2				Txndc17
	Eif4e	Ephb2		Myzap				Nupr1
	Tnfrsf12a	Ndc80		Tmem2				Rab21
	Rpl10a	Haus8		Plod1				Ndufv3
	S100a1	Mpped2		Lrrc58				Rheb
	Stt3a	Mfge8		Purb				Zfhx2
	Eif2s2	Ckap2		Limch1				Gdpd5
	Krtcap2	Paics		Son				Ybx3
	Bbc3	Pcna		Spag9				Lrrfip1
	Hacd1	Rcc1		Smad1				Pqlc3
	Grb14	Nfatc2		Abcg1				Mindy2
	Hsd17b7	Cdk4		Adam10				Dctn2
	Eps8l2	Ppp1r1b		Dazap2				Ktn1
	Rps27a	Kif15		Dab2				Rala
	Ikbip	Extl1		Apbb2				AA467197
	Micall1	Tsen15		Pitpnc1				Tmem2
	Rack1	Thoc7		Adam15				Pkp1
	Rpn1	Smtn		Efna1				Ctdsp2
	Gfpt1	Nudc		Tra2a				Pdpn
	Eef1b2	Mcm6		Rbbp6				Gipc1
	Rps28	Gfpt2		Clk1				Dlgap4
	Eif5a	Eny2		Nr4a2				Stx4a
	2310039H08Rik	Cdk2ap1		Ccnl1				Bad
	Rpsa	Abhd12		Cd2ap				Asah1
	Cct2	Rps24		Clca3a1				Nfe2l2
	Comp	Srsf7		Id1				Tspan4
	Tceal9	Kif4		Swap70				Dmd
	Srpr	Ptgds		Cdk11b				Zfp385b
	Sox5	Scd1		Gm13889				Sod3
	Flywch2	Efhd2		Sptlc2				Pld3
	Rpl31	Rnf26		Lpp				Rarg
	Ppp1r1b	Pitpnc1		Wwc2				Dbp
	Morf4l2	Tbc1d4		Sf3b1				Nckap1
	Ooep	Usp1		Ppp1r15a				Arpc2
	Hif1a	Acot1		Man1a				Jkamp
	Tmed3	Tmem107		Lrrc32				Tubb6
	Usmg5	Acat2		Sp100				Sfxn3
	Arid5a	Cthrc1		Tpst2				Atp6v1g1
	Bex3	4930579G24Rik		Sash1				Nenf
	Ier5	Bub1		Scarb1				Foxp1
	Tnni2	Hmgb1		Pxdn				Atp6v0b
	Fads1	Rpl4		Ubc				Ssbp4
	Rps26	Nde1		Clec1a				Triobp
	Lingo1	Fbln7		Ptgs1				Malat1
	Gorasp2	Pbdc1		Mtch1				Cerk
	Timm10b	Rpl15		Tpm4				Gpsm2
	Gmppb	H2afv		Plekha3				Ralbp1
	Cdc16	Itpr2		Hsp90ab1				Gna11
	Dusp18	Morf4l2		Cald1				Parp3
	Kcnq1ot1	Tmx1		Fcer1g				Lrrfip2
	Erf	Nudcd2		Dock9				Calcrl
	Tmem238	Hbegf		Tmem204				Ahnak2
	Dusp5	Spag5		Asap1				Tm2d2
	Atf4	Ect2		Nfkb1				Kank2
	Adk	Taf13		Cflar				Dync1i2
	Hilpda	U2af1		Tgfbr2				Itpripl2
	Dnajc25	Wnt4		Tsc22d2				Bglap2
	Prmt1	Rpl13a		Zcchc6				Epb41l4b
	Rpl12	Hs3st3b1		Znrf1				Camk1
	Ptgds	Msmo1		Ppfibp1				Olfml2a
	Ccdc80	Prkcsh		Rsrc2				Gas2l1
	Fxyd3	Tkt		Pfn1				Rras
	Bglap2	Lsm8		Parp14				Retreg2
	Abhd12	Prelp		Cdk17				Rab31
	F5	Siva1		Ptprk				Naglu
	Pfkfb3	Rplp0		Elmo1				Scp2
	Rpl5	Rps19		Dnaja1				Gnb2
	Gal3st1	Mcm4		Ubd				Flna
	Cdkn1c	Ppia		Mgst1				Actg1
	Ywhaq	Rcn3		Exoc3l4				Slc39a6
	Tpt1	Ncam1		Tcf7l1				Adprh
	Shisa2	Hspg2		Smco4				Ddb1
	Rps7	Spats2l		Tinagl1				Msn
	Ubc	Ikzf4		Tfpi2				Baiap2
	Cmip	Tomm20		Litaf				Ehd1
	Rpl3	Hsd17b7		Sumo3				Ackr2
	Manf	Pigf		Tmem106a				Epn2
	Smim3	Mif		Ankrd17				Yif1a
	Erp29	Tiam2		Id3				Pde1a
	Tmem167	Idi1		Anxa3				Pdlim1
	St3gal4	Lmnb2		Heg1				Anxa8
	Yif1a	Trim46		Pcdh12				Trps1
	Klf2	Ccnd1		Entpd1				Camk2n1
	Clint1	Fam104a		Il2rg				Arpc1b
	Btg1	Enah		Elf2				Ak1
	Sparc	Sae1		Sypl				Eif4ebp1
	Kdm6b	Tubb4b		Ywhaz				Dynlt3
	Nedd4	Depdc1a		Akap12				Laptm4b
	Angptl2	Rfc1		Ly96
	Cnpy2	Smc6		H2-Q7
	Mrps16	Cdca2		Hnrnph1
	Pkm	Cenpe		Lasp1
	Srprb	Rspo4		Sirpa
	Furin	Rtraf		Cpd
	Pim3	Tcp1		Herc1
	Tpi1	Snu13		Hoxa5
	Pla2g5	Rel		Fbxl7
	Rpl36al	Cyr61		Luzp1
	1110065P20Rik	Gdf10		Nras
	Arf2	Kcnma1		Rhoj
	Eny2	Nap1l1		Mxd4
	Srp9	Dnajc22		Srsf5
	Paics	Hspb11		Lipg
	Tmed1	Ccnb1		Abca1
	Rpl39	Cdkn3		Crybb3
	Rps24	Manf		Plscr2
	Klhl21	Plod3		F2r
	Gpx7	Tpt1		Cmtm6
	Srsf7	Dhx58os		Reep3
	Rps12	Rad51ap1		Tob2
	Sc5d	Ccnb2		Bach1
	Cycs	Fkbp11		Zcchc14
	Arap1	Oxct1		Ypel2
	Prelp	Erp29		Rab13
	Hnrnpa1	Tpi1		Arhgef12
	Plcd1	Ppib		Smad5
	Tubb2a	Smim3		Bnip2
	Snx18	Nxt1		Cdc42
	Ctnnb1	Rcn2		Fam43a
	Egr2	Plk1		Nrarp
	Pacsin2	Mydgf		Piezo1
	Pdcd4	Serf2		Myl12a
	H2-DMa	Rpl29		Tnfsf10
	Thoc7	Chaf1b		Pnrc1
	Akt2	Pmvk		Tecpr1
	Slc39a7	Dpy30		Klf7
	Mdm2	Kcnq1ot1		Lrch1
	Cdv3	Shox2		Arhgef15
	4930523C07Rik	Hmgn1		BC005537
	M1ap	Rps3		Sipa1
	Rexo2	Ssr2		Chd4
	Hbegf	Golph3		Serpinb6a
	Maged2	Cbx3		Junb
	Cox14	Cycs		Magi1
	Emp1	Rbm3		Myo1b
	Tmed2	Dusp18		Tet3
	Yif1b	Srpx		Rbm25
	Slc38a10	Cmip		Ramp3
	Guk1	Tmem215		Arhgap18
	Gars	Gng5		Slc39a8
	Oat	Hnrnpa3		Wasf2
	Mrfap1	Hif1a		Il13ra2
	Srxn1	AC160336.1		2020-03-02
	Gapdh	Sh3pxd2a		Angptl4
	Sra1	Kif20a		Nfat5
	Txndc5	Idh2		2020-09-04
	Plaur	Pde4dip		Ptk2
	Idi1	Gm47283		Gata2
	Tmem165	Dbi		Srrm2
	Scn1b	Rps12		Sh3tc1
	Yipf1	Plagl1		Rnase4
	Arf4	Hist1h1e		Bace2
	Creb3l2	Eri1		Anp32a
	Fos	Hist1h2ap		Irf8
	Ssr3	Sparc		Topors
	Mest	Srprb		Ywhab
	Tceal8	Arl4c
	Iffo2	Vkorc1
	Tgm2	Nedd4
	Actg1	Eif1a
	Ptp4a1	Atf4
	Copb1	Neil3
	Mef2c	Mrpl17
	Tgfbi	Rilpl2
	Ctgf	Rcan1
	Shox2	Serpina1d
	Prdx1	BC030870
	Arc	Psip1
	Arl1	Pdcd4
	Psmb2	Socs1
	P3h2	Cisd2
	Nrgn	Kifc1
	Rgs3	Matn1
	Egr1	Rps3a1
	Sar1a	Eef1d
	Loxl4	Naa50
	Foxc1	Tnfrsf12a
	Rcn2	Nfatc1
	Jund	Aurka
	Sgms2	Mzt1
	Snai1	Rpl36a
		Ncapd3
		Hacd1
		Fkbp10
		Bpifb1
		Copz2
		Nme1
		Gm973
		Sfxn1
		Srf
		Serpina1a
		Rpl32
		S100a1
		Lsm5
		Hnrnpa2b1
		Ssr1
		Rps25
		Panx3
		Rpl39
		Hdgfl2
		Casc4
		Creb3l2
		Samd4b
		Lsp1
		Arf2
		Foxm1
		Tmed9
		Prss50
		Hdlbp
		P4ha2
		Tsc22d1
		Tgfbi
		Arsi
		Kdm6b
		Crispld2
		Ube2t
		Eef1g
		Stt3a
		Csrnp1
		Rpl12
		Srm
		Dad1
		Nek2
		Gltp
		Efemp2
		Egr1
		Gas2l3
		Swi5
		Hdgf
		Crtap
		Lman1
		Ier3ip1
		Slfn9
		Gapdh
		Iqgap3
		Rps28
		Psmb2
		Dnajc25
		Rps7
		Gm26802
		Sec22b
		Yipf5
		Rad21
		Pimreg
		Ung
		Purb
		Mcoln2
		Fkbp2
		1810058I24Rik
		Ckap5
		Serpine1
		Srpr
		M1ap
		Prdx1
		Tlcd1
		Alpl
		Btg2
		Gadd45b
		Ywhah
		Pdia6
		Yipf1
		Tspan4
		Sec61g
		Fos
		Kif18b
		Cenpa
		Sobp
		Eef2
		Micall1
		R3hdml
		Junb
		Ier5
		Mrfap1
		Ldha
		Rpn2
