# Supplementary material for: Murine fetal bone marrow does not support functional hematopoietic stem and progenitor cells until birth
Source: Nat Commun. 2022 Sep 15;13:5403. doi: 10.1038/s41467-022-33092-4 (PMC9477881; doi:10.1038/s41467-022-33092-4)
Supplement: Supplementary file 5 — Supplementary Data 2 [file 41467_2022_33092_MOESM5_ESM.xlsx]

## Sheet: Info
Supplementary Data 2. GO Analyses

## Sheet: phLT-HSCs P0-rich
ID	Description	GeneRatio	BgRatio	pvalue	p.adjust	qvalue	geneID	Count
GO:0002181	cytoplasmic translation	1937-05-01	91/23328	3.19e-07	0.000221236	0.000170712	Rpl24/Rpl15/Rpl18a/Rpl17/Rpl36	5
GO:0048525	negative regulation of viral process	1937-04-01	104/23328	2.2e-05	0.00761696	0.00587744	Ifitm1/Ifitm3/Rsad2/Ccl4	4
GO:0045071	negative regulation of viral genome replication	1937-03-01	58/23328	0.000106717	0.0246517	0.0190219	Ifitm1/Ifitm3/Rsad2	3
GO:0042255	ribosome assembly	1937-03-01	66/23328	0.000156888	0.0267867	0.0206693	Rpl24/Rps14/Nop53	3
GO:0019221	cytokine-mediated signaling pathway	1937-05-01	369/23328	0.000277051	0.0267867	0.0206693	Ifitm1/Krt18/Ifitm3/Ebi3/Ccl4	5
GO:0050792	regulation of viral process	1937-04-01	201/23328	0.000282756	0.0267867	0.0206693	Ifitm1/Ifitm3/Rsad2/Ccl4	4
GO:0044772	mitotic cell cycle phase transition	1937-05-01	376/23328	0.00030207	0.0267867	0.0206693	Rpl24/Nop53/Cdkn1c/Rpl17/Ccnd2	5
GO:1903901	negative regulation of viral life cycle	1937-03-01	83/23328	0.000309226	0.0267867	0.0206693	Ifitm1/Ifitm3/Rsad2	3
GO:0043903	regulation of symbiotic process	1937-04-01	218/23328	0.000384714	0.029545	0.0227977	Ifitm1/Ifitm3/Rsad2/Ccl4	4
GO:0044770	cell cycle phase transition	1937-05-01	415/23328	0.000474365	0.029545	0.0227977	Rpl24/Nop53/Cdkn1c/Rpl17/Ccnd2	5
GO:0045069	regulation of viral genome replication	1937-03-01	97/23328	0.000488695	0.029545	0.0227977	Ifitm1/Ifitm3/Rsad2	3
GO:0051607	defense response to virus	1937-04-01	239/23328	0.000544085	0.029545	0.0227977	Ifitm1/Ifitm3/Rsad2/Nop53	4
GO:0046597	negative regulation of viral entry into host cell	1937-02-01	22/23328	0.000554236	0.029545	0.0227977	Ifitm1/Ifitm3	2
GO:0035455	response to interferon-alpha	1937-02-01	24/23328	0.000660882	0.0308957	0.0238399	Ifitm1/Ifitm3	2
GO:0032897	negative regulation of viral transcription	1937-02-01	25/23328	0.000717633	0.0308957	0.0238399	Ifitm3/Ccl4	2
GO:0060065	uterus development	1937-02-01	26/23328	0.00077666	0.0308957	0.0238399	Hoxa9/Cdkn1c	2
GO:1901990	regulation of mitotic cell cycle phase transition	1937-04-01	265/23328	0.00080056	0.0308957	0.0238399	Nop53/Cdkn1c/Rpl17/Ccnd2	4
GO:0019079	viral genome replication	1937-03-01	115/23328	0.000802485	0.0308957	0.0238399	Ifitm1/Ifitm3/Rsad2	3
GO:0010458	exit from mitosis	1937-02-01	28/23328	0.000901513	0.0328815	0.0253722	Rpl24/Cdkn1c	2
GO:0000027	ribosomal large subunit assembly	1937-02-01	30/23328	0.00103539	0.0350612	0.0270541	Rpl24/Nop53	2
GO:0009615	response to virus	1937-04-01	286/23328	0.00106246	0.0350612	0.0270541	Ifitm1/Ifitm3/Rsad2/Nop53	4
GO:1901987	regulation of cell cycle phase transition	1937-04-01	297/23328	0.00122131	0.0384713	0.0296855	Nop53/Cdkn1c/Rpl17/Ccnd2	4
GO:0034341	response to interferon-gamma	1937-03-01	137/23328	0.0013303	0.0400825	0.0309287	Ifitm1/Ifitm3/Ccl4	3
GO:0016032	viral process	1937-04-01	309/23328	0.00141286	0.0407965	0.0314796	Ifitm1/Ifitm3/Rsad2/Ccl4	4
GO:0035115	embryonic forelimb morphogenesis	1937-02-01	36/23328	0.00149057	0.0413187	0.0318826	Mecom/Hoxa9	2
GO:1900087	positive regulation of G1/S transition of mitotic cell cycle	1937-02-01	39/23328	0.00174796	0.0454935	0.035104	Rpl17/Ccnd2	2
GO:0060337	type I interferon signaling pathway	1937-02-01	40/23328	0.00183812	0.0454935	0.035104	Ifitm1/Ifitm3	2
GO:0071357	cellular response to type I interferon	1937-02-01	40/23328	0.00183812	0.0454935	0.035104	Ifitm1/Ifitm3	2
GO:1903900	regulation of viral life cycle	1937-03-01	159/23328	0.00203667	0.0486694	0.0375546	Ifitm1/Ifitm3/Rsad2	3
GO:0046782	regulation of viral transcription	1937-02-01	43/23328	0.00212162	0.0490095	0.037817	Ifitm3/Ccl4	2

## Sheet: phLT-HSCs E18.5-rich
ID	Description	GeneRatio	BgRatio	pvalue	p.adjust	qvalue	geneID	Count
GO:0006260	DNA replication	1942-09-01	244/23328	4.26789e-10	4.10998e-07	2.71348e-07	Cdt1/Dna2/Orc6/Npm1/Mcm3/Ccne2/Dtl/Cacybp/Mcm5	9
GO:0022613	ribonucleoprotein complex biogenesis	1942-10-01	409/23328	2.19444e-09	8.71327e-07	5.75265e-07	Ncl/Nop2/Pa2g4/Rrp1b/Hsp90aa1/Npm1/Nop58/Exosc7/Gemin2/Wdr12	10
GO:0006270	DNA replication initiation	1942-05-01	32/23328	2.87234e-09	8.71327e-07	5.75265e-07	Cdt1/Orc6/Mcm3/Ccne2/Mcm5	5
GO:0006261	DNA-dependent DNA replication	1942-07-01	132/23328	3.61922e-09	8.71327e-07	5.75265e-07	Cdt1/Dna2/Orc6/Npm1/Mcm3/Ccne2/Mcm5	7
GO:1901989	positive regulation of cell cycle phase transition	1942-06-01	102/23328	2.78071e-08	5.35564e-06	3.53589e-06	Ccnd1/Cdt1/Npm1/Apex1/Dtl/Anp32b	6
GO:0042254	ribosome biogenesis	1942-08-01	296/23328	4.96227e-08	7.96444e-06	5.25827e-06	Ncl/Nop2/Pa2g4/Rrp1b/Npm1/Nop58/Exosc7/Wdr12	8
GO:0006364	rRNA processing	1942-07-01	206/23328	7.84932e-08	1.07984e-05	7.12931e-06	Ncl/Nop2/Pa2g4/Rrp1b/Npm1/Exosc7/Wdr12	7
GO:0016072	rRNA metabolic process	1942-07-01	215/23328	1.05092e-07	1.26504e-05	8.35205e-06	Ncl/Nop2/Pa2g4/Rrp1b/Npm1/Exosc7/Wdr12	7
GO:0033260	nuclear DNA replication	1942-04-01	36/23328	5.12615e-07	4.9969e-05	3.29904e-05	Cdt1/Dna2/Mcm3/Mcm5	4
GO:1901992	positive regulation of mitotic cell cycle phase transition	1942-05-01	88/23328	5.18889e-07	4.9969e-05	3.29904e-05	Ccnd1/Cdt1/Apex1/Dtl/Anp32b	5
GO:0065004	protein-DNA complex assembly	1942-06-01	171/23328	5.98885e-07	5.24297e-05	3.4615e-05	Hells/Cdt1/Npm1/Cand1/Mcm3/Mcm5	6
GO:0044786	cell cycle DNA replication	1942-04-01	41/23328	8.75568e-07	7.02643e-05	4.63897e-05	Cdt1/Dna2/Mcm3/Mcm5	4
GO:0045740	positive regulation of DNA replication	1942-04-01	46/23328	1.40171e-06	0.000103835	6.85534e-05	Cdt1/Dna2/Npm1/Cacybp	4
GO:0006281	DNA repair	1942-08-01	481/23328	1.96553e-06	0.0001352	8.92617e-05	Ung/Dna2/Npm1/Mcm3/Uhrf1/Apex1/Dtl/Mcm5	8
GO:0071824	protein-DNA complex subunit organization	1942-06-01	214/23328	2.21253e-06	0.000142044	9.37802e-05	Hells/Cdt1/Npm1/Cand1/Mcm3/Mcm5	6
GO:0034470	ncRNA processing	1942-07-01	355/23328	3.0398e-06	0.000182958	0.000120792	Ncl/Nop2/Pa2g4/Rrp1b/Npm1/Exosc7/Wdr12	7
GO:0090068	positive regulation of cell cycle process	1942-06-01	254/23328	5.93245e-06	0.000336056	0.00022187	Ccnd1/Cdt1/Npm1/Apex1/Dtl/Anp32b	6
GO:0044770	cell cycle phase transition	1942-07-01	415/23328	8.45068e-06	0.000452111	0.000298492	Ccnd1/Cdt1/Npm1/Apex1/Ccne2/Dtl/Anp32b	7
GO:0000466	maturation of 5.8S rRNA from tricistronic rRNA transcript (SSU-rRNA, 5.8S rRNA, LSU-rRNA)	1942-03-01	24/23328	1.06977e-05	0.000542202	0.000357971	Npm1/Exosc7/Wdr12	3
GO:0034660	ncRNA metabolic process	1942-07-01	444/23328	1.30926e-05	0.000625126	0.000412719	Ncl/Nop2/Pa2g4/Rrp1b/Npm1/Exosc7/Wdr12	7
GO:0045931	positive regulation of mitotic cell cycle	1942-05-01	171/23328	1.3632e-05	0.000625126	0.000412719	Ccnd1/Cdt1/Apex1/Dtl/Anp32b	5
GO:1901987	regulation of cell cycle phase transition	1942-06-01	297/23328	1.44462e-05	0.000632348	0.000417487	Ccnd1/Cdt1/Npm1/Apex1/Dtl/Anp32b	6
GO:0000470	maturation of LSU-rRNA	1942-03-01	30/23328	2.1298e-05	0.000854581	0.000564209	Nop2/Npm1/Wdr12	3
GO:1902751	positive regulation of cell cycle G2/M phase transition	1942-03-01	30/23328	2.1298e-05	0.000854581	0.000564209	Ccnd1/Npm1/Dtl	3
GO:0000460	maturation of 5.8S rRNA	1942-03-01	35/23328	3.41194e-05	0.00131428	0.000867709	Npm1/Exosc7/Wdr12	3
GO:0045787	positive regulation of cell cycle	1942-06-01	358/23328	4.12215e-05	0.00152678	0.00100801	Ccnd1/Cdt1/Npm1/Apex1/Dtl/Anp32b	6
GO:0006284	base-excision repair	1942-03-01	38/23328	4.38123e-05	0.00156264	0.00103168	Ung/Dna2/Apex1	3
GO:0006275	regulation of DNA replication	1942-04-01	110/23328	4.56243e-05	0.00156915	0.00103598	Cdt1/Dna2/Npm1/Cacybp	4
GO:1900087	positive regulation of G1/S transition of mitotic cell cycle	1942-03-01	39/23328	4.74039e-05	0.00157414	0.00103927	Ccnd1/Apex1/Anp32b	3
GO:0031570	DNA integrity checkpoint	1942-04-01	113/23328	5.06857e-05	0.00162701	0.00107418	Ccnd1/Cdt1/Dna2/Dtl	4
GO:0044772	mitotic cell cycle phase transition	1942-06-01	376/23328	5.41318e-05	0.00168158	0.00111021	Ccnd1/Cdt1/Apex1/Ccne2/Dtl/Anp32b	6
GO:0000723	telomere maintenance	1942-04-01	123/23328	7.0543e-05	0.0021229	0.00140158	Dna2/Hsp90aa1/Apex1/Ccne2	4
GO:0032200	telomere organization	1942-04-01	125/23328	7.51084e-05	0.0021918	0.00144706	Dna2/Hsp90aa1/Apex1/Ccne2	4
GO:1902808	positive regulation of cell cycle G1/S phase transition	1942-03-01	49/23328	9.43758e-05	0.00267306	0.0017648	Ccnd1/Apex1/Anp32b	3
GO:1901990	regulation of mitotic cell cycle phase transition	1942-05-01	265/23328	0.000109894	0.00302367	0.00199628	Ccnd1/Cdt1/Apex1/Dtl/Anp32b	5
GO:0010216	maintenance of DNA methylation	1942-02-01	10/23328	0.000141103	0.00377451	0.002492	Hells/Uhrf1	2
GO:0006310	DNA recombination	1942-05-01	288/23328	0.000162117	0.00421943	0.00278574	Ung/Hspd1/Mcm3/Apex1/Mcm5	5
GO:0000727	double-strand break repair via break-induced replication	1942-02-01	12/23328	0.000206479	0.00523261	0.00345466	Mcm3/Mcm5	2
GO:0006271	DNA strand elongation involved in DNA replication	1942-02-01	14/23328	0.000284041	0.00701362	0.00463051	Dna2/Mcm3	2
GO:0000075	cell cycle checkpoint	1942-04-01	180/23328	0.000305177	0.00734713	0.00485071	Ccnd1/Cdt1/Dna2/Dtl	4
GO:0042273	ribosomal large subunit biogenesis	1942-03-01	74/23328	0.000321831	0.00745059	0.00491901	Nop2/Npm1/Wdr12	3
GO:0000082	G1/S transition of mitotic cell cycle	1942-04-01	183/23328	0.000324948	0.00745059	0.00491901	Ccnd1/Apex1/Ccne2/Anp32b	4
GO:0000076	DNA replication checkpoint	1942-02-01	16/23328	0.000373704	0.00817903	0.00539994	Cdt1/Dna2	2
GO:0000463	maturation of LSU-rRNA from tricistronic rRNA transcript (SSU-rRNA, 5.8S rRNA, LSU-rRNA)	1942-02-01	16/23328	0.000373704	0.00817903	0.00539994	Npm1/Wdr12	2
GO:0006417	regulation of translation	1942-05-01	355/23328	0.000425041	0.00909589	0.00600526	Ncl/Dhfr/Pa2g4/Npm1/Igf2bp2	5
GO:0044843	cell cycle G1/S phase transition	1942-04-01	201/23328	0.000463371	0.00970056	0.00640448	Ccnd1/Apex1/Ccne2/Anp32b	4
GO:0042026	protein refolding	1942-02-01	18/23328	0.000475386	0.00974036	0.00643075	Hspd1/Hsp90aa1	2
GO:0044728	DNA methylation or demethylation	1942-03-01	87/23328	0.000517752	0.0103874	0.00685794	Hells/Dnmt3b/Apex1	3
GO:0006346	DNA methylation-dependent heterochromatin assembly	1942-02-01	21/23328	0.00065026	0.0124933	0.00824829	Hells/Dnmt3b	2
GO:0022616	DNA strand elongation	1942-02-01	21/23328	0.00065026	0.0124933	0.00824829	Dna2/Mcm3	2
GO:0010948	negative regulation of cell cycle process	1942-04-01	221/23328	0.000661638	0.0124933	0.00824829	Ccnd1/Cdt1/Npm1/Dtl	4
GO:1902749	regulation of cell cycle G2/M phase transition	1942-03-01	97/23328	0.000711257	0.0131719	0.00869634	Ccnd1/Npm1/Dtl	3
GO:0006304	DNA modification	1942-03-01	100/23328	0.000777131	0.0141203	0.00932248	Hells/Dnmt3b/Apex1	3
GO:0034248	regulation of cellular amide metabolic process	1942-05-01	410/23328	0.000815289	0.0145393	0.00959912	Ncl/Dhfr/Pa2g4/Npm1/Igf2bp2	5
GO:0000469	cleavage involved in rRNA processing	1942-02-01	27/23328	0.00107945	0.0185626	0.0122554	Npm1/Exosc7	2
GO:0010971	positive regulation of G2/M transition of mitotic cell cycle	1942-02-01	27/23328	0.00107945	0.0185626	0.0122554	Ccnd1/Dtl	2
GO:0006401	RNA catabolic process	1942-04-01	254/23328	0.00111003	0.0187537	0.0123815	Dna2/Npm1/Exosc7/Apex1	4
GO:2000045	regulation of G1/S transition of mitotic cell cycle	1942-03-01	116/23328	0.00119405	0.0198253	0.013089	Ccnd1/Apex1/Anp32b	3
GO:0006986	response to unfolded protein	1942-03-01	117/23328	0.00122394	0.0199772	0.0131893	Ccnd1/Hspd1/Hsp90aa1	3
GO:0045786	negative regulation of cell cycle	1942-05-01	451/23328	0.00124662	0.0200082	0.0132098	Ccnd1/Cdt1/Dna2/Npm1/Dtl	5
GO:0009303	rRNA transcription	1942-02-01	30/23328	0.00133321	0.0210472	0.0138957	Ncl/Npm1	2
GO:0090305	nucleic acid phosphodiester bond hydrolysis	1942-03-01	130/23328	0.00165623	0.025725	0.0169841	Dna2/Npm1/Exosc7	3
GO:0044839	cell cycle G2/M phase transition	1942-03-01	134/23328	0.00180611	0.0271762	0.0179422	Ccnd1/Npm1/Dtl	3
GO:1902806	regulation of cell cycle G1/S phase transition	1942-03-01	134/23328	0.00180611	0.0271762	0.0179422	Ccnd1/Apex1/Anp32b	3
GO:0072331	signal transduction by p53 class mediator	1942-03-01	135/23328	0.00184485	0.0273322	0.0180452	Nop2/Npm1/Aen	3
GO:0009411	response to UV	1942-03-01	138/23328	0.0019642	0.0286595	0.0189215	Ccnd1/Npm1/Dtl	3
GO:0035966	response to topologically incorrect protein	1942-03-01	141/23328	0.00208827	0.030015	0.0198164	Ccnd1/Hspd1/Hsp90aa1	3
GO:1990830	cellular response to leukemia inhibitory factor	1942-04-01	311/23328	0.00232728	0.03286	0.0216947	Hells/Ncl/Nefh/Cacybp	4
GO:1990823	response to leukemia inhibitory factor	1942-04-01	312/23328	0.00235445	0.03286	0.0216947	Hells/Ncl/Nefh/Cacybp	4
GO:0031099	regeneration	1942-03-01	150/23328	0.0024894	0.0342471	0.0226105	Ccnd1/Dhfr/Nefh	3
GO:0031497	chromatin assembly	1942-03-01	151/23328	0.0025367	0.0344063	0.0227156	Hells/Dnmt3b/Npm1	3
GO:0043484	regulation of RNA splicing	1942-03-01	158/23328	0.00288345	0.0380378	0.0251132	Ncl/Rrp1b/Npm1	3
GO:1901988	negative regulation of cell cycle phase transition	1942-03-01	158/23328	0.00288345	0.0380378	0.0251132	Ccnd1/Cdt1/Dtl	3
GO:0031507	heterochromatin assembly	1942-02-01	45/23328	0.00298278	0.0388164	0.0256273	Hells/Dnmt3b	2
GO:0006338	chromatin remodeling	1942-03-01	167/23328	0.00337035	0.0429165	0.0283342	Hells/Dnmt3b/Npm1	3
GO:0090329	regulation of DNA-dependent DNA replication	1942-02-01	48/23328	0.00338697	0.0429165	0.0283342	Cdt1/Npm1	2
GO:0071897	DNA biosynthetic process	1942-03-01	169/23328	0.00348497	0.0435459	0.0287498	Hsp90aa1/Npm1/Dtl	3
GO:0098781	ncRNA transcription	1942-02-01	49/23328	0.00352708	0.0435459	0.0287498	Ncl/Npm1	2
GO:0034655	nucleobase-containing compound catabolic process	1942-04-01	352/23328	0.00363001	0.0440733	0.029098	Dna2/Npm1/Exosc7/Apex1	4
GO:0022618	ribonucleoprotein complex assembly	1942-03-01	172/23328	0.00366133	0.0440733	0.029098	Nop2/Hsp90aa1/Gemin2	3
GO:0006333	chromatin assembly or disassembly	1942-03-01	173/23328	0.00372131	0.0442423	0.0292095	Hells/Dnmt3b/Npm1	3
GO:0050821	protein stabilization	1942-03-01	178/23328	0.00403024	0.0471659	0.0311398	Hspd1/Hsp90aa1/Npm1	3
GO:0071826	ribonucleoprotein complex subunit organization	1942-03-01	179/23328	0.00409385	0.0471659	0.0311398	Nop2/Hsp90aa1/Gemin2	3
GO:0031103	axon regeneration	1942-02-01	53/23328	0.00411416	0.0471659	0.0311398	Dhfr/Nefh	2
GO:0006403	RNA localization	1942-03-01	182/23328	0.00428833	0.0485843	0.0320762	Npm1/Nop58/Igf2bp2	3
GO:0050678	regulation of epithelial cell proliferation	1942-04-01	372/23328	0.00441646	0.0494541	0.0326504	Ccnd1/Npm1/Uhrf1/Wdr77	4

## Sheet: phLT-HSCs Mixed
ID	Description	GeneRatio	BgRatio	pvalue	p.adjust	qvalue	geneID	Count
GO:0007059	chromosome segregation	61/160	324/23328	4.27831e-72	7.8122e-69	6.16978e-69	Cit/Knl1/Aurkb/Fbxo5/Spc25/Ndc80/Cdca8/Top2a/Mki67/Nuf2/Sgo2a/Nusap1/Brca1/Ska1/Ncapg/Cenpf/Ncapd2/Esco2/Birc5/Gen1/Brca2/Ncaph/Cenpe/Trip13/Hjurp/Prc1/Cdca2/Ncapg2/Smc4/Kif22/Kif18a/Knstrn/Tacc3/Bub1b/Sgo1/Smc2/Cenpw/Bub1/Cenph/Mad2l1/Kif4/Dlgap5/Cenpq/Ctcf/Ska3/Ska2/Cdca5/Incenp/Cdc20/Ube2c/Mre11a/Ect2/Smc1a/Ttk/Terf1/Plk1/Kif23/Zwint/Anapc5/Kif2c/Cdk5rap2	61
GO:0098813	nuclear chromosome segregation	49/160	262/23328	4.154e-57	3.7926e-54	2.99525e-54	Cit/Knl1/Aurkb/Fbxo5/Ndc80/Cdca8/Top2a/Nuf2/Sgo2a/Nusap1/Ncapg/Cenpf/Ncapd2/Esco2/Birc5/Gen1/Brca2/Ncaph/Cenpe/Trip13/Prc1/Ncapg2/Smc4/Kif22/Kif18a/Knstrn/Tacc3/Bub1b/Sgo1/Smc2/Bub1/Mad2l1/Kif4/Cenpq/Cdca5/Incenp/Cdc20/Ube2c/Mre11a/Ect2/Smc1a/Ttk/Terf1/Plk1/Kif23/Zwint/Anapc5/Kif2c/Cdk5rap2	49
GO:0000819	sister chromatid segregation	43/160	181/23328	8.25035e-55	5.02171e-52	3.96596e-52	Cit/Aurkb/Fbxo5/Ndc80/Cdca8/Top2a/Nuf2/Sgo2a/Nusap1/Ncapg/Ncapd2/Esco2/Birc5/Gen1/Ncaph/Cenpe/Trip13/Prc1/Ncapg2/Smc4/Kif22/Kif18a/Knstrn/Tacc3/Bub1b/Sgo1/Smc2/Bub1/Mad2l1/Kif4/Cdca5/Incenp/Cdc20/Ube2c/Mre11a/Smc1a/Ttk/Plk1/Kif23/Zwint/Anapc5/Kif2c/Cdk5rap2	43
GO:0000280	nuclear division	54/160	418/23328	4.86698e-54	2.22178e-51	1.75467e-51	Cit/Aurkb/Fbxo5/Ndc80/Cdca8/Kif11/Top2a/Mki67/Nuf2/Kif20b/Sgo2a/Nusap1/Ncapg/Ncapd2/Birc5/Tpx2/Gen1/Brca2/Ncaph/Cenpe/Trip13/Prc1/Ncapg2/Smc4/Kif22/Kif18a/Knstrn/Tacc3/Bub1b/Sgo1/Smc2/Bub1/Mad2l1/Aspm/Kif4/Aurka/Cks2/Cdca5/Incenp/Cdc20/Ube2c/Ube2s/Fignl1/Mre11a/Smc1a/Ttk/Terf1/Plk1/Kif23/Zwint/Suv39h2/Anapc5/Kif2c/Cdk5rap2	54
GO:0000070	mitotic sister chromatid segregation	40/160	151/23328	4.80838e-53	1.75602e-50	1.38684e-50	Cit/Aurkb/Fbxo5/Ndc80/Cdca8/Nuf2/Sgo2a/Nusap1/Ncapg/Ncapd2/Birc5/Gen1/Ncaph/Cenpe/Trip13/Prc1/Ncapg2/Smc4/Kif22/Kif18a/Knstrn/Tacc3/Bub1b/Sgo1/Smc2/Bub1/Mad2l1/Kif4/Cdca5/Incenp/Cdc20/Ube2c/Smc1a/Ttk/Plk1/Kif23/Zwint/Anapc5/Kif2c/Cdk5rap2	40
GO:0048285	organelle fission	55/160	472/23328	1.45751e-52	4.43569e-50	3.50314e-50	Cit/Aurkb/Fbxo5/Ndc80/Cdca8/Kif11/Top2a/Mki67/Nuf2/Kif20b/Sgo2a/Nusap1/Ncapg/Ncapd2/Birc5/Tpx2/Gen1/Brca2/Ncaph/Cenpe/Trip13/Prc1/Ncapg2/Smc4/Kif22/Kif18a/Knstrn/Tacc3/Bub1b/Sgo1/Smc2/Bub1/Mad2l1/Aspm/Kif4/Aurka/Mtfr2/Cks2/Cdca5/Incenp/Cdc20/Ube2c/Ube2s/Fignl1/Mre11a/Smc1a/Ttk/Terf1/Plk1/Kif23/Zwint/Suv39h2/Anapc5/Kif2c/Cdk5rap2	55
GO:0140014	mitotic nuclear division	46/160	268/23328	1.18095e-51	3.0806e-49	2.43294e-49	Cit/Aurkb/Fbxo5/Ndc80/Cdca8/Kif11/Mki67/Nuf2/Kif20b/Sgo2a/Nusap1/Ncapg/Ncapd2/Birc5/Tpx2/Gen1/Ncaph/Cenpe/Trip13/Prc1/Ncapg2/Smc4/Kif22/Kif18a/Knstrn/Tacc3/Bub1b/Sgo1/Smc2/Bub1/Mad2l1/Kif4/Aurka/Cdca5/Incenp/Cdc20/Ube2c/Ube2s/Smc1a/Ttk/Plk1/Kif23/Zwint/Anapc5/Kif2c/Cdk5rap2	46
GO:0007051	spindle organization	29/160	179/23328	1.18277e-31	2.69966e-29	2.13209e-29	Aurkb/Fbxo5/Spc25/Ndc80/Kif11/Nuf2/Birc5/Tpx2/Aunip/Cenpe/Prc1/Knstrn/Tacc3/Stmn1/Cenpw/Cenph/Aspm/Tubb5/Kif4/Aurka/Dlgap5/Haus5/Stil/Incenp/Cdc20/Smc1a/Ckap5/Plk1/Kif23	29
GO:0051983	regulation of chromosome segregation	23/160	103/23328	1.1192e-28	2.27074e-26	1.79334e-26	Cit/Aurkb/Fbxo5/Ndc80/Mki67/Sgo2a/Birc5/Gen1/Cenpe/Trip13/Knstrn/Tacc3/Bub1b/Bub1/Mad2l1/Cdca5/Ube2c/Ect2/Ttk/Plk1/Anapc5/Kif2c/Cdk5rap2	23
GO:1902850	microtubule cytoskeleton organization involved in mitosis	25/160	142/23328	2.56497e-28	4.48324e-26	3.54069e-26	Aurkb/Spc25/Ndc80/Kif11/Nuf2/Nusap1/Birc5/Tpx2/Sapcd2/Cenpe/Prc1/Tacc3/Stmn1/Cenph/Mad2l1/Kif4/Aurka/Dlgap5/Stil/Cdc20/Smc1a/Ckap5/Plk1/Kif23/Cdk5rap2	25
GO:0044772	mitotic cell cycle phase transition	34/160	376/23328	2.70075e-28	4.48324e-26	3.54069e-26	Cit/Aurkb/Fbxo5/Ndc80/Brca1/Cenpf/Cdc45/Birc5/Cdk1/Gen1/Ccna2/Cenpe/Trip13/Pole/Blm/Tacc3/Bub1b/Clspn/Bub1/Mad2l1/Ezh2/Cks1b/Lmnb1/Rfwd3/Cks2/Cdca5/Ube2c/Ube2s/Atad5/Mre11a/Ttk/Plk1/Anapc5/Cdk5rap2	34
GO:0044770	cell cycle phase transition	34/160	415/23328	7.29223e-27	1.10963e-24	8.76347e-25	Cit/Aurkb/Fbxo5/Ndc80/Brca1/Cenpf/Cdc45/Birc5/Cdk1/Gen1/Ccna2/Cenpe/Trip13/Pole/Blm/Tacc3/Bub1b/Clspn/Bub1/Mad2l1/Ezh2/Cks1b/Lmnb1/Rfwd3/Cks2/Cdca5/Ube2c/Ube2s/Atad5/Mre11a/Ttk/Plk1/Anapc5/Cdk5rap2	34
GO:0045787	positive regulation of cell cycle	31/160	358/23328	3.07114e-25	4.31377e-23	3.40685e-23	Cit/Aurkb/Fbxo5/Ndc80/Kif20b/Sgo2a/Nusap1/Brca1/Cdc45/Birc5/Plk4/Cdk1/Gen1/Brca2/Cenpe/E2f8/Mad2l1/Hmgb1/Aurka/Ezh2/Cks1b/Lmnb1/Cks2/Stil/Cdca5/Ube2c/Atad5/Ect2/Kif23/Anapc5/Cep295	31
GO:0051304	chromosome separation	20/160	92/23328	8.5588e-25	1.11631e-22	8.81621e-23	Cit/Aurkb/Fbxo5/Ndc80/Top2a/Ncapd2/Birc5/Gen1/Ncaph/Cenpe/Trip13/Tacc3/Bub1b/Bub1/Mad2l1/Ube2c/Ttk/Plk1/Anapc5/Cdk5rap2	20
GO:0007093	mitotic cell cycle checkpoint	22/160	131/23328	1.55899e-24	1.89782e-22	1.49882e-22	Aurkb/Ndc80/Top2a/Brca1/Birc5/Cdk1/Gen1/Cenpe/Trip13/Blm/Bub1b/Clspn/Bub1/Mad2l1/Rfwd3/Stil/Mre11a/Ttk/Plk1/Zwint/Zwilch/Cdk5rap2	22
GO:1903046	meiotic cell cycle process	25/160	202/23328	2.46603e-24	2.81435e-22	2.22267e-22	Fbxo5/Top2a/Nuf2/Sgo2a/Ncapd2/Brca2/Ncaph/Trip13/Smc4/Kif18a/Bub1b/Sgo1/Smc2/Bub1/Aspm/Aurka/Cks2/Incenp/Cdc20/Fignl1/Mre11a/Ttk/Terf1/Plk1/Suv39h2	25
GO:0007052	mitotic spindle organization	21/160	116/23328	3.47733e-24	3.56244e-22	2.81348e-22	Aurkb/Spc25/Ndc80/Kif11/Nuf2/Birc5/Tpx2/Cenpe/Prc1/Tacc3/Stmn1/Cenph/Kif4/Aurka/Dlgap5/Stil/Cdc20/Smc1a/Ckap5/Plk1/Kif23	21
GO:0033045	regulation of sister chromatid segregation	19/160	82/23328	3.51171e-24	3.56244e-22	2.81348e-22	Cit/Aurkb/Fbxo5/Ndc80/Sgo2a/Birc5/Gen1/Cenpe/Trip13/Tacc3/Bub1b/Bub1/Mad2l1/Cdca5/Ube2c/Ttk/Plk1/Anapc5/Cdk5rap2	19
GO:0140013	meiotic nuclear division	24/160	184/23328	5.97866e-24	5.72533e-22	4.52165e-22	Fbxo5/Top2a/Nuf2/Sgo2a/Brca2/Ncaph/Trip13/Smc4/Kif18a/Bub1b/Sgo1/Smc2/Bub1/Aspm/Aurka/Cks2/Incenp/Cdc20/Fignl1/Mre11a/Ttk/Terf1/Plk1/Suv39h2	24
GO:1901990	regulation of mitotic cell cycle phase transition	27/160	265/23328	6.2709e-24	5.72533e-22	4.52165e-22	Aurkb/Fbxo5/Ndc80/Brca1/Cenpf/Cdc45/Birc5/Cdk1/Gen1/Cenpe/Trip13/Blm/Bub1b/Clspn/Bub1/Mad2l1/Ezh2/Lmnb1/Rfwd3/Cdca5/Ube2c/Atad5/Mre11a/Ttk/Plk1/Anapc5/Cdk5rap2	27
GO:0007091	metaphase/anaphase transition of mitotic cell cycle	17/160	57/23328	7.58865e-24	6.59852e-22	5.21126e-22	Cit/Aurkb/Fbxo5/Ndc80/Birc5/Gen1/Cenpe/Trip13/Tacc3/Bub1b/Bub1/Mad2l1/Ube2c/Ttk/Plk1/Anapc5/Cdk5rap2	17
GO:0010965	regulation of mitotic sister chromatid separation	17/160	58/23328	1.06729e-23	8.85852e-22	6.99612e-22	Cit/Aurkb/Fbxo5/Ndc80/Birc5/Gen1/Cenpe/Trip13/Tacc3/Bub1b/Bub1/Mad2l1/Ube2c/Ttk/Plk1/Anapc5/Cdk5rap2	17
GO:0006281	DNA repair	33/160	481/23328	1.28164e-23	1.01751e-21	8.03589e-22	Brca1/Cdc45/Neil3/Esco2/Gen1/Aunip/Brca2/Trip13/Pole/Pclaf/Kif22/Blm/Rad51ap1/Ube2t/Clspn/Hmgb1/Nucks1/Lig1/Rfwd3/Tdp2/Cdca5/Usp1/Mms22l/Nsd2/Fignl1/Mre11a/Smc1a/Commd1/Rfc4/Parp2/Mcm5/Dek/Hmga2	33
GO:0044784	metaphase/anaphase transition of cell cycle	17/160	59/23328	1.4906e-23	1.09206e-21	8.6247e-22	Cit/Aurkb/Fbxo5/Ndc80/Birc5/Gen1/Cenpe/Trip13/Tacc3/Bub1b/Bub1/Mad2l1/Ube2c/Ttk/Plk1/Anapc5/Cdk5rap2	17
GO:0051783	regulation of nuclear division	24/160	191/23328	1.49516e-23	1.09206e-21	8.6247e-22	Cit/Aurkb/Fbxo5/Ndc80/Kif11/Mki67/Kif20b/Sgo2a/Nusap1/Birc5/Gen1/Cenpe/Trip13/Tacc3/Bub1b/Bub1/Mad2l1/Cdca5/Cdc20/Ube2c/Ttk/Plk1/Anapc5/Cdk5rap2	24
GO:0051306	mitotic sister chromatid separation	17/160	61/23328	2.85015e-23	2.00169e-21	1.58085e-21	Cit/Aurkb/Fbxo5/Ndc80/Birc5/Gen1/Cenpe/Trip13/Tacc3/Bub1b/Bub1/Mad2l1/Ube2c/Ttk/Plk1/Anapc5/Cdk5rap2	17
GO:0051321	meiotic cell cycle	28/160	317/23328	4.48226e-23	3.03134e-21	2.39404e-21	Fbxo5/Top2a/Mki67/Nuf2/Sgo2a/Ncapd2/Brca2/Ncaph/Trip13/Smc4/Kif18a/Bub1b/Sgo1/Smc2/Bub1/Aspm/Aurka/Cks2/Incenp/Cdc20/Fignl1/Mre11a/Smc1a/Ttk/Terf1/Plk1/Suv39h2/Hmga2	28
GO:1905818	regulation of chromosome separation	17/160	63/23328	5.31592e-23	3.46674e-21	2.7379e-21	Cit/Aurkb/Fbxo5/Ndc80/Birc5/Gen1/Cenpe/Trip13/Tacc3/Bub1b/Bub1/Mad2l1/Ube2c/Ttk/Plk1/Anapc5/Cdk5rap2	17
GO:0000075	cell cycle checkpoint	23/160	180/23328	8.95246e-23	5.63696e-21	4.45186e-21	Aurkb/Ndc80/Top2a/Brca1/Birc5/Cdk1/Gen1/Cenpe/Trip13/Blm/Bub1b/Clspn/Bub1/Mad2l1/Aurka/Rfwd3/Stil/Mre11a/Ttk/Plk1/Zwint/Zwilch/Cdk5rap2	23
GO:1901987	regulation of cell cycle phase transition	27/160	297/23328	1.32719e-22	8.07815e-21	6.37982e-21	Aurkb/Fbxo5/Ndc80/Brca1/Cenpf/Cdc45/Birc5/Cdk1/Gen1/Cenpe/Trip13/Blm/Bub1b/Clspn/Bub1/Mad2l1/Ezh2/Lmnb1/Rfwd3/Cdca5/Ube2c/Atad5/Mre11a/Ttk/Plk1/Anapc5/Cdk5rap2	27
GO:0007088	regulation of mitotic nuclear division	22/160	160/23328	1.53495e-22	9.04133e-21	7.1405e-21	Cit/Aurkb/Fbxo5/Ndc80/Kif11/Mki67/Kif20b/Nusap1/Birc5/Gen1/Cenpe/Trip13/Tacc3/Bub1b/Bub1/Mad2l1/Cdca5/Ube2c/Ttk/Plk1/Anapc5/Cdk5rap2	22
GO:0033047	regulation of mitotic sister chromatid segregation	17/160	69/23328	3.02282e-22	1.7249e-20	1.36226e-20	Cit/Aurkb/Fbxo5/Ndc80/Birc5/Gen1/Cenpe/Trip13/Tacc3/Bub1b/Bub1/Mad2l1/Ube2c/Ttk/Plk1/Anapc5/Cdk5rap2	17
GO:0090068	positive regulation of cell cycle process	25/160	254/23328	7.84435e-22	4.34054e-20	3.42799e-20	Cit/Aurkb/Fbxo5/Ndc80/Kif20b/Sgo2a/Nusap1/Brca1/Cdc45/Birc5/Plk4/Cdk1/Gen1/Cenpe/E2f8/Mad2l1/Ezh2/Lmnb1/Cdca5/Ube2c/Atad5/Ect2/Kif23/Anapc5/Cep295	25
GO:0045930	negative regulation of mitotic cell cycle	24/160	236/23328	2.50421e-21	1.34491e-19	1.06216e-19	Aurkb/Fbxo5/Ndc80/Top2a/Brca1/Birc5/Cdk1/Gen1/Cenpe/Trip13/Blm/Bub1b/Clspn/Bub1/Mad2l1/Ezh2/Rfwd3/Stil/Mre11a/Ttk/Plk1/Zwint/Zwilch/Cdk5rap2	24
GO:0033044	regulation of chromosome organization	28/160	369/23328	2.82165e-21	1.4721e-19	1.16261e-19	Cit/Aurkb/Fbxo5/Ndc80/Top2a/Mki67/Sgo2a/Brca1/Cdc45/Birc5/Gen1/Cenpe/Trip13/Tacc3/Bub1b/Bub1/Mad2l1/Atad2/Ctcf/Cdca5/Ube2c/Mre11a/Ttk/Terf1/Plk1/Dnmt3b/Anapc5/Cdk5rap2	28
GO:0031577	spindle checkpoint	14/160	40/23328	5.67863e-21	2.88033e-19	2.27477e-19	Aurkb/Ndc80/Birc5/Gen1/Cenpe/Trip13/Bub1b/Bub1/Mad2l1/Aurka/Stil/Ttk/Plk1/Cdk5rap2	14
GO:1901991	negative regulation of mitotic cell cycle phase transition	20/160	142/23328	8.62609e-21	4.25709e-19	3.36209e-19	Aurkb/Fbxo5/Ndc80/Brca1/Birc5/Cdk1/Gen1/Cenpe/Trip13/Blm/Bub1b/Clspn/Bub1/Mad2l1/Ezh2/Rfwd3/Mre11a/Ttk/Plk1/Cdk5rap2	20
GO:0030071	regulation of mitotic metaphase/anaphase transition	15/160	54/23328	1.22946e-20	5.90788e-19	4.66582e-19	Aurkb/Fbxo5/Ndc80/Birc5/Gen1/Cenpe/Trip13/Bub1b/Bub1/Mad2l1/Ube2c/Ttk/Plk1/Anapc5/Cdk5rap2	15
GO:1902099	regulation of metaphase/anaphase transition of cell cycle	15/160	56/23328	2.28212e-20	1.0685e-18	8.43861e-19	Aurkb/Fbxo5/Ndc80/Birc5/Gen1/Cenpe/Trip13/Bub1b/Bub1/Mad2l1/Ube2c/Ttk/Plk1/Anapc5/Cdk5rap2	15
GO:1901988	negative regulation of cell cycle phase transition	20/160	158/23328	7.72149e-20	3.52486e-18	2.7838e-18	Aurkb/Fbxo5/Ndc80/Brca1/Birc5/Cdk1/Gen1/Cenpe/Trip13/Blm/Bub1b/Clspn/Bub1/Mad2l1/Ezh2/Rfwd3/Mre11a/Ttk/Plk1/Cdk5rap2	20
GO:0006260	DNA replication	23/160	244/23328	1.0126e-19	4.50979e-18	3.56166e-18	Fbxo5/Cdc45/Esco2/Cdk1/Gen1/Brca2/Ccna2/Mcm10/Pole/Pclaf/Rrm1/Blm/E2f8/Gmnn/Nucks1/Lig1/Rfwd3/Mms22l/Atad5/Mre11a/Terf1/Rfc4/Mcm5	23
GO:0045841	negative regulation of mitotic metaphase/anaphase transition	13/160	38/23328	2.1134e-19	8.97458e-18	7.08778e-18	Aurkb/Fbxo5/Ndc80/Birc5/Gen1/Cenpe/Trip13/Bub1b/Bub1/Mad2l1/Ttk/Plk1/Cdk5rap2	13
GO:0071174	mitotic spindle checkpoint	13/160	38/23328	2.1134e-19	8.97458e-18	7.08778e-18	Aurkb/Ndc80/Birc5/Gen1/Cenpe/Trip13/Bub1b/Bub1/Mad2l1/Stil/Ttk/Plk1/Cdk5rap2	13
GO:1902100	negative regulation of metaphase/anaphase transition of cell cycle	13/160	39/23328	3.15154e-19	1.27882e-17	1.00997e-17	Aurkb/Fbxo5/Ndc80/Birc5/Gen1/Cenpe/Trip13/Bub1b/Bub1/Mad2l1/Ttk/Plk1/Cdk5rap2	13
GO:2000816	negative regulation of mitotic sister chromatid separation	13/160	39/23328	3.15154e-19	1.27882e-17	1.00997e-17	Aurkb/Fbxo5/Ndc80/Birc5/Gen1/Cenpe/Trip13/Bub1b/Bub1/Mad2l1/Ttk/Plk1/Cdk5rap2	13
GO:1905819	negative regulation of chromosome separation	13/160	40/23328	4.6416e-19	1.84251e-17	1.45515e-17	Aurkb/Fbxo5/Ndc80/Birc5/Gen1/Cenpe/Trip13/Bub1b/Bub1/Mad2l1/Ttk/Plk1/Cdk5rap2	13
GO:0033048	negative regulation of mitotic sister chromatid segregation	13/160	42/23328	9.72844e-19	3.7796e-17	2.98499e-17	Aurkb/Fbxo5/Ndc80/Birc5/Gen1/Cenpe/Trip13/Bub1b/Bub1/Mad2l1/Ttk/Plk1/Cdk5rap2	13
GO:0033046	negative regulation of sister chromatid segregation	13/160	44/23328	1.95605e-18	7.44114e-17	5.87673e-17	Aurkb/Fbxo5/Ndc80/Birc5/Gen1/Cenpe/Trip13/Bub1b/Bub1/Mad2l1/Ttk/Plk1/Cdk5rap2	13
GO:0051225	spindle assembly	17/160	112/23328	2.12045e-18	7.90192e-17	6.24064e-17	Aurkb/Fbxo5/Kif11/Birc5/Tpx2/Prc1/Cenpw/Aspm/Tubb5/Kif4/Aurka/Haus5/Incenp/Cdc20/Smc1a/Plk1/Kif23	17
GO:0010948	negative regulation of cell cycle process	21/160	221/23328	3.71088e-18	1.35522e-16	1.0703e-16	Aurkb/Fbxo5/Ndc80/Brca1/Birc5/Cdk1/Gen1/Cenpe/Trip13/Blm/Bub1b/E2f8/Clspn/Bub1/Mad2l1/Ezh2/Rfwd3/Mre11a/Ttk/Plk1/Cdk5rap2	21
GO:0051985	negative regulation of chromosome segregation	13/160	46/23328	3.78952e-18	1.3568e-16	1.07155e-16	Aurkb/Fbxo5/Ndc80/Birc5/Gen1/Cenpe/Trip13/Bub1b/Bub1/Mad2l1/Ttk/Plk1/Cdk5rap2	13
GO:0050000	chromosome localization	15/160	78/23328	5.39198e-18	1.85769e-16	1.46713e-16	Aurkb/Ndc80/Cdca8/Nuf2/Cenpf/Birc5/Brca2/Cenpe/Kif22/Kif18a/Cenpq/Cdca5/Incenp/Terf1/Kif2c	15
GO:0051303	establishment of chromosome localization	15/160	78/23328	5.39198e-18	1.85769e-16	1.46713e-16	Aurkb/Ndc80/Cdca8/Nuf2/Cenpf/Birc5/Brca2/Cenpe/Kif22/Kif18a/Cenpq/Cdca5/Incenp/Terf1/Kif2c	15
GO:0045786	negative regulation of cell cycle	27/160	451/23328	6.79483e-18	2.29766e-16	1.8146e-16	Aurkb/Fbxo5/Ndc80/Top2a/Brca1/Birc5/Cdk1/Gen1/Cenpe/Trip13/Blm/Bub1b/E2f8/Clspn/Bub1/Mad2l1/Aurka/Ezh2/Gmnn/Rfwd3/Stil/Mre11a/Ttk/Plk1/Zwint/Zwilch/Cdk5rap2	27
GO:0007094	mitotic spindle assembly checkpoint	12/160	36/23328	7.74064e-18	2.524e-16	1.99336e-16	Aurkb/Ndc80/Birc5/Gen1/Cenpe/Trip13/Bub1b/Bub1/Mad2l1/Ttk/Plk1/Cdk5rap2	12
GO:0071173	spindle assembly checkpoint	12/160	36/23328	7.74064e-18	2.524e-16	1.99336e-16	Aurkb/Ndc80/Birc5/Gen1/Cenpe/Trip13/Bub1b/Bub1/Mad2l1/Ttk/Plk1/Cdk5rap2	12
GO:2001251	negative regulation of chromosome organization	18/160	147/23328	1.07992e-17	3.45952e-16	2.7322e-16	Aurkb/Fbxo5/Ndc80/Top2a/Brca1/Birc5/Gen1/Cenpe/Trip13/Bub1b/Bub1/Mad2l1/Atad2/Ttk/Terf1/Plk1/Dnmt3b/Cdk5rap2	18
GO:0006302	double-strand break repair	21/160	235/23328	1.32104e-17	4.15899e-16	3.28461e-16	Brca1/Cdc45/Esco2/Gen1/Aunip/Brca2/Trip13/Blm/Rad51ap1/Nucks1/Lig1/Rfwd3/Tdp2/Cdca5/Mms22l/Nsd2/Fignl1/Mre11a/Parp2/Mcm5/Dek	21
GO:0071103	DNA conformation change	21/160	242/23328	2.41581e-17	7.47672e-16	5.90482e-16	Top2a/Nusap1/Ncapg/Ncapd2/Cdk1/Cenpp/Ncaph/Hjurp/Ncapg2/Smc4/Blm/Smc2/Hmgb1/Ctcf/Cdca5/Incenp/Hat1/Mre11a/Dnmt3b/Nap1l1/Hmga2	21
GO:0045839	negative regulation of mitotic nuclear division	13/160	53/23328	3.00693e-17	9.15109e-16	7.22718e-16	Aurkb/Fbxo5/Ndc80/Birc5/Gen1/Cenpe/Trip13/Bub1b/Bub1/Mad2l1/Ttk/Plk1/Cdk5rap2	13
GO:0000910	cytokinesis	18/160	160/23328	5.04477e-17	1.51012e-15	1.19264e-15	Cit/Aurkb/Kif20b/Nusap1/Anln/Birc5/Plk4/Brca2/Cep55/Prc1/Stmn1/E2f8/Kif4/Aurka/Incenp/Ect2/Plk1/Kif23	18
GO:0006323	DNA packaging	19/160	199/23328	1.46167e-16	4.30487e-15	3.39982e-15	Top2a/Nusap1/Ncapg/Ncapd2/Cdk1/Cenpp/Ncaph/Hjurp/Ncapg2/Smc4/Smc2/Hmgb1/Ctcf/Cdca5/Incenp/Hat1/Dnmt3b/Nap1l1/Hmga2	19
GO:0051310	metaphase plate congression	13/160	60/23328	1.77212e-16	5.13634e-15	4.05648e-15	Aurkb/Ndc80/Cdca8/Nuf2/Cenpf/Brca2/Cenpe/Kif22/Kif18a/Cenpq/Cdca5/Incenp/Kif2c	13
GO:0030261	chromosome condensation	12/160	46/23328	2.26897e-16	6.47364e-15	5.11264e-15	Top2a/Nusap1/Ncapg/Ncapd2/Cdk1/Ncaph/Ncapg2/Smc4/Smc2/Cdca5/Incenp/Hmga2	12
GO:0045132	meiotic chromosome segregation	15/160	99/23328	2.35068e-16	6.60361e-15	5.21528e-15	Top2a/Nuf2/Sgo2a/Brca2/Ncaph/Trip13/Smc4/Bub1b/Sgo1/Smc2/Bub1/Mre11a/Ttk/Terf1/Plk1	15
GO:0051784	negative regulation of nuclear division	13/160	64/23328	4.40102e-16	1.21761e-14	9.61626e-15	Aurkb/Fbxo5/Ndc80/Birc5/Gen1/Cenpe/Trip13/Bub1b/Bub1/Mad2l1/Ttk/Plk1/Cdk5rap2	13
GO:0034502	protein localization to chromosome	14/160	88/23328	1.18765e-15	3.23679e-14	2.5563e-14	Knl1/Aurkb/Ndc80/Esco2/Cdk1/Brca2/Bub1b/Ezh2/Cenpq/Ctcf/Cdca5/Ttk/Terf1/Plk1	14
GO:0000281	mitotic cytokinesis	13/160	69/23328	1.25737e-15	3.37641e-14	2.66656e-14	Cit/Kif20b/Nusap1/Anln/Birc5/Cep55/Prc1/Stmn1/Kif4/Incenp/Ect2/Plk1/Kif23	13
GO:0051656	establishment of organelle localization	23/160	382/23328	2.0544e-15	5.43672e-14	4.29371e-14	Aurkb/Ndc80/Cdca8/Nuf2/Nusap1/Cenpf/Birc5/Brca2/Sapcd2/Cenpe/Kif22/Kif18a/Tacc3/Mad2l1/Cenpq/Cdca5/Incenp/Exoc4/Terf1/Plk1/Kif23/Kif2c/Cdk5rap2	23
GO:0061640	cytoskeleton-dependent cytokinesis	14/160	94/23328	3.10666e-15	8.10394e-14	6.40019e-14	Cit/Aurkb/Kif20b/Nusap1/Anln/Birc5/Cep55/Prc1/Stmn1/Kif4/Incenp/Ect2/Plk1/Kif23	14
GO:0045931	positive regulation of mitotic cell cycle	17/160	171/23328	3.15959e-15	8.12594e-14	6.41756e-14	Aurkb/Fbxo5/Ndc80/Kif20b/Nusap1/Cdc45/Birc5/Cdk1/Gen1/Brca2/Cenpe/Mad2l1/Hmgb1/Lmnb1/Cdca5/Ube2c/Anapc5	17
GO:0007098	centrosome cycle	15/160	122/23328	5.87397e-15	1.4897e-13	1.17651e-13	Kif11/Brca1/Plk4/Gen1/Brca2/Pclaf/Sgo1/Aurka/Haus5/Cntln/Stil/Ckap5/Plk1/Cep295/Cdk5rap2	15
GO:0008608	attachment of spindle microtubules to kinetochore	10/160	32/23328	9.8228e-15	2.45704e-13	1.94048e-13	Knl1/Aurkb/Ndc80/Nuf2/Brca2/Cenpe/Knstrn/Sgo1/Ect2/Kif2c	10
GO:0006310	DNA recombination	20/160	288/23328	1.06828e-14	2.63605e-13	2.08186e-13	Top2a/Brca1/Cdc45/Gen1/Aunip/Brca2/Hmgb2/Trip13/Blm/Rad51ap1/Hmgb1/Nucks1/Lig1/Rfwd3/Mms22l/Nsd2/Fignl1/Atad5/Mre11a/Mcm5	20
GO:0006261	DNA-dependent DNA replication	15/160	132/23328	1.93811e-14	4.65656e-13	3.67757e-13	Fbxo5/Cdc45/Gen1/Brca2/Mcm10/Pole/Blm/E2f8/Nucks1/Lig1/Rfwd3/Mms22l/Mre11a/Rfc4/Mcm5	15
GO:0031023	microtubule organizing center organization	15/160	132/23328	1.93811e-14	4.65656e-13	3.67757e-13	Kif11/Brca1/Plk4/Gen1/Brca2/Pclaf/Sgo1/Aurka/Haus5/Cntln/Stil/Ckap5/Plk1/Cep295/Cdk5rap2	15
GO:0070192	chromosome organization involved in meiotic cell cycle	12/160	76/23328	1.51653e-13	3.59635e-12	2.84026e-12	Sgo2a/Ncapd2/Ncaph/Trip13/Smc4/Bub1b/Sgo1/Smc2/Bub1/Incenp/Mre11a/Terf1	12
GO:0032465	regulation of cytokinesis	12/160	80/23328	2.87675e-13	6.73455e-12	5.31869e-12	Cit/Aurkb/Kif20b/Plk4/Brca2/Prc1/E2f8/Aurka/Incenp/Ect2/Plk1/Kif23	12
GO:0051383	kinetochore organization	8/160	21/23328	7.7444e-13	1.79003e-11	1.4137e-11	Ndc80/Nuf2/Cenpe/Smc4/Smc2/Cenpw/Cenph/Dlgap5	8
GO:0007076	mitotic chromosome condensation	7/160	14/23328	2.06228e-12	4.70715e-11	3.71753e-11	Nusap1/Ncapg/Ncapd2/Ncaph/Smc4/Smc2/Cdca5	7
GO:0071459	protein localization to chromosome, centromeric region	8/160	24/23328	2.7507e-12	6.20096e-11	4.89728e-11	Knl1/Aurkb/Ndc80/Cdk1/Bub1b/Cenpq/Ctcf/Ttk	8
GO:0007062	sister chromatid cohesion	10/160	56/23328	4.70996e-12	1.04883e-10	8.28325e-11	Sgo2a/Esco2/Kif22/Bub1b/Sgo1/Bub1/Cdca5/Cdc20/Mre11a/Smc1a	10
GO:0051302	regulation of cell division	14/160	160/23328	5.56927e-12	1.22524e-10	9.67647e-11	Cit/Aurkb/Kif20b/Plk4/Brca2/Prc1/Blm/E2f8/Aspm/Aurka/Incenp/Ect2/Plk1/Kif23	14
GO:0000724	double-strand break repair via homologous recombination	13/160	131/23328	6.56294e-12	1.42666e-10	1.12672e-10	Brca1/Cdc45/Gen1/Aunip/Brca2/Blm/Rad51ap1/Nucks1/Rfwd3/Mms22l/Fignl1/Mre11a/Mcm5	13
GO:0000725	recombinational repair	13/160	132/23328	7.23723e-12	1.55473e-10	1.22786e-10	Brca1/Cdc45/Gen1/Aunip/Brca2/Blm/Rad51ap1/Nucks1/Rfwd3/Mms22l/Fignl1/Mre11a/Mcm5	13
GO:0044839	cell cycle G2/M phase transition	13/160	134/23328	8.77924e-12	1.86406e-10	1.47216e-10	Cit/Fbxo5/Brca1/Cenpf/Birc5/Cdk1/Ccna2/Blm/Clspn/Lmnb1/Atad5/Mre11a/Plk1	13
GO:0070507	regulation of microtubule cytoskeleton organization	15/160	201/23328	9.49209e-12	1.99225e-10	1.5734e-10	Kif11/Ska1/Tpx2/Plk4/Gen1/Kif18a/Tacc3/Stmn1/Ska3/Ska2/Stil/Ckap5/Plk1/Cep295/Cdk5rap2	15
GO:0010639	negative regulation of organelle organization	20/160	420/23328	1.16851e-11	2.42465e-10	1.9149e-10	Aurkb/Fbxo5/Ndc80/Top2a/Brca1/Birc5/Tpx2/Gen1/Cenpe/Trip13/Stmn1/Bub1b/Bub1/Mad2l1/Atad2/Ttk/Terf1/Plk1/Dnmt3b/Cdk5rap2	20
GO:0006275	regulation of DNA replication	12/160	110/23328	1.40798e-11	2.88873e-10	2.28141e-10	Fbxo5/Esco2/Cdk1/Brca2/Ccna2/Blm/E2f8/Gmnn/Nucks1/Atad5/Terf1/Rfc4	12
GO:0007080	mitotic metaphase plate congression	9/160	44/23328	1.54579e-11	3.13623e-10	2.47687e-10	Aurkb/Ndc80/Cdca8/Nuf2/Cenpe/Kif22/Kif18a/Cdca5/Kif2c	9
GO:0000086	G2/M transition of mitotic cell cycle	12/160	117/23328	2.94425e-11	5.90791e-10	4.66584e-10	Cit/Fbxo5/Brca1/Cenpf/Birc5/Cdk1/Ccna2/Blm/Clspn/Lmnb1/Mre11a/Plk1	12
GO:0090307	mitotic spindle assembly	10/160	67/23328	3.07553e-11	6.10426e-10	4.82092e-10	Aurkb/Kif11/Birc5/Tpx2/Prc1/Kif4/Cdc20/Smc1a/Plk1/Kif23	10
GO:0007143	female meiotic nuclear division	8/160	36/23328	1.05558e-10	2.07257e-09	1.63684e-09	Fbxo5/Top2a/Sgo2a/Ncaph/Trip13/Aurka/Ttk/Plk1	8
GO:1901989	positive regulation of cell cycle phase transition	11/160	102/23328	1.16323e-10	2.25964e-09	1.78458e-09	Fbxo5/Cdc45/Birc5/Cdk1/Cenpe/Ezh2/Lmnb1/Cdca5/Ube2c/Atad5/Anapc5	11
GO:0045005	DNA-dependent DNA replication maintenance of fidelity	8/160	40/23328	2.62112e-10	5.03808e-09	3.97888e-09	Gen1/Brca2/Pole/Blm/Nucks1/Rfwd3/Mms22l/Mre11a	8
GO:0032886	regulation of microtubule-based process	15/160	258/23328	3.24223e-10	6.167e-09	4.87046e-09	Kif11/Ska1/Tpx2/Plk4/Gen1/Kif18a/Tacc3/Stmn1/Ska3/Ska2/Stil/Ckap5/Plk1/Cep295/Cdk5rap2	15
GO:0007127	meiosis I	11/160	117/23328	5.18744e-10	9.76522e-09	7.7122e-09	Fbxo5/Top2a/Sgo2a/Brca2/Trip13/Sgo1/Aurka/Cks2/Mre11a/Terf1/Plk1	11
GO:0061982	meiosis I cell cycle process	11/160	122/23328	8.14717e-10	1.51803e-08	1.19888e-08	Fbxo5/Top2a/Sgo2a/Brca2/Trip13/Sgo1/Aurka/Cks2/Mre11a/Terf1/Plk1	11
GO:1902749	regulation of cell cycle G2/M phase transition	10/160	97/23328	1.30823e-09	2.41295e-08	1.90566e-08	Fbxo5/Brca1/Cenpf/Cdk1/Blm/Clspn/Lmnb1/Atad5/Mre11a/Plk1	10
GO:0034501	protein localization to kinetochore	6/160	18/23328	1.64304e-09	3.0002e-08	2.36944e-08	Knl1/Aurkb/Ndc80/Cdk1/Cenpq/Ttk	6
GO:0031297	replication fork processing	7/160	32/23328	1.8236e-09	3.29692e-08	2.60378e-08	Gen1/Brca2/Blm/Nucks1/Rfwd3/Mms22l/Mre11a	7
GO:0071824	protein-DNA complex subunit organization	13/160	214/23328	3.03243e-09	5.42864e-08	4.28733e-08	Cdc45/Cenpp/Cenpe/Hjurp/Cenpw/Cenph/Dlgap5/Ctcf/Hat1/Ptma/Terf1/Nap1l1/Mcm5	13
GO:0051785	positive regulation of nuclear division	9/160	81/23328	4.5834e-09	8.12553e-08	6.41723e-08	Aurkb/Fbxo5/Sgo2a/Nusap1/Birc5/Cenpe/Cdca5/Ube2c/Anapc5	9
GO:1901992	positive regulation of mitotic cell cycle phase transition	9/160	88/23328	9.63602e-09	1.69186e-07	1.33617e-07	Fbxo5/Cdc45/Birc5/Cdk1/Cenpe/Lmnb1/Cdca5/Ube2c/Anapc5	9
GO:0031109	microtubule polymerization or depolymerization	10/160	122/23328	1.23834e-08	2.15353e-07	1.70077e-07	Fbxo5/Ska1/Tpx2/Kif18a/Stmn1/Ska3/Ska2/Ckap5/Kif2c/Cdk5rap2	10
GO:0051298	centrosome duplication	8/160	67/23328	1.90071e-08	3.27424e-07	2.58587e-07	Brca1/Plk4/Gen1/Brca2/Stil/Ckap5/Cep295/Cdk5rap2	8
GO:0051315	attachment of mitotic spindle microtubules to kinetochore	5/160	14/23328	2.71497e-08	4.63321e-07	3.65913e-07	Aurkb/Ndc80/Nuf2/Cenpe/Kif2c	5
GO:0065004	protein-DNA complex assembly	11/160	171/23328	2.87133e-08	4.85467e-07	3.83403e-07	Cdc45/Cenpp/Cenpe/Hjurp/Cenpw/Cenph/Dlgap5/Hat1/Terf1/Nap1l1/Mcm5	11
GO:0034508	centromere complex assembly	6/160	29/23328	3.95013e-08	6.61738e-07	5.22615e-07	Cenpp/Cenpe/Hjurp/Cenpw/Cenph/Dlgap5	6
GO:2001020	regulation of response to DNA damage stimulus	12/160	222/23328	4.58081e-08	7.60415e-07	6.00547e-07	Fbxo5/Brca1/Aunip/Blm/Rad51ap1/Hmgb1/Rfwd3/Usp1/Nsd2/Fignl1/Atad5/Dek	12
GO:0051653	spindle localization	7/160	50/23328	4.87989e-08	8.02764e-07	6.33993e-07	Ndc80/Nusap1/Sapcd2/Mad2l1/Aspm/Plk1/Cdk5rap2	7
GO:0051052	regulation of DNA metabolic process	15/160	379/23328	5.83086e-08	9.46646e-07	7.47625e-07	Aurkb/Brca1/Aunip/Blm/Rad51ap1/Hmgb1/Nucks1/Usp1/Nsd2/Fignl1/Atad5/Mre11a/Terf1/Rfc4/Dek	15
GO:0090231	regulation of spindle checkpoint	5/160	16/23328	5.85822e-08	9.46646e-07	7.47625e-07	Ndc80/Gen1/Mad2l1/Aurka/Cdk5rap2	5
GO:0010389	regulation of G2/M transition of mitotic cell cycle	8/160	81/23328	8.64252e-08	1.38432e-06	1.09328e-06	Fbxo5/Brca1/Cenpf/Cdk1/Blm/Clspn/Lmnb1/Mre11a	8
GO:1901976	regulation of cell cycle checkpoint	6/160	34/23328	1.08715e-07	1.72621e-06	1.3633e-06	Ndc80/Gen1/Mad2l1/Aurka/Rfwd3/Cdk5rap2	6
GO:0007292	female gamete generation	10/160	155/23328	1.21455e-07	1.91186e-06	1.50992e-06	Fbxo5/Top2a/Sgo2a/Brca2/Ncaph/Trip13/Aspm/Aurka/Ttk/Plk1	10
GO:0040001	establishment of mitotic spindle localization	6/160	35/23328	1.30467e-07	2.03618e-06	1.6081e-06	Ndc80/Nusap1/Sapcd2/Mad2l1/Plk1/Cdk5rap2	6
GO:0031572	G2 DNA damage checkpoint	6/160	36/23328	1.55677e-07	2.40904e-06	1.90256e-06	Brca1/Cdk1/Blm/Clspn/Mre11a/Plk1	6
GO:0006284	base-excision repair	6/160	38/23328	2.18163e-07	3.34761e-06	2.64381e-06	Neil3/Pole/Hmgb1/Lig1/Parp2/Hmga2	6
GO:0006282	regulation of DNA repair	9/160	128/23328	2.54611e-07	3.86891e-06	3.05551e-06	Brca1/Aunip/Blm/Rad51ap1/Hmgb1/Usp1/Nsd2/Fignl1/Dek	9
GO:0032506	cytokinetic process	6/160	39/23328	2.56373e-07	3.86891e-06	3.05551e-06	Aurkb/Kif20b/Anln/Cep55/Ect2/Kif23	6
GO:0045840	positive regulation of mitotic nuclear division	7/160	65/23328	3.12063e-07	4.67071e-06	3.68875e-06	Aurkb/Nusap1/Birc5/Cenpe/Cdca5/Ube2c/Anapc5	7
GO:0044786	cell cycle DNA replication	6/160	41/23328	3.49344e-07	5.1862e-06	4.09586e-06	Fbxo5/Cdc45/Brca2/E2f8/Lig1/Mcm5	6
GO:0045143	homologous chromosome segregation	7/160	67/23328	3.85367e-07	5.67483e-06	4.48177e-06	Sgo2a/Brca2/Trip13/Sgo1/Mre11a/Terf1/Plk1	7
GO:1904666	regulation of ubiquitin protein ligase activity	5/160	23/23328	4.34111e-07	6.3415e-06	5.00827e-06	Fbxo5/Mad2l1/Cdc20/Ube2s/Plk1	5
GO:0051293	establishment of spindle localization	6/160	45/23328	6.18663e-07	8.9657e-06	7.08077e-06	Ndc80/Nusap1/Sapcd2/Mad2l1/Plk1/Cdk5rap2	6
GO:0070601	centromeric sister chromatid cohesion	4/160	11/23328	6.77468e-07	9.7406e-06	7.69275e-06	Sgo2a/Bub1b/Sgo1/Bub1	4
GO:0031570	DNA integrity checkpoint	8/160	113/23328	1.1424e-06	1.6297e-05	1.28708e-05	Top2a/Brca1/Cdk1/Blm/Clspn/Rfwd3/Mre11a/Plk1	8
GO:0007140	male meiotic nuclear division	6/160	50/23328	1.17333e-06	1.66085e-05	1.31168e-05	Sgo2a/Brca2/Trip13/Kif18a/Fignl1/Suv39h2	6
GO:0051988	regulation of attachment of spindle microtubules to kinetochore	4/160	13/23328	1.4522e-06	2.03979e-05	1.61095e-05	Aurkb/Cenpe/Knstrn/Ect2	4
GO:0090266	regulation of mitotic cell cycle spindle assembly checkpoint	4/160	14/23328	2.02222e-06	2.79741e-05	2.20929e-05	Ndc80/Gen1/Mad2l1/Cdk5rap2	4
GO:1903504	regulation of mitotic spindle checkpoint	4/160	14/23328	2.02222e-06	2.79741e-05	2.20929e-05	Ndc80/Gen1/Mad2l1/Cdk5rap2	4
GO:1902750	negative regulation of cell cycle G2/M phase transition	6/160	55/23328	2.08086e-06	2.85688e-05	2.25626e-05	Brca1/Cdk1/Blm/Clspn/Mre11a/Plk1	6
GO:0000132	establishment of mitotic spindle orientation	5/160	31/23328	2.09704e-06	2.85761e-05	2.25683e-05	Ndc80/Sapcd2/Mad2l1/Plk1/Cdk5rap2	5
GO:0010212	response to ionizing radiation	8/160	125/23328	2.44966e-06	3.31339e-05	2.61679e-05	Brca1/Brca2/Blm/Rad51ap1/Nucks1/Rfwd3/Fignl1/Ect2	8
GO:0045144	meiotic sister chromatid segregation	4/160	15/23328	2.74285e-06	3.6558e-05	2.88721e-05	Sgo2a/Bub1b/Sgo1/Bub1	4
GO:0051177	meiotic sister chromatid cohesion	4/160	15/23328	2.74285e-06	3.6558e-05	2.88721e-05	Sgo2a/Bub1b/Sgo1/Bub1	4
GO:0051445	regulation of meiotic cell cycle	6/160	58/23328	2.85645e-06	3.77846e-05	2.98408e-05	Fbxo5/Sgo2a/Trip13/Aspm/Cdc20/Ttk	6
GO:0032467	positive regulation of cytokinesis	5/160	33/23328	2.89695e-06	3.77846e-05	2.98408e-05	Cit/Aurkb/Kif20b/Ect2/Kif23	5
GO:0044818	mitotic G2/M transition checkpoint	5/160	33/23328	2.89695e-06	3.77846e-05	2.98408e-05	Brca1/Cdk1/Blm/Clspn/Mre11a	5
GO:0031110	regulation of microtubule polymerization or depolymerization	7/160	91/23328	3.1256e-06	4.04777e-05	3.19677e-05	Ska1/Tpx2/Stmn1/Ska3/Ska2/Ckap5/Cdk5rap2	7
GO:0046605	regulation of centrosome cycle	6/160	60/23328	3.49343e-06	4.49226e-05	3.54782e-05	Kif11/Plk4/Gen1/Stil/Cep295/Cdk5rap2	6
GO:0051382	kinetochore assembly	4/160	16/23328	3.63761e-06	4.64495e-05	3.6684e-05	Cenpe/Cenpw/Cenph/Dlgap5	4
GO:0022412	cellular process involved in reproduction in multicellular organism	14/160	468/23328	4.50824e-06	5.7167e-05	4.51483e-05	Fbxo5/Top2a/Sgo2a/Brca2/Ncaph/Hmgb2/Trip13/Kif18a/Aspm/Aurka/Fignl1/Ttk/Plk1/Suv39h2	14
GO:0007135	meiosis II	4/160	17/23328	4.73148e-06	5.87733e-05	4.64169e-05	Sgo2a/Bub1b/Sgo1/Bub1	4
GO:0031145	anaphase-promoting complex-dependent catabolic process	4/160	17/23328	4.73148e-06	5.87733e-05	4.64169e-05	Cdc20/Ube2c/Ube2s/Anapc5	4
GO:0061983	meiosis II cell cycle process	4/160	17/23328	4.73148e-06	5.87733e-05	4.64169e-05	Sgo2a/Bub1b/Sgo1/Bub1	4
GO:0040020	regulation of meiotic nuclear division	5/160	37/23328	5.20415e-06	6.37771e-05	5.03687e-05	Fbxo5/Sgo2a/Trip13/Cdc20/Ttk	5
GO:0051294	establishment of spindle orientation	5/160	37/23328	5.20415e-06	6.37771e-05	5.03687e-05	Ndc80/Sapcd2/Mad2l1/Plk1/Cdk5rap2	5
GO:0044774	mitotic DNA integrity checkpoint	6/160	65/23328	5.6032e-06	6.82096e-05	5.38693e-05	Top2a/Cdk1/Blm/Clspn/Rfwd3/Mre11a	6
GO:0000077	DNA damage checkpoint	7/160	105/23328	8.11222e-06	9.80987e-05	7.74746e-05	Brca1/Cdk1/Blm/Clspn/Rfwd3/Mre11a/Plk1	7
GO:0022616	DNA strand elongation	4/160	21/23328	1.16463e-05	0.000139909	0.000110495	Pole/Nucks1/Lig1/Mre11a	4
GO:0010972	negative regulation of G2/M transition of mitotic cell cycle	5/160	44/23328	1.24736e-05	0.000148868	0.00011757	Brca1/Cdk1/Blm/Clspn/Mre11a	5
GO:0016570	histone modification	13/160	448/23328	1.38181e-05	0.00016335	0.000129008	Aurkb/Brca1/Brca2/Ccna2/Ezh2/Vrk1/Ctcf/Incenp/Hat1/Nsd2/Meaf6/Dnmt3b/Suv39h2	13
GO:0000079	regulation of cyclin-dependent protein serine/threonine kinase activity	6/160	76/23328	1.39375e-05	0.00016335	0.000129008	Ccna2/Blm/Cks1b/Cks2/Stil/Plk1	6
GO:0010824	regulation of centrosome duplication	5/160	45/23328	1.39554e-05	0.00016335	0.000129008	Plk4/Gen1/Stil/Cep295/Cdk5rap2	5
GO:0046599	regulation of centriole replication	4/160	23/23328	1.70478e-05	0.000198276	0.000156591	Plk4/Stil/Cep295/Cdk5rap2	4
GO:1904029	regulation of cyclin-dependent protein kinase activity	6/160	80/23328	1.87302e-05	0.000216464	0.000170955	Ccna2/Blm/Cks1b/Cks2/Stil/Plk1	6
GO:0016569	covalent chromatin modification	13/160	462/23328	1.90879e-05	0.000219211	0.000173124	Aurkb/Brca1/Brca2/Ccna2/Ezh2/Vrk1/Ctcf/Incenp/Hat1/Nsd2/Meaf6/Dnmt3b/Suv39h2	13
GO:0090329	regulation of DNA-dependent DNA replication	5/160	48/23328	1.92371e-05	0.000219544	0.000173387	Fbxo5/Brca2/Blm/E2f8/Rfc4	5
GO:0022403	cell cycle phase	4/160	24/23328	2.03484e-05	0.000230783	0.000182264	Cdc20/Ttk/Terf1/Dek	4
GO:2000779	regulation of double-strand break repair	6/160	82/23328	2.15808e-05	0.00024325	0.00019211	Aunip/Blm/Rad51ap1/Nsd2/Fignl1/Dek	6
GO:0009314	response to radiation	12/160	401/23328	2.21259e-05	0.000247865	0.000195754	Aurkb/Brca1/Pbk/Brca2/Pclaf/Blm/Rad51ap1/Nucks1/Rfwd3/Usp1/Fignl1/Ect2	12
GO:0051438	regulation of ubiquitin-protein transferase activity	5/160	50/23328	2.35421e-05	0.000262121	0.000207013	Fbxo5/Mad2l1/Cdc20/Ube2s/Plk1	5
GO:0007095	mitotic G2 DNA damage checkpoint	4/160	25/23328	2.40951e-05	0.000266653	0.000210592	Cdk1/Blm/Clspn/Mre11a	4
GO:0007163	establishment or maintenance of cell polarity	9/160	223/23328	2.45213e-05	0.000269734	0.000213025	Ndc80/Kif20b/Sapcd2/Mad2l1/Exoc4/Ckap5/Plk1/Kif2c/Cdk5rap2	9
GO:0006333	chromatin assembly or disassembly	8/160	173/23328	2.66509e-05	0.000291404	0.00023014	Cenpp/Hjurp/Hmgb1/Ctcf/Hat1/Dnmt3b/Suv39h2/Nap1l1	8
GO:0007064	mitotic sister chromatid cohesion	4/160	26/23328	2.83243e-05	0.000307858	0.000243135	Sgo1/Cdca5/Cdc20/Smc1a	4
GO:0006348	chromatin silencing at telomere	3/160	10/23328	3.66781e-05	0.000396297	0.000312981	Cdc45/Ezh2/Hat1	3
GO:0008156	negative regulation of DNA replication	4/160	28/23328	3.83797e-05	0.000405095	0.000319928	Fbxo5/Brca2/Gmnn/Terf1	4
GO:0010458	exit from mitosis	4/160	28/23328	3.83797e-05	0.000405095	0.000319928	Birc5/Cdca5/Ube2c/Ube2s	4
GO:0070979	protein K11-linked ubiquitination	4/160	28/23328	3.83797e-05	0.000405095	0.000319928	Ube2t/Ube2c/Ube2s/Anapc5	4
GO:0071168	protein localization to chromatin	4/160	28/23328	3.83797e-05	0.000405095	0.000319928	Esco2/Ezh2/Cdca5/Plk1	4
GO:0006289	nucleotide-excision repair	5/160	56/23328	4.10602e-05	0.000430897	0.000340306	Neil3/Brca2/Pole/Hmgb1/Commd1	5
GO:1902751	positive regulation of cell cycle G2/M phase transition	4/160	30/23328	5.08241e-05	0.000530313	0.000418821	Fbxo5/Cdk1/Lmnb1/Atad5	4
GO:0044773	mitotic DNA damage checkpoint	5/160	59/23328	5.29317e-05	0.000549167	0.000433711	Cdk1/Blm/Clspn/Rfwd3/Mre11a	5
GO:2001252	positive regulation of chromosome organization	8/160	192/23328	5.58865e-05	0.000576547	0.000455335	Aurkb/Sgo2a/Brca1/Cenpe/Mre11a/Terf1/Dnmt3b/Anapc5	8
GO:0006303	double-strand break repair via nonhomologous end joining	5/160	60/23328	5.74261e-05	0.000589102	0.00046525	Aunip/Lig1/Nsd2/Mre11a/Dek	5
GO:0030010	establishment of cell polarity	7/160	143/23328	5.99468e-05	0.000611524	0.000482958	Ndc80/Kif20b/Sapcd2/Mad2l1/Exoc4/Plk1/Cdk5rap2	7
GO:0001556	oocyte maturation	4/160	32/23328	6.59817e-05	0.000669347	0.000528625	Fbxo5/Brca2/Trip13/Aurka	4
GO:0071479	cellular response to ionizing radiation	5/160	63/23328	7.26937e-05	0.000733363	0.000579182	Blm/Rad51ap1/Nucks1/Fignl1/Ect2	5
GO:0051642	centrosome localization	4/160	33/23328	7.4683e-05	0.000745198	0.000588529	Mad2l1/Aspm/Aurka/Dlgap5	4
GO:0051984	positive regulation of chromosome segregation	4/160	33/23328	7.4683e-05	0.000745198	0.000588529	Aurkb/Sgo2a/Cenpe/Anapc5	4
GO:0061842	microtubule organizing center localization	4/160	34/23328	8.41904e-05	0.000834128	0.000658763	Mad2l1/Aspm/Aurka/Dlgap5	4
GO:0031497	chromatin assembly	7/160	151/23328	8.45092e-05	0.000834128	0.000658763	Cenpp/Hjurp/Hmgb1/Ctcf/Hat1/Dnmt3b/Nap1l1	7
GO:0071478	cellular response to radiation	7/160	153/23328	9.1783e-05	0.000901052	0.000711617	Aurkb/Pbk/Blm/Rad51ap1/Nucks1/Fignl1/Ect2	7
GO:0000726	non-recombinational repair	5/160	67/23328	9.77036e-05	0.000954047	0.00075347	Aunip/Lig1/Nsd2/Mre11a/Dek	5
GO:0033260	nuclear DNA replication	4/160	36/23328	0.000105801	0.00102762	0.000811574	Cdc45/Brca2/Lig1/Mcm5	4
GO:0045835	negative regulation of meiotic nuclear division	3/160	14/23328	0.000109033	0.00104787	0.000827564	Fbxo5/Trip13/Ttk	3
GO:0051782	negative regulation of cell division	3/160	14/23328	0.000109033	0.00104787	0.000827564	Blm/E2f8/Aspm	3
GO:0007099	centriole replication	4/160	37/23328	0.000117994	0.00112217	0.000886251	Plk4/Stil/Cep295/Cdk5rap2	4
GO:0016572	histone phosphorylation	4/160	37/23328	0.000117994	0.00112217	0.000886251	Aurkb/Ccna2/Vrk1/Incenp	4
GO:0098534	centriole assembly	4/160	38/23328	0.000131175	0.00124106	0.000980145	Plk4/Stil/Cep295/Cdk5rap2	4
GO:1902969	mitotic DNA replication	3/160	15/23328	0.000135606	0.00127554	0.00100737	Cdc45/Brca2/Lig1	3
GO:0040029	regulation of gene expression, epigenetic	7/160	163/23328	0.000136216	0.00127554	0.00100737	Brca1/Cdc45/Atad2/Ezh2/Ctcf/Hat1/Dnmt3b	7
GO:0006338	chromatin remodeling	7/160	167/23328	0.000158272	0.00147451	0.00116451	Cenpp/Hmgb2/Hjurp/Hmgb1/Ptma/Dnmt3b/Suv39h2	7
GO:0032392	DNA geometric change	4/160	40/23328	0.000160685	0.0014894	0.00117627	Top2a/Blm/Hmgb1/Mre11a	4
GO:0018107	peptidyl-threonine phosphorylation	6/160	118/23328	0.000165831	0.00152374	0.0012034	Cit/Pbk/Cdk1/Vrk1/Ttk/Plk1	6
GO:0000212	meiotic spindle organization	3/160	16/23328	0.00016606	0.00152374	0.0012034	Fbxo5/Aspm/Aurka	3
GO:0007096	regulation of exit from mitosis	3/160	17/23328	0.00020063	0.00182623	0.00144228	Birc5/Cdca5/Ube2c	3
GO:0046785	microtubule polymerization	5/160	78/23328	0.000201025	0.00182623	0.00144228	Fbxo5/Tpx2/Stmn1/Ckap5/Cdk5rap2	5
GO:0051781	positive regulation of cell division	5/160	79/23328	0.00021343	0.00192933	0.00152371	Cit/Aurkb/Kif20b/Ect2/Kif23	5
GO:0018210	peptidyl-threonine modification	6/160	127/23328	0.000247329	0.00222475	0.00175702	Cit/Pbk/Cdk1/Vrk1/Ttk/Plk1	6
GO:0044848	biological phase	4/160	48/23328	0.000327852	0.0029346	0.00231764	Cdc20/Ttk/Terf1/Dek	4
GO:0006349	regulation of gene expression by genetic imprinting	3/160	20/23328	0.000331305	0.00293672	0.00231931	Brca1/Ctcf/Dnmt3b	3
GO:0051447	negative regulation of meiotic cell cycle	3/160	20/23328	0.000331305	0.00293672	0.00231931	Fbxo5/Trip13/Ttk	3
GO:1903829	positive regulation of cellular protein localization	9/160	317/23328	0.000353828	0.00312121	0.00246501	Ndc80/Kif20b/Brca1/Cdk1/Cenpq/Nlgn2/Ect2/Commd1/Ctdspl2	9
GO:0006473	protein acetylation	7/160	192/23328	0.000370648	0.00324798	0.00256513	Brca1/Esco2/Brca2/Ctcf/Hat1/Meaf6/Cep295	7
GO:0034728	nucleosome organization	6/160	137/23328	0.000371757	0.00324798	0.00256513	Cenpp/Hjurp/Ctcf/Hat1/Ptma/Nap1l1	6
GO:0062033	positive regulation of mitotic sister chromatid segregation	3/160	21/23328	0.000384582	0.00334403	0.00264099	Aurkb/Cenpe/Anapc5	3
GO:2000241	regulation of reproductive process	7/160	195/23328	0.000406848	0.00352087	0.00278065	Fbxo5/Sgo2a/Trip13/Aspm/Aurka/Cdc20/Ttk	7
GO:0007063	regulation of sister chromatid cohesion	3/160	22/23328	0.00044307	0.00381625	0.00301393	Sgo2a/Bub1/Cdca5	3
GO:0048599	oocyte development	4/160	53/23328	0.000480444	0.00411626	0.00325087	Fbxo5/Brca2/Trip13/Aurka	4
GO:0016571	histone methylation	6/160	144/23328	0.000484664	0.00411626	0.00325087	Brca1/Ezh2/Ctcf/Nsd2/Dnmt3b/Suv39h2	6
GO:0090316	positive regulation of intracellular protein transport	6/160	144/23328	0.000484664	0.00411626	0.00325087	Kif20b/Brca1/Cdk1/Ect2/Commd1/Ctdspl2	6
GO:0009048	dosage compensation by inactivation of X chromosome	3/160	23/23328	0.000506973	0.0042858	0.00338476	Brca1/Ctcf/Dnmt3b	3
GO:0007019	microtubule depolymerization	4/160	54/23328	0.00051613	0.00434311	0.00343002	Tpx2/Kif18a/Stmn1/Kif2c	4
GO:0031396	regulation of protein ubiquitination	7/160	206/23328	0.000564487	0.00472823	0.00373417	Fbxo5/Brca1/Mad2l1/Cdc20/Ube2s/Commd1/Plk1	7
GO:0006312	mitotic recombination	3/160	24/23328	0.000576491	0.00478488	0.00377891	Gen1/Brca2/Blm	3
GO:0043486	histone exchange	3/160	24/23328	0.000576491	0.00478488	0.00377891	Cenpp/Hjurp/Ptma	3
GO:0045814	negative regulation of gene expression, epigenetic	5/160	98/23328	0.000579381	0.0047871	0.00378067	Cdc45/Atad2/Ezh2/Hat1/Dnmt3b	5
GO:0009994	oocyte differentiation	4/160	57/23328	0.000634476	0.00517889	0.00409009	Fbxo5/Brca2/Trip13/Aurka	4
GO:0072698	protein localization to microtubule cytoskeleton	4/160	57/23328	0.000634476	0.00517889	0.00409009	Kif20b/Aurka/Stil/Ttk	4
GO:0006304	DNA modification	5/160	100/23328	0.000635307	0.00517889	0.00409009	Brca1/Ezh2/Ctcf/Dnmt3b/Parp2	5
GO:0007549	dosage compensation	3/160	25/23328	0.000651818	0.00526646	0.00415925	Brca1/Ctcf/Dnmt3b	3
GO:0010165	response to X-ray	3/160	25/23328	0.000651818	0.00526646	0.00415925	Brca2/Blm/Nucks1	3
GO:0048477	oogenesis	5/160	103/23328	0.000726658	0.00584528	0.00461638	Fbxo5/Brca2/Trip13/Aspm/Aurka	5
GO:0031100	animal organ regeneration	3/160	26/23328	0.000733143	0.00584594	0.0046169	Cdk1/Aurka/Ezh2	3
GO:0051307	meiotic chromosome separation	3/160	26/23328	0.000733143	0.00584594	0.0046169	Top2a/Ncaph/Ttk	3
GO:0051054	positive regulation of DNA metabolic process	7/160	217/23328	0.000767287	0.00609159	0.0048109	Aurkb/Brca1/Blm/Nsd2/Atad5/Mre11a/Rfc4	7
GO:0044380	protein localization to cytoskeleton	4/160	61/23328	0.000820611	0.00643137	0.00507925	Kif20b/Aurka/Stil/Ttk	4
GO:0010971	positive regulation of G2/M transition of mitotic cell cycle	3/160	27/23328	0.000820652	0.00643137	0.00507925	Fbxo5/Cdk1/Lmnb1	3
GO:0051443	positive regulation of ubiquitin-protein transferase activity	3/160	27/23328	0.000820652	0.00643137	0.00507925	Cdc20/Ube2s/Plk1	3
GO:0018209	peptidyl-serine modification	9/160	357/23328	0.000828732	0.00646694	0.00510735	Aurkb/Pbk/Cdk1/Clspn/Aurka/Vrk1/Ttk/Plk1/Parp2	9
GO:0000018	regulation of DNA recombination	5/160	107/23328	0.000863308	0.00670809	0.00529779	Blm/Rad51ap1/Nsd2/Fignl1/Atad5	5
GO:0006336	DNA replication-independent nucleosome assembly	3/160	28/23328	0.000914524	0.00701648	0.00554135	Cenpp/Hjurp/Hat1	3
GO:0045737	positive regulation of cyclin-dependent protein serine/threonine kinase activity	3/160	28/23328	0.000914524	0.00701648	0.00554135	Cks1b/Cks2/Stil	3
GO:2001032	regulation of double-strand break repair via nonhomologous end joining	3/160	28/23328	0.000914524	0.00701648	0.00554135	Aunip/Nsd2/Dek	3
GO:0018205	peptidyl-lysine modification	9/160	364/23328	0.000949737	0.00725615	0.00573063	Brca1/Brca2/Ezh2/Ctcf/Hat1/Nsd2/Meaf6/Dnmt3b/Suv39h2	9
GO:0051258	protein polymerization	8/160	293/23328	0.000968169	0.00736616	0.00581751	Fbxo5/Tpx2/Stmn1/Diaph3/Ube2c/Ube2s/Ckap5/Cdk5rap2	8
GO:0034724	DNA replication-independent nucleosome organization	3/160	29/23328	0.00101494	0.00768994	0.00607322	Cenpp/Hjurp/Hat1	3
GO:0043967	histone H4 acetylation	4/160	66/23328	0.00110367	0.0083277	0.0065769	Brca1/Brca2/Hat1/Meaf6	4
GO:0071897	DNA biosynthetic process	6/160	169/23328	0.0011186	0.00840558	0.00663841	Aurkb/Pole/Pclaf/Lig1/Terf1/Rfc4	6
GO:0031398	positive regulation of protein ubiquitination	5/160	115/23328	0.00119293	0.00892744	0.00705055	Brca1/Cdc20/Ube2s/Commd1/Plk1	5
GO:0036297	interstrand cross-link repair	3/160	31/23328	0.00123606	0.00916598	0.00723894	Rad51ap1/Nucks1/Rfwd3	3
GO:1904031	positive regulation of cyclin-dependent protein kinase activity	3/160	31/23328	0.00123606	0.00916598	0.00723894	Cks1b/Cks2/Stil	3
GO:0034968	histone lysine methylation	5/160	116/23328	0.00123987	0.00916598	0.00723894	Brca1/Ezh2/Nsd2/Dnmt3b/Suv39h2	5
GO:0043543	protein acylation	7/160	237/23328	0.00128032	0.00942687	0.00744499	Brca1/Esco2/Brca2/Ctcf/Hat1/Meaf6/Cep295	7
GO:0006270	DNA replication initiation	3/160	32/23328	0.00135711	0.0099521	0.00785979	Cdc45/Mcm10/Mcm5	3
GO:0006305	DNA alkylation	4/160	70/23328	0.00137464	0.0099716	0.00787519	Brca1/Ezh2/Ctcf/Dnmt3b	4
GO:0006306	DNA methylation	4/160	70/23328	0.00137464	0.0099716	0.00787519	Brca1/Ezh2/Ctcf/Dnmt3b	4
GO:1903320	regulation of protein modification by small protein conjugation or removal	7/160	240/23328	0.00137615	0.0099716	0.00787519	Fbxo5/Brca1/Mad2l1/Cdc20/Ube2s/Commd1/Plk1	7
GO:0007018	microtubule-based movement	9/160	385/23328	0.00140138	0.0101143	0.00798792	Kif11/Kif15/Kif20b/Cenpe/Kif22/Kif18a/Kif4/Kif23/Kif2c	9
GO:0051098	regulation of binding	9/160	390/23328	0.00153106	0.0110067	0.00869269	Aurkb/Hmgb2/Hjurp/Blm/Stmn1/Aurka/Nucks1/Cdca5/Plk1	9
GO:0000723	telomere maintenance	5/160	123/23328	0.00160758	0.0115115	0.00909137	Aurkb/Brca2/Blm/Mre11a/Terf1	5
GO:0032508	DNA duplex unwinding	3/160	34/23328	0.00162094	0.0115619	0.00913114	Top2a/Blm/Mre11a	3
GO:0006479	protein methylation	6/160	183/23328	0.00167924	0.0118849	0.00938623	Brca1/Ezh2/Ctcf/Nsd2/Dnmt3b/Suv39h2	6
GO:0008213	protein alkylation	6/160	183/23328	0.00167924	0.0118849	0.00938623	Brca1/Ezh2/Ctcf/Nsd2/Dnmt3b/Suv39h2	6
GO:0046824	positive regulation of nucleocytoplasmic transport	4/160	74/23328	0.00168892	0.0119072	0.00940388	Brca1/Cdk1/Ect2/Ctdspl2	4
GO:0032200	telomere organization	5/160	125/23328	0.00172596	0.0120767	0.00953772	Aurkb/Brca2/Blm/Mre11a/Terf1	5
GO:0032388	positive regulation of intracellular transport	6/160	184/23328	0.00172619	0.0120767	0.00953772	Kif20b/Brca1/Cdk1/Ect2/Commd1/Ctdspl2	6
GO:0060236	regulation of mitotic spindle organization	3/160	35/23328	0.00176404	0.0122944	0.00970968	Tpx2/Tacc3/Plk1	3
GO:0051567	histone H3-K9 methylation	3/160	36/23328	0.00191479	0.0132478	0.0104626	Brca1/Dnmt3b/Suv39h2	3
GO:0097549	chromatin organization involved in negative regulation of transcription	5/160	128/23328	0.00191534	0.0132478	0.0104626	Cdc45/Atad2/Ezh2/Hat1/Dnmt3b	5
GO:0010825	positive regulation of centrosome duplication	2/160	10/23328	0.00202908	0.0138767	0.0109593	Plk4/Cep295	2
GO:0030952	establishment or maintenance of cytoskeleton polarity	2/160	10/23328	0.00202908	0.0138767	0.0109593	Ckap5/Kif2c	2
GO:1904667	negative regulation of ubiquitin protein ligase activity	2/160	10/23328	0.00202908	0.0138767	0.0109593	Fbxo5/Mad2l1	2
GO:0030866	cortical actin cytoskeleton organization	3/160	37/23328	0.00207333	0.014074	0.0111151	Anln/Ect2/Kif23	3
GO:0071514	genetic imprinting	3/160	37/23328	0.00207333	0.014074	0.0111151	Brca1/Ctcf/Dnmt3b	3
GO:0018105	peptidyl-serine phosphorylation	8/160	331/23328	0.00208922	0.0141293	0.0111588	Aurkb/Pbk/Cdk1/Clspn/Aurka/Vrk1/Ttk/Plk1	8
GO:0018022	peptidyl-lysine methylation	5/160	131/23328	0.00211951	0.0142288	0.0112373	Brca1/Ezh2/Nsd2/Dnmt3b/Suv39h2	5
GO:0032434	regulation of proteasomal ubiquitin-dependent protein catabolic process	5/160	131/23328	0.00211951	0.0142288	0.0112373	Pbk/Aurka/Cdc20/Commd1/Plk1	5
GO:0090224	regulation of spindle organization	3/160	39/23328	0.00241434	0.0161487	0.0127536	Tpx2/Tacc3/Plk1	3
GO:0006266	DNA ligation	2/160	11/23328	0.00246883	0.016393	0.0129466	Top2a/Lig1	2
GO:0031055	chromatin remodeling at centromere	2/160	11/23328	0.00246883	0.016393	0.0129466	Cenpp/Hjurp	2
GO:0009411	response to UV	5/160	138/23328	0.0026571	0.0175792	0.0138834	Aurkb/Pbk/Brca2/Pclaf/Usp1	5
GO:1903322	positive regulation of protein modification by small protein conjugation or removal	5/160	139/23328	0.00274126	0.0180706	0.0142714	Brca1/Cdc20/Ube2s/Commd1/Plk1	5
GO:0000727	double-strand break repair via break-induced replication	2/160	12/23328	0.00294928	0.0190296	0.0150289	Cdc45/Mcm5	2
GO:0007100	mitotic centrosome separation	2/160	12/23328	0.00294928	0.0190296	0.0150289	Kif11/Aurka	2
GO:0045842	positive regulation of mitotic metaphase/anaphase transition	2/160	12/23328	0.00294928	0.0190296	0.0150289	Cenpe/Anapc5	2
GO:0072697	protein localization to cell cortex	2/160	12/23328	0.00294928	0.0190296	0.0150289	Sapcd2/Plk1	2
GO:0097421	liver regeneration	2/160	12/23328	0.00294928	0.0190296	0.0150289	Aurka/Ezh2	2
GO:1901970	positive regulation of mitotic sister chromatid separation	2/160	12/23328	0.00294928	0.0190296	0.0150289	Cenpe/Anapc5	2
GO:0044728	DNA methylation or demethylation	4/160	87/23328	0.00305036	0.0196125	0.0154892	Brca1/Ezh2/Ctcf/Dnmt3b	4
GO:0034401	chromatin organization involved in regulation of transcription	5/160	143/23328	0.00309729	0.0198444	0.0156723	Cdc45/Atad2/Ezh2/Hat1/Dnmt3b	5
GO:0006342	chromatin silencing	4/160	89/23328	0.00331089	0.0210497	0.0166243	Cdc45/Atad2/Ezh2/Hat1	4
GO:0042770	signal transduction in response to DNA damage	4/160	89/23328	0.00331089	0.0210497	0.0166243	Brca1/Brca2/Atad5/Plk1	4
GO:1902275	regulation of chromatin organization	6/160	210/23328	0.00333464	0.0210497	0.0166243	Mki67/Brca1/Cdc45/Atad2/Ctcf/Dnmt3b	6
GO:0016573	histone acetylation	5/160	146/23328	0.00338537	0.0210497	0.0166243	Brca1/Brca2/Ctcf/Hat1/Meaf6	5
GO:0045860	positive regulation of protein kinase activity	9/160	440/23328	0.00343544	0.0210497	0.0166243	Tpx2/Cenpe/Clspn/Ezh2/Cks1b/Cks2/Stil/Incenp/Ect2	9
GO:0002087	regulation of respiratory gaseous exchange by nervous system process	2/160	13/23328	0.00346986	0.0210497	0.0166243	Nlgn2/Pbx3	2
GO:0009263	deoxyribonucleotide biosynthetic process	2/160	13/23328	0.00346986	0.0210497	0.0166243	Rrm1/Tyms	2
GO:0010457	centriole-centriole cohesion	2/160	13/23328	0.00346986	0.0210497	0.0166243	Sgo1/Cntln	2
GO:0046607	positive regulation of centrosome cycle	2/160	13/23328	0.00346986	0.0210497	0.0166243	Plk4/Cep295	2
GO:0051299	centrosome separation	2/160	13/23328	0.00346986	0.0210497	0.0166243	Kif11/Aurka	2
GO:0051573	negative regulation of histone H3-K9 methylation	2/160	13/23328	0.00346986	0.0210497	0.0166243	Brca1/Dnmt3b	2
GO:0072425	signal transduction involved in G2 DNA damage checkpoint	2/160	13/23328	0.00346986	0.0210497	0.0166243	Brca1/Plk1	2
GO:0098762	meiotic cell cycle phase	2/160	13/23328	0.00346986	0.0210497	0.0166243	Ttk/Terf1	2
GO:0098764	meiosis I cell cycle phase	2/160	13/23328	0.00346986	0.0210497	0.0166243	Ttk/Terf1	2
GO:1902101	positive regulation of metaphase/anaphase transition of cell cycle	2/160	13/23328	0.00346986	0.0210497	0.0166243	Cenpe/Anapc5	2
GO:2000104	negative regulation of DNA-dependent DNA replication	2/160	13/23328	0.00346986	0.0210497	0.0166243	Fbxo5/Brca2	2
GO:1904951	positive regulation of establishment of protein localization	8/160	364/23328	0.0037298	0.0225517	0.0178105	Kif20b/Brca1/Cdk1/Nlgn2/Ect2/Commd1/Ctdspl2/Cep295	8
GO:0010569	regulation of double-strand break repair via homologous recombination	3/160	46/23328	0.00387234	0.0231075	0.0182494	Blm/Rad51ap1/Fignl1	3
GO:0043044	ATP-dependent chromatin remodeling	3/160	46/23328	0.00387234	0.0231075	0.0182494	Cenpp/Hjurp/Ptma	3
GO:0045740	positive regulation of DNA replication	3/160	46/23328	0.00387234	0.0231075	0.0182494	Cdk1/E2f8/Atad5	3
GO:0061647	histone H3-K9 modification	3/160	46/23328	0.00387234	0.0231075	0.0182494	Brca1/Dnmt3b/Suv39h2	3
GO:0006475	internal protein amino acid acetylation	5/160	152/23328	0.00401859	0.0236617	0.0186871	Brca1/Brca2/Ctcf/Hat1/Meaf6	5
GO:0018393	internal peptidyl-lysine acetylation	5/160	152/23328	0.00401859	0.0236617	0.0186871	Brca1/Brca2/Ctcf/Hat1/Meaf6	5
GO:0000279	M phase	2/160	14/23328	0.00403	0.0236617	0.0186871	Cdc20/Terf1	2
GO:0006271	DNA strand elongation involved in DNA replication	2/160	14/23328	0.00403	0.0236617	0.0186871	Pole/Lig1	2
GO:1905820	positive regulation of chromosome separation	2/160	14/23328	0.00403	0.0236617	0.0186871	Cenpe/Anapc5	2
GO:0045911	positive regulation of DNA recombination	3/160	47/23328	0.00411576	0.0240878	0.0190236	Blm/Nsd2/Atad5	3
GO:0071214	cellular response to abiotic stimulus	7/160	294/23328	0.00426699	0.0248138	0.019597	Aurkb/Pbk/Blm/Rad51ap1/Nucks1/Fignl1/Ect2	7
GO:0104004	cellular response to environmental stimulus	7/160	294/23328	0.00426699	0.0248138	0.019597	Aurkb/Pbk/Blm/Rad51ap1/Nucks1/Fignl1/Ect2	7
GO:0048308	organelle inheritance	2/160	15/23328	0.00462914	0.0267494	0.0211256	Cdk1/Vrk1	2
GO:0048313	Golgi inheritance	2/160	15/23328	0.00462914	0.0267494	0.0211256	Cdk1/Vrk1	2
GO:0006334	nucleosome assembly	4/160	98/23328	0.00467147	0.0269089	0.0212516	Cenpp/Hjurp/Hat1/Nap1l1	4
GO:1903900	regulation of viral life cycle	5/160	159/23328	0.00485951	0.0278165	0.0219684	Top2a/Kpna2/Nucks1/Mre11a/Trim59	5
GO:2000058	regulation of ubiquitin-dependent protein catabolic process	5/160	159/23328	0.00485951	0.0278165	0.0219684	Pbk/Aurka/Cdc20/Commd1/Plk1	5
GO:0022411	cellular component disassembly	8/160	383/23328	0.00504773	0.0288036	0.022748	Top2a/Tpx2/Cdk1/Kif18a/Stmn1/Vrk1/Plk1/Kif2c	8
GO:0044065	regulation of respiratory system process	2/160	16/23328	0.00526672	0.0298665	0.0235875	Nlgn2/Pbx3	2
GO:0070200	establishment of protein localization to telomere	2/160	16/23328	0.00526672	0.0298665	0.0235875	Brca2/Terf1	2
GO:0018394	peptidyl-lysine acetylation	5/160	163/23328	0.0053925	0.0304453	0.0240446	Brca1/Brca2/Ctcf/Hat1/Meaf6	5
GO:0033157	regulation of intracellular protein transport	6/160	232/23328	0.00540213	0.0304453	0.0240446	Kif20b/Brca1/Cdk1/Ect2/Commd1/Ctdspl2	6
GO:0042307	positive regulation of protein import into nucleus	3/160	52/23328	0.00547135	0.0307406	0.0242777	Brca1/Cdk1/Ect2	3
GO:0031113	regulation of microtubule polymerization	3/160	53/23328	0.00577081	0.0323236	0.025528	Stmn1/Ckap5/Cdk5rap2	3
GO:0045836	positive regulation of meiotic nuclear division	2/160	17/23328	0.0059422	0.0330806	0.0261258	Fbxo5/Sgo2a	2
GO:0051571	positive regulation of histone H3-K4 methylation	2/160	17/23328	0.0059422	0.0330806	0.0261258	Brca1/Dnmt3b	2
GO:0001833	inner cell mass cell proliferation	2/160	18/23328	0.00665503	0.0368245	0.0290826	Brca2/Ncapg2	2
GO:0051444	negative regulation of ubiquitin-protein transferase activity	2/160	18/23328	0.00665503	0.0368245	0.0290826	Fbxo5/Mad2l1	2
GO:0043161	proteasome-mediated ubiquitin-dependent protein catabolic process	8/160	405/23328	0.00699033	0.038563	0.0304556	Pbk/Aurka/Cdc20/Ube2c/Ube2s/Commd1/Plk1/Anapc5	8
GO:0031935	regulation of chromatin silencing	2/160	19/23328	0.00740467	0.0404133	0.0319169	Cdc45/Atad2	2
GO:0060707	trophoblast giant cell differentiation	2/160	19/23328	0.00740467	0.0404133	0.0319169	Plk4/E2f8	2
GO:1903902	positive regulation of viral life cycle	3/160	58/23328	0.00741428	0.0404133	0.0319169	Top2a/Kpna2/Nucks1	3
GO:1904591	positive regulation of protein import	3/160	58/23328	0.00741428	0.0404133	0.0319169	Brca1/Cdk1/Ect2	3
GO:2000773	negative regulation of cellular senescence	2/160	20/23328	0.0081906	0.044512	0.0351539	Fbxo5/Hmga2	2
GO:0030865	cortical cytoskeleton organization	3/160	62/23328	0.00890874	0.0481283	0.0380099	Anln/Ect2/Kif23	3
GO:0043966	histone H3 acetylation	3/160	62/23328	0.00890874	0.0481283	0.0380099	Brca1/Brca2/Meaf6	3

## Sheet: phLT-HSCs E16.5-rich 1
ID	Description	GeneRatio	BgRatio	pvalue	p.adjust	qvalue	geneID	Count
GO:0050900	leukocyte migration	51/576	360/23328	3.98757e-24	1.87536e-20	1.18536e-20	C5ar1/C3ar1/Csf1r/Gas6/Ccr1/Ccl6/App/Trem2/Cx3cr1/Ednrb/Ccl12/Ptpro/Lgmn/Aif1/Ccl9/Fcgr3/Sirpa/Cmklr1/Eps8/Lgals3/Mtus1/P2ry12/Pf4/Ccl24/Tlr2/Ccl2/Ptprj/Itgam/Trpm2/Ptafr/Cadm1/Alox5/Fcer1g/Mpp1/Itgb1/Cd300a/Rtn4/Cdc42/Ccl7/Itgb2/Rhoa/Itga9/P2rx4/Lyn/Wnk1/Adam8/Slc8b1/Pla2g7/Rhog/Rac1/Gpr183	51
GO:0097529	myeloid leukocyte migration	38/576	219/23328	2.14428e-21	5.04227e-18	3.18708e-18	C5ar1/C3ar1/Csf1r/Ccr1/Ccl6/App/Trem2/Cx3cr1/Ednrb/Ccl12/Ptpro/Lgmn/Aif1/Ccl9/Fcgr3/Sirpa/Cmklr1/Lgals3/Mtus1/P2ry12/Pf4/Ccl24/Ccl2/Ptprj/Itgam/Fcer1g/Mpp1/Cd300a/Rtn4/Ccl7/Itgb2/Itga9/P2rx4/Lyn/Adam8/Pla2g7/Rhog/Rac1	38
GO:0007015	actin filament organization	52/576	437/23328	4.70871e-21	7.38168e-18	4.66575e-18	Rac3/Itgb5/Nrp1/Pdlim4/Aif1/Gas7/Trf/Sirpa/Eps8/Ccl24/Tlr2/Bin1/Myo5a/Gas2l1/Marcks/Plek/Rhoc/Mtss1/Cyfip1/Hip1/Tmsb4x/Gsn/Myadm/Nrap/Arpc2/Snx9/Cdc42/Myo1f/Arpc1b/Rhoa/Twf1/Rhob/Arhgap12/Cfl1/Abi1/Coro1c/Sdc4/Capzb/Cotl1/Cap1/Arpc5/Actr3/Add3/Actr2/Actg1/Ssh2/Rhog/Spire1/Rac1/Pfn1/Lima1/Wasf2	52
GO:0030595	leukocyte chemotaxis	37/576	219/23328	1.88266e-20	2.21354e-17	1.39912e-17	C5ar1/C3ar1/Csf1r/Gas6/Ccr1/Ccl6/App/Cx3cr1/Ednrb/Ccl12/Ptpro/Lgmn/Aif1/Ccl9/Fcgr3/Cmklr1/Lgals3/Mtus1/Pf4/Ccl24/Ccl2/Ptprj/Itgam/Trpm2/Alox5/Fcer1g/Mpp1/Ccl7/Itgb2/Itga9/Lyn/Wnk1/Adam8/Slc8b1/Pla2g7/Rac1/Gpr183	37
GO:0060326	cell chemotaxis	42/576	303/23328	1.09261e-19	9.63761e-17	6.09166e-17	C5ar1/C3ar1/Csf1r/Gas6/Ccr1/Ccl6/App/Cx3cr1/Ednrb/Ccl12/Ptpro/Lgmn/Nrp1/Aif1/Ccl9/Fcgr3/Cmklr1/Lgals3/Mtus1/Pf4/Ccl24/Ccl2/Ptprj/Itgam/Trpm2/Alox5/Ccr5/Fcer1g/Mpp1/Ccl7/Itgb2/Itga9/Arrb2/P2rx4/Lyn/Wnk1/Adam8/Slc8b1/Pla2g7/Rhog/Rac1/Gpr183	42
GO:0002274	myeloid leukocyte activation	37/576	231/23328	1.22955e-19	9.63761e-17	6.09166e-17	C5ar1/C1qa/Tmem106a/Anxa3/Hmox1/App/Trem2/Cx3cr1/Aif1/Fcgr3/Pirb/Tlr7/Tlr2/Adam9/Cebpa/Slc11a1/Itgam/Hyal2/Ptafr/Ifngr2/Gpr137b/Ltbr/Tyrobp/Fcer1g/Grn/Pld2/Il4ra/Cd300a/Spi1/Ctsc/Cd84/Myo1f/Itgb2/Lyn/Milr1/Casp1/Fes	37
GO:0006909	phagocytosis	45/576	358/23328	2.6772e-19	1.79869e-16	1.1369e-16	Msr1/Cd36/Gas6/P2ry6/Colec12/Anxa3/Trem2/Aif1/Mertk/Cd302/Lrp1/Pld4/Fcgr3/Rab7b/Sirpa/Fcgr1/Abca1/Tlr2/Ccl2/Ptprj/Hck/Slc11a1/Itgam/Tyrobp/Fcer1g/Pros1/Cyba/Snx3/Gsn/Itgb1/Cd300a/Irf8/Itgb2/Fcgr2b/Cdc42se1/Appl2/Arhgap12/Coro1c/Rab31/Rab14/Rap1a/Ncf4/Ncf2/Rhog/Rac1	45
GO:0001667	ameboidal-type cell migration	49/576	427/23328	3.17029e-19	1.86373e-16	1.17801e-16	Anxa3/Hmox1/Pmp22/Ednrb/Lgmn/Nrp1/Klf4/P2ry12/Acvrl1/Adam9/Rin2/Hyal2/Ctsh/Plxnd1/Grn/Apoe/Sgpl1/Zeb2/Itgb1/Arsb/Rtn4/Itgb2/Rhoa/Aqp1/Rhob/P2rx4/Appl2/Cfl1/Hdac9/Coro1c/Sdc4/Rras/Adam8/Glul/Cap1/Actr3/Nrp2/Prcp/Tns1/Jup/Gpx1/Pkn1/Rac1/Cd63/Iqgap1/Pfn1/Srgap2/Anxa6/Wasf2	49
GO:0032956	regulation of actin cytoskeleton organization	45/576	361/23328	3.73237e-19	1.95037e-16	1.23278e-16	Csf1r/Rac3/Nrp1/Pdlim4/Lrp1/Eps8/Ccl24/Tlr2/Hck/Bin1/Trpm2/Plek/Rhoc/Ctsl/Mtss1/Cyfip1/Tmsb4x/Gsn/Myadm/Arpc2/Snx9/Arhgdia/Myo1f/Arpc1b/Rhoa/Twf1/Rhob/Cfl1/Sdc4/Capzb/Cotl1/Arpc5/Actr3/Add3/Actr2/Actg1/Fes/Ssh2/Rhog/Spire1/Rac1/Iqgap1/Pfn1/Lima1/Wasf2	45
GO:0032970	regulation of actin filament-based process	47/576	410/23328	1.82695e-18	8.59213e-16	5.43084e-16	Csf1r/Rac3/Nrp1/Pdlim4/Lrp1/Eps8/Ccl24/Tlr2/Hck/Bin1/Trpm2/Adrb1/Plek/Rhoc/Ctsl/Mtss1/Cyfip1/Tmsb4x/Gsn/Myadm/Arpc2/Snx9/Arhgdia/Myo1f/Arpc1b/Rhoa/Twf1/Rhob/Cfl1/Sdc4/Capzb/Cotl1/Arpc5/Actr3/Add3/Actr2/Actg1/Jup/Fes/Ssh2/Rhog/Spire1/Rac1/Iqgap1/Pfn1/Lima1/Wasf2	47
GO:0032103	positive regulation of response to external stimulus	45/576	418/23328	1.11918e-16	4.78499e-14	3.02445e-14	C5ar1/C3ar1/Csf1r/Gas6/Ccr1/App/Trem2/Lgmn/Nrp1/Aif1/Lrp1/Lpl/Fcgr3/Ly86/Cd180/Cmklr1/Ctss/P2ry12/Fcgr1/Ccl24/Nupr1/Tlr2/Ccl2/Ptprj/Cebpa/Tnfrsf11a/Hyal2/Ifi204/Cadm1/Ccr5/Fcer1g/Grn/Tnfrsf1a/Cyba/Lamp1/Ifi211/Ctsc/Rtn4/P2rx4/Wnk1/Alox5ap/Cebpb/Adam8/Pla2g7/Rac1	45
GO:0006898	receptor-mediated endocytosis	34/576	240/23328	1.84818e-16	7.24331e-14	4.57829e-14	Msr1/Mrc1/Cd36/Dab2/App/Cd14/Lrp1/Trf/Hfe/Fcgr1/Ophn1/Itgam/Ap2a2/Adrb2/Fcer1g/Apoe/Hip1/Anxa2/Picalm/Cltc/Clta/Pld2/Ap2m1/Itgb1/Cd300a/Snx9/Itgb2/Fcgr2b/Sdcbp/Arrb2/Rab31/Cap1/Cd63/Itsn1	34
GO:0008154	actin polymerization or depolymerization	32/576	215/23328	3.38341e-16	1.22401e-13	7.73664e-14	Aif1/Gas7/Eps8/Ccl24/Tlr2/Bin1/Plek/Mtss1/Cyfip1/Tmsb4x/Gsn/Myadm/Arpc2/Snx9/Arpc1b/Rhoa/Twf1/Cfl1/Abi1/Capzb/Cotl1/Cap1/Arpc5/Actr3/Add3/Actr2/Ssh2/Spire1/Rac1/Pfn1/Lima1/Wasf2	32
GO:0002685	regulation of leukocyte migration	32/576	217/23328	4.44959e-16	1.49475e-13	9.44786e-14	C5ar1/C3ar1/Csf1r/Gas6/Ccr1/App/Trem2/Cx3cr1/Ccl12/Lgmn/Aif1/Cmklr1/Lgals3/Mtus1/P2ry12/Ccl24/Tlr2/Ccl2/Ptprj/Ptafr/Mpp1/Cd300a/Rtn4/Rhoa/P2rx4/Lyn/Wnk1/Adam8/Slc8b1/Pla2g7/Rhog/Rac1	32
GO:0050727	regulation of inflammatory response	41/576	372/23328	1.18748e-15	3.72314e-13	2.35329e-13	Pmp22/Trem2/Cx3cr1/Ednrb/Metrnl/Pld4/Lpl/Fcgr3/Abhd12/Aoah/Sirpa/Ctss/Fcgr1/Ccl24/Nupr1/Tlr2/Nlrp3/Cebpa/Tnfrsf11a/Hyal2/Alox5/Ccr5/Adrb2/Fcer1g/Grn/Apoe/Tnfrsf1b/Tnfrsf1a/Ctsc/Tnfaip8l2/Daglb/Fcgr2b/Lyn/Appl2/Alox5ap/Cebpb/Adam8/Casp1/Gpx1/Lacc1/Rb1	41
GO:0045807	positive regulation of endocytosis	24/576	122/23328	2.90826e-15	8.54846e-13	5.40324e-13	Cd36/Dab2/App/Trem2/Cd14/Lrp1/Trf/Hfe/Fcgr1/Bin1/Apoe/Hip1/Anxa2/Picalm/Pld2/Ap2m1/Itgb1/Cdc42/Arrb2/Appl2/Rab31/Cd63/Itsn1/Cd151	24
GO:0030100	regulation of endocytosis	31/576	222/23328	6.07473e-15	1.68056e-12	1.06223e-12	Cd36/Scamp5/Dab2/App/Trem2/Cd14/Lrp1/Trf/Lgals3/Hfe/Fcgr1/Bin1/Ophn1/Ehd4/Apoe/Hip1/Anxa2/Picalm/Pld2/Ap2m1/Itgb1/Cd300a/Cdc42/Sdcbp/Arrb2/Appl2/Rab31/Rab5c/Cd63/Itsn1/Cd151	31
GO:0009611	response to wounding	46/576	492/23328	1.06493e-14	2.78241e-12	1.75868e-12	Cfh/Cd36/F13a1/Gas6/Hmox1/Clec10a/Mertk/Lrp1/Klf4/P2ry12/Acvrl1/Pf4/Ccl2/Ptprj/Slc11a1/Entpd1/Alox5/Adrb1/Adrb2/Tyrobp/Plek/Fcer1g/Grn/Pros1/Sulf2/Lilrb4a/Apoe/Anxa2/Anxa5/Myof/Itgb1/Rtn4/Aqp1/P2rx4/Lyn/Sdc4/Ubash3b/Prcp/Actg1/Zfp36l1/Sh2b3/Neat1/Gpx1/Anxa6/Rap2b/Cd151	46
GO:0002687	positive regulation of leukocyte migration	26/576	156/23328	1.32409e-14	3.27748e-12	2.0716e-12	C5ar1/C3ar1/Csf1r/Gas6/Ccr1/App/Trem2/Cx3cr1/Ccl12/Lgmn/Aif1/Cmklr1/Lgals3/P2ry12/Ccl24/Tlr2/Ccl2/Ptprj/Ptafr/Rtn4/Rhoa/P2rx4/Wnk1/Adam8/Pla2g7/Rac1	26
GO:0097581	lamellipodium organization	20/576	86/23328	2.05801e-14	4.72343e-12	2.98555e-12	Pmp22/Ptpro/P2ry12/Snx2/Cyfip1/Itgb1/Fgd4/Arpc2/Twf1/Aqp1/Cfl1/Abi1/Coro1c/Capzb/Arpc5/Actr3/Actr2/Rac1/Srgap2/Wasf2	20
GO:0030041	actin filament polymerization	28/576	187/23328	2.10912e-14	4.72343e-12	2.98555e-12	Aif1/Gas7/Eps8/Ccl24/Tlr2/Bin1/Mtss1/Cyfip1/Tmsb4x/Gsn/Myadm/Arpc2/Snx9/Arpc1b/Rhoa/Twf1/Cfl1/Capzb/Cotl1/Arpc5/Actr3/Add3/Actr2/Ssh2/Spire1/Rac1/Pfn1/Wasf2	28
GO:0002573	myeloid leukocyte differentiation	30/576	220/23328	3.19282e-14	6.82538e-12	4.31412e-12	Mafb/Csf1r/C1qc/Ccr1/App/Trem2/Pirb/Trf/Pf4/Tlr2/Cebpa/Itgam/Tnfrsf11a/Gpr137b/Ltbr/Tyrobp/Fcer1g/Tfe3/Anxa2/Spi1/Atp6ap1/Lyn/Cebpb/Adam8/Ubash3b/Nrros/Zfp36l1/Fes/Gpr183/Rb1	30
GO:0071674	mononuclear cell migration	20/576	89/23328	4.16388e-14	8.51423e-12	5.3816e-12	C5ar1/C3ar1/Csf1r/Ccr1/Ccl6/App/Ccl12/Ptpro/Lgmn/Aif1/Ccl9/Sirpa/Cmklr1/Lgals3/Ccl24/Ccl2/Ptprj/Ccl7/Lyn/Pla2g7	20
GO:0050764	regulation of phagocytosis	22/576	113/23328	5.272e-14	1.03309e-11	6.52988e-12	Cd36/Gas6/Trem2/Mertk/Lrp1/Fcgr3/Sirpa/Fcgr1/Tlr2/Ccl2/Ptprj/Hck/Slc11a1/Fcer1g/Pros1/Cyba/Snx3/Cd300a/Fcgr2b/Appl2/Rab31/Rap1a	22
GO:0110053	regulation of actin filament organization	33/576	273/23328	5.57837e-14	1.0494e-11	6.63298e-12	Nrp1/Pdlim4/Eps8/Ccl24/Tlr2/Bin1/Plek/Rhoc/Mtss1/Cyfip1/Tmsb4x/Gsn/Myadm/Arpc2/Snx9/Arpc1b/Rhoa/Twf1/Cfl1/Sdc4/Capzb/Cotl1/Arpc5/Actr3/Add3/Actr2/Actg1/Ssh2/Spire1/Rac1/Pfn1/Lima1/Wasf2	33
GO:0070371	ERK1 and ERK2 cascade	36/576	325/23328	5.86358e-14	1.06063e-11	6.70395e-12	C5ar1/Cd36/Csf1r/Gas6/P2ry6/Ccr1/Dab2/Ccl6/App/Trem2/Ccl12/Nrp1/Ccl9/Lrp1/Trf/Sirpa/Klf4/Ccl24/Bmp2/Tlr2/Ccl2/Tnfrsf11a/Ctsh/Apoe/Gnai2/Atp6ap1/Ccl7/Rap1b/Arrb2/Dusp3/Lyn/Rras/Atf3/Rap1a/Zfp36l1/Gpr183	36
GO:0032635	interleukin-6 production	26/576	167/23328	7.0489e-14	1.22781e-11	7.76067e-12	Cd36/Gas6/Tmem106a/App/Trem2/Aif1/Lpl/Il6ra/Rab7b/Sirpa/Tlr7/Tlr2/Hyal2/Ptafr/Ccr5/Tyrobp/Fcer1g/Cd300ld/Unc93b1/Tnfrsf1a/Cyba/Capn2/Cd84/Klf2/Arrb2/Cebpb	26
GO:0097530	granulocyte migration	25/576	155/23328	9.33008e-14	1.56712e-11	9.90532e-12	C5ar1/C3ar1/Csf1r/Ccl6/Ccl12/Ccl9/Fcgr3/Sirpa/Cmklr1/Lgals3/Pf4/Ccl24/Ccl2/Ptprj/Itgam/Fcer1g/Mpp1/Cd300a/Rtn4/Ccl7/Itgb2/Itga9/Adam8/Rhog/Rac1	25
GO:0042060	wound healing	37/576	349/23328	1.02422e-13	1.661e-11	1.04987e-11	Cfh/Cd36/F13a1/Gas6/Hmox1/Clec10a/Mertk/P2ry12/Acvrl1/Pf4/Ccl2/Ptprj/Slc11a1/Entpd1/Alox5/Adrb1/Adrb2/Plek/Fcer1g/Pros1/Lilrb4a/Apoe/Anxa2/Anxa5/Myof/Itgb1/Aqp1/Lyn/Sdc4/Ubash3b/Prcp/Actg1/Sh2b3/Gpx1/Anxa6/Rap2b/Cd151	37
GO:0032675	regulation of interleukin-6 production	25/576	156/23328	1.08579e-13	1.70216e-11	1.07589e-11	Cd36/Gas6/App/Trem2/Aif1/Lpl/Il6ra/Rab7b/Sirpa/Tlr7/Tlr2/Hyal2/Ptafr/Ccr5/Tyrobp/Fcer1g/Cd300ld/Unc93b1/Tnfrsf1a/Cyba/Capn2/Cd84/Klf2/Arrb2/Cebpb	25
GO:0031589	cell-substrate adhesion	37/576	351/23328	1.22281e-13	1.85512e-11	1.17257e-11	Cd36/Gas6/Dab2/Rac3/Itgb5/Nrp1/Mertk/Lrp1/Adam15/Sirpa/Dusp22/Nid2/Acvrl1/Ptprj/Adam9/Rin2/Myadm/Itgb1/Fndc3b/Arpc2/Lgals1/Itgb2/Rhoa/Dusp3/Cfl1/Coro1c/Sdc4/Rras/Adam8/Actg1/Jup/Bcl2l11/Rac1/Ninj1/Cd63/Iqgap1/Srgap2	37
GO:1902903	regulation of supramolecular fiber organization	38/576	370/23328	1.29015e-13	1.89611e-11	1.19848e-11	App/Nrp1/Pdlim4/Eps8/Ccl24/Tlr2/Bin1/Gas2l1/Plek/Rhoc/Mtss1/Cyfip1/Apoe/Tmsb4x/Gsn/Myadm/Arpc2/Snx9/Arpc1b/Rhoa/Twf1/Cfl1/Sdc4/Capzb/Cotl1/Arpc5/Actr3/Add3/Actr2/Actg1/Fes/Ssh2/Spire1/Rac1/Pfn1/Lima1/Wasf2/Rb1	38
GO:0001819	positive regulation of cytokine production	42/576	449/23328	1.5764e-13	2.24662e-11	1.42002e-11	C5ar1/C3ar1/Cd36/Scamp5/Cd300c2/App/Trem2/Cd14/Aif1/Lrp1/Lpl/Il6ra/Rab7b/Tlr7/Pf4/Tlr2/Ccl2/Ptprj/Nlrp3/Slc11a1/Hyal2/Ifi204/Ptafr/Cadm1/Ccr5/Tyrobp/Fcer1g/Sulf2/Unc93b1/Tnfrsf1a/Cyba/Ifi211/Clec4n/Cd84/Atp6ap2/Rtn4/Irf8/Clec5a/Cebpb/Adam8/Casp1/Nfam1	42
GO:0008064	regulation of actin polymerization or depolymerization	27/576	188/23328	1.74493e-13	2.41366e-11	1.5256e-11	Eps8/Ccl24/Tlr2/Bin1/Plek/Cyfip1/Tmsb4x/Gsn/Myadm/Arpc2/Snx9/Arpc1b/Rhoa/Twf1/Cfl1/Capzb/Cotl1/Arpc5/Actr3/Add3/Actr2/Ssh2/Spire1/Rac1/Pfn1/Lima1/Wasf2	27
GO:1901342	regulation of vasculature development	37/576	356/23328	1.8934e-13	2.54419e-11	1.60811e-11	C5ar1/C3ar1/Cd36/Stab1/Anxa3/Hmox1/Cx3cr1/Cybb/Nrp1/Il6ra/Lgals3/Klf4/Acvrl1/Pf4/Ccl24/Ccl2/Rin2/Ddah1/Alox5/Ctsh/Adrb2/Plxnd1/Grn/Cysltr1/Tnfrsf1a/Itgb1/Klf2/Rtn4/Itgb2/Rhoa/Aqp1/Rhob/Hdac9/Rras/Glul/Rap1a/Jup	37
GO:0030099	myeloid cell differentiation	40/576	414/23328	2.13857e-13	2.7938e-11	1.76588e-11	Mafb/Csf1r/C1qc/Ccr1/Dab2/App/Trem2/Pirb/Trf/Rab7b/Pf4/Tlr2/Cebpa/Itgam/Tnfrsf11a/Gpr137b/Gas2l1/Ltbr/Tyrobp/Fcer1g/Tfe3/Anxa2/Spi1/Klf2/Atp6ap1/Irf8/Lyn/Clec5a/Abi1/Cebpb/Adam8/Ubash3b/Nrros/Zfp36l1/Sh2b3/Fes/Gpr183/Dnase2a/Wasf2/Rb1	40
GO:0030832	regulation of actin filament length	27/576	191/23328	2.57931e-13	3.27851e-11	2.07225e-11	Eps8/Ccl24/Tlr2/Bin1/Plek/Cyfip1/Tmsb4x/Gsn/Myadm/Arpc2/Snx9/Arpc1b/Rhoa/Twf1/Cfl1/Capzb/Cotl1/Arpc5/Actr3/Add3/Actr2/Ssh2/Spire1/Rac1/Pfn1/Lima1/Wasf2	27
GO:0043254	regulation of protein-containing complex assembly	41/576	438/23328	3.02829e-13	3.7479e-11	2.36894e-11	Cd36/Eps8/Lgals3/P2ry12/Ccl24/Abca1/Tlr2/Hck/Bin1/Tppp3/Plek/Rhoc/Cyfip1/Apoe/Tmsb4x/Gsn/Myadm/Arpc2/Snx9/Lamp2/Rap1b/Arpc1b/Rhoa/Twf1/Piezo1/Cfl1/Sh3glb1/Capzb/Cotl1/Arpc5/Actr3/Add3/Actr2/Fes/Bcl2l11/Ssh2/Spire1/Rac1/Pfn1/Ralb/Wasf2	41
GO:0042116	macrophage activation	20/576	100/23328	4.37258e-13	5.27288e-11	3.33284e-11	C5ar1/C1qa/Tmem106a/App/Trem2/Cx3cr1/Aif1/Tlr7/Tlr2/Cebpa/Slc11a1/Itgam/Ifngr2/Gpr137b/Tyrobp/Grn/Il4ra/Ctsc/Cd84/Casp1	20
GO:0007160	cell-matrix adhesion	28/576	214/23328	6.55312e-13	7.70483e-11	4.87e-11	Cd36/Itgb5/Nrp1/Lrp1/Adam15/Sirpa/Dusp22/Nid2/Acvrl1/Ptprj/Adam9/Rin2/Itgb1/Itgb2/Rhoa/Dusp3/Cfl1/Coro1c/Sdc4/Rras/Adam8/Actg1/Jup/Bcl2l11/Rac1/Ninj1/Cd63/Iqgap1	28
GO:0150076	neuroinflammatory response	17/576	70/23328	8.7469e-13	1.00333e-10	6.34179e-11	C5ar1/C1qa/App/Trem2/Cx3cr1/Aif1/Lrp1/Tlr7/Nupr1/Tlr2/Itgam/Ifngr2/Tyrobp/Grn/Tnfrsf1b/Ctsc/Casp1	17
GO:0030833	regulation of actin filament polymerization	25/576	171/23328	9.20886e-13	1.03117e-10	6.51775e-11	Eps8/Ccl24/Tlr2/Bin1/Cyfip1/Tmsb4x/Gsn/Myadm/Arpc2/Snx9/Arpc1b/Rhoa/Twf1/Cfl1/Capzb/Cotl1/Arpc5/Actr3/Add3/Actr2/Ssh2/Spire1/Rac1/Pfn1/Wasf2	25
GO:0045765	regulation of angiogenesis	34/576	320/23328	9.84276e-13	1.07652e-10	6.8044e-11	C5ar1/C3ar1/Cd36/Stab1/Anxa3/Hmox1/Cx3cr1/Cybb/Nrp1/Lgals3/Klf4/Acvrl1/Pf4/Ccl24/Ccl2/Ddah1/Alox5/Ctsh/Adrb2/Plxnd1/Grn/Cysltr1/Tnfrsf1a/Itgb1/Klf2/Rtn4/Itgb2/Rhoa/Aqp1/Rhob/Hdac9/Rras/Glul/Jup	34
GO:0070372	regulation of ERK1 and ERK2 cascade	33/576	308/23328	1.6949e-12	1.81161e-10	1.14507e-10	C5ar1/Cd36/Csf1r/Gas6/P2ry6/Ccr1/Dab2/Ccl6/App/Trem2/Ccl12/Nrp1/Ccl9/Lrp1/Sirpa/Klf4/Ccl24/Bmp2/Tlr2/Ccl2/Tnfrsf11a/Apoe/Gnai2/Atp6ap1/Ccl7/Rap1b/Arrb2/Dusp3/Lyn/Rras/Atf3/Rap1a/Gpr183	33
GO:0050766	positive regulation of phagocytosis	18/576	84/23328	1.87648e-12	1.96113e-10	1.23957e-10	Cd36/Gas6/Trem2/Mertk/Lrp1/Fcgr3/Sirpa/Fcgr1/Ccl2/Ptprj/Slc11a1/Fcer1g/Pros1/Cyba/Fcgr2b/Appl2/Rab31/Rap1a	18
GO:1904018	positive regulation of vasculature development	27/576	208/23328	2.05634e-12	2.10238e-10	1.32886e-10	C5ar1/C3ar1/Anxa3/Hmox1/Cx3cr1/Cybb/Nrp1/Il6ra/Lgals3/Klf4/Acvrl1/Ccl24/Rin2/Ddah1/Ctsh/Grn/Cysltr1/Tnfrsf1a/Itgb1/Rtn4/Itgb2/Aqp1/Rhob/Hdac9/Rras/Rap1a/Jup	27
GO:0010631	epithelial cell migration	32/576	295/23328	2.65457e-12	2.65626e-10	1.67895e-10	Anxa3/Hmox1/Lgmn/Nrp1/Klf4/Acvrl1/Adam9/Rin2/Ctsh/Plxnd1/Grn/Apoe/Zeb2/Itgb1/Arsb/Rtn4/Itgb2/Rhoa/Aqp1/Rhob/P2rx4/Hdac9/Coro1c/Rras/Adam8/Glul/Prcp/Jup/Gpx1/Pkn1/Cd63/Pfn1	32
GO:0090132	epithelium migration	32/576	297/23328	3.18577e-12	3.12139e-10	1.97294e-10	Anxa3/Hmox1/Lgmn/Nrp1/Klf4/Acvrl1/Adam9/Rin2/Ctsh/Plxnd1/Grn/Apoe/Zeb2/Itgb1/Arsb/Rtn4/Itgb2/Rhoa/Aqp1/Rhob/P2rx4/Hdac9/Coro1c/Rras/Adam8/Glul/Prcp/Jup/Gpx1/Pkn1/Cd63/Pfn1	32
GO:0090130	tissue migration	32/576	299/23328	3.81708e-12	3.66362e-10	2.31567e-10	Anxa3/Hmox1/Lgmn/Nrp1/Klf4/Acvrl1/Adam9/Rin2/Ctsh/Plxnd1/Grn/Apoe/Zeb2/Itgb1/Arsb/Rtn4/Itgb2/Rhoa/Aqp1/Rhob/P2rx4/Hdac9/Coro1c/Rras/Adam8/Glul/Prcp/Jup/Gpx1/Pkn1/Cd63/Pfn1	32
GO:0061900	glial cell activation	15/576	56/23328	4.12444e-12	3.87945e-10	2.45209e-10	C5ar1/C1qa/App/Trem2/Cx3cr1/Aif1/Lrp1/Tlr7/Tlr2/Itgam/Ifngr2/Tyrobp/Grn/Ctsc/Casp1	15
GO:0008360	regulation of cell shape	23/576	154/23328	4.7972e-12	4.42377e-10	2.79614e-10	Csf1r/Rac3/Ccl12/Gas7/Plxnb2/Eps8/Ccl24/Ccl2/Hck/Plxnd1/Rhoc/Cyfip1/Epb41l2/Fgd4/Arhgdia/Rhoa/Cdc42se1/Rhob/Cfl1/Hexb/Fes/Rhog/Rac1	23
GO:0001774	microglial cell activation	14/576	48/23328	5.96848e-12	5.29618e-10	3.34757e-10	C5ar1/C1qa/App/Trem2/Cx3cr1/Aif1/Tlr7/Tlr2/Itgam/Ifngr2/Tyrobp/Grn/Ctsc/Casp1	14
GO:0002269	leukocyte activation involved in inflammatory response	14/576	48/23328	5.96848e-12	5.29618e-10	3.34757e-10	C5ar1/C1qa/App/Trem2/Cx3cr1/Aif1/Tlr7/Tlr2/Itgam/Ifngr2/Tyrobp/Grn/Ctsc/Casp1	14
GO:0071706	tumor necrosis factor superfamily cytokine production	21/576	128/23328	6.43304e-12	5.6027e-10	3.54131e-10	Cd36/Gas6/Tmem106a/App/Trem2/Cd14/Sirpa/Clec4a2/Pf4/Tlr2/Ccl2/Ptprj/Vsir/Ptafr/Ccr5/Fcer1g/Cd300ld/Tnfrsf1a/Cyba/Arrb2/Adam8	21
GO:0030032	lamellipodium assembly	16/576	68/23328	6.96588e-12	5.95646e-10	3.76491e-10	Pmp22/Ptpro/P2ry12/Cyfip1/Itgb1/Fgd4/Arpc2/Twf1/Aqp1/Cfl1/Capzb/Actr3/Actr2/Rac1/Srgap2/Wasf2	16
GO:0002275	myeloid cell activation involved in immune response	18/576	92/23328	9.64964e-12	8.10398e-10	5.12229e-10	Anxa3/Hmox1/Trem2/Cx3cr1/Itgam/Ptafr/Tyrobp/Fcer1g/Grn/Pld2/Il4ra/Cd300a/Cd84/Myo1f/Itgb2/Lyn/Milr1/Fes	18
GO:1905517	macrophage migration	15/576	60/23328	1.23237e-11	1.01682e-09	6.42701e-10	C5ar1/C3ar1/Csf1r/Trem2/Cx3cr1/Ednrb/Ccl12/Cmklr1/Lgals3/Mtus1/P2ry12/Ccl2/Ptprj/Rtn4/P2rx4	15
GO:0032271	regulation of protein polymerization	27/576	227/23328	1.64079e-11	1.308e-09	8.26752e-10	Eps8/Ccl24/Tlr2/Bin1/Tppp3/Cyfip1/Tmsb4x/Gsn/Myadm/Arpc2/Snx9/Arpc1b/Rhoa/Twf1/Cfl1/Capzb/Cotl1/Arpc5/Actr3/Add3/Actr2/Fes/Ssh2/Spire1/Rac1/Pfn1/Wasf2	27
GO:0032535	regulation of cellular component size	37/576	413/23328	1.64092e-11	1.308e-09	8.26752e-10	Nrp1/Lrp1/Eps8/Ccl24/Tlr2/Bin1/Dpysl2/Ccr5/Cln8/Plek/Cyfip1/Apoe/Picalm/Tmsb4x/Gsn/Myadm/Ap2m1/Arpc2/Rtn4/Snx9/Arpc1b/Rhoa/Twf1/Aqp1/Cfl1/Capzb/Cotl1/Arpc5/Actr3/Add3/Actr2/Ssh2/Spire1/Rac1/Pfn1/Lima1/Wasf2	37
GO:0045785	positive regulation of cell adhesion	38/576	435/23328	1.84144e-11	1.44338e-09	9.12322e-10	Cd36/Dab2/Rac3/Nrp1/Aif1/Cd86/Sirpa/P2ry12/Ccl2/Ptprj/Nlrp3/Adam9/Rin2/Vsir/Ptafr/Alox5/Ccr5/Tfe3/Pld2/Il4ra/Myadm/Itgb1/Arpc2/Lgals1/Itgb2/Rhoa/Piezo1/Cfl1/Ap3d1/Zfhx3/Sdc4/Rras/Adam8/Jup/Rac1/Ninj1/Cd63/Iqgap1	38
GO:0042063	gliogenesis	33/576	338/23328	2.15023e-11	1.65779e-09	1.04784e-09	C5ar1/Csf1r/C1qa/App/Pmp22/Trem2/Cx3cr1/Ccl12/Lrp1/Trf/P2ry12/Bmp2/Tlr2/Ccl2/Ptprj/Bin1/Itgam/Grn/Tnfrsf1b/Rtn4/Ncstn/Qk/Rhoa/Zcchc24/P2rx4/Lyn/Ptpra/Actr3/Nrros/Hexb/Vim/Gpr183/Srgap2	33
GO:0051047	positive regulation of secretion	38/576	440/23328	2.58437e-11	1.96037e-09	1.23909e-09	Cd36/Scamp5/Dab2/Cd300c2/Trem2/Ednrb/Cd14/Ang/Lrp1/Lgals3/Hfe/Tlr2/Adam9/Itgam/Trpm2/Tnfrsf11a/Dpysl2/Ptafr/Cadm1/Adrb1/Fcer1g/Cyba/Lamp1/Gnai2/Pld2/Il4ra/Clec4n/Atp6ap1/Rtn4/Itgb2/Sdcbp/Aqp1/Clec5a/Sdc4/Glul/Casp1/Rac1/Itsn1	38
GO:1990266	neutrophil migration	20/576	124/23328	2.82742e-11	2.11069e-09	1.33411e-09	C5ar1/C3ar1/Ccl6/Ccl12/Ccl9/Fcgr3/Lgals3/Pf4/Ccl24/Ccl2/Itgam/Fcer1g/Mpp1/Rtn4/Ccl7/Itgb2/Itga9/Adam8/Rhog/Rac1	20
GO:0070374	positive regulation of ERK1 and ERK2 cascade	26/576	216/23328	2.98329e-11	2.19225e-09	1.38566e-09	C5ar1/Cd36/Csf1r/Gas6/P2ry6/Ccr1/Ccl6/App/Trem2/Ccl12/Nrp1/Ccl9/Lrp1/Ccl24/Bmp2/Tlr2/Ccl2/Tnfrsf11a/Apoe/Gnai2/Atp6ap1/Ccl7/Rap1b/Arrb2/Rap1a/Gpr183	26
GO:1902905	positive regulation of supramolecular fiber organization	25/576	200/23328	3.13835e-11	2.27071e-09	1.43525e-09	App/Nrp1/Pdlim4/Ccl24/Bin1/Plek/Rhoc/Mtss1/Cyfip1/Gsn/Arpc2/Snx9/Arpc1b/Rhoa/Cfl1/Sdc4/Arpc5/Actr3/Actr2/Fes/Spire1/Rac1/Pfn1/Wasf2/Rb1	25
GO:0031334	positive regulation of protein-containing complex assembly	27/576	235/23328	3.68145e-11	2.62331e-09	1.65812e-09	Cd36/Lgals3/P2ry12/Ccl24/Abca1/Bin1/Tppp3/Plek/Rhoc/Cyfip1/Gsn/Arpc2/Snx9/Rap1b/Arpc1b/Rhoa/Piezo1/Sh3glb1/Arpc5/Actr3/Actr2/Fes/Bcl2l11/Spire1/Rac1/Pfn1/Wasf2	27
GO:0032640	tumor necrosis factor production	20/576	126/23328	3.82167e-11	2.64313e-09	1.67065e-09	Cd36/Gas6/Tmem106a/App/Trem2/Cd14/Sirpa/Clec4a2/Pf4/Tlr2/Ccl2/Ptprj/Vsir/Ptafr/Ccr5/Fcer1g/Cd300ld/Tnfrsf1a/Cyba/Arrb2	20
GO:0071621	granulocyte chemotaxis	20/576	126/23328	3.82167e-11	2.64313e-09	1.67065e-09	C5ar1/C3ar1/Csf1r/Ccl6/Ccl12/Ccl9/Fcgr3/Cmklr1/Lgals3/Pf4/Ccl24/Ccl2/Ptprj/Itgam/Fcer1g/Mpp1/Ccl7/Itgb2/Itga9/Rac1	20
GO:0002263	cell activation involved in immune response	30/576	289/23328	3.90633e-11	2.66253e-09	1.68291e-09	Anxa3/Hmox1/App/Trem2/Cx3cr1/Lrp1/Il6ra/Cd180/Lgals3/Nlrp3/Slc11a1/Itgam/Ptafr/Tyrobp/Fcer1g/Grn/Lamp1/Pld2/Il4ra/Cd300a/Cd84/Lgals1/Tcim/Myo1f/Itgb2/Lyn/Milr1/Fes/Gpr183/Stat6	30
GO:0007162	negative regulation of cell adhesion	30/576	290/23328	4.25794e-11	2.86073e-09	1.80818e-09	Lrp1/Adam15/Cd86/Plxnb2/Dusp22/Lgals3/Klf4/Hfe/Acvrl1/Bmp2/Vsir/Adrb2/Plxnd1/Zfp703/Il4ra/Myadm/Cd300a/Tnfaip8l2/Lgals1/Myo1f/Rhoa/Dusp3/Wnk1/Cfl1/Cebpb/Coro1c/Sdc4/Adam8/Ubash3b/Sh2b3	30
GO:0071346	cellular response to interferon-gamma	19/576	114/23328	4.90922e-11	3.25184e-09	2.05539e-09	Mrc1/Ccl6/Ccl12/Ccl9/Rab7b/Sirpa/Ccl24/Tlr2/Ccl2/Rab11fip5/Gsn/Irf8/Cdc42/Ccl7/Actr3/Actr2/Actg1/Casp1/Vim	19
GO:0045766	positive regulation of angiogenesis	24/576	188/23328	4.98983e-11	3.25933e-09	2.06013e-09	C5ar1/C3ar1/Anxa3/Hmox1/Cx3cr1/Cybb/Nrp1/Lgals3/Klf4/Acvrl1/Ccl24/Ddah1/Ctsh/Grn/Cysltr1/Tnfrsf1a/Itgb1/Rtn4/Itgb2/Aqp1/Rhob/Hdac9/Rras/Jup	24
GO:0002237	response to molecule of bacterial origin	35/576	389/23328	5.21306e-11	3.35849e-09	2.12281e-09	C5ar1/Mrc1/Cd36/Trem2/Cx3cr1/Ednrb/Ccl12/Cd68/Cd14/Ly86/Cd86/Cd180/Sirpa/Pf4/Abca1/Tlr2/Ccl2/Nlrp3/Adam9/Slc11a1/Tnfrsf11a/Ptafr/Litaf/Lilrb4a/Tnfrsf1b/Cd84/Irf8/Fcgr2b/Rhoa/Lyn/Cebpb/Casp1/Ncf2/Irf5/Vim	35
GO:0051258	protein polymerization	30/576	293/23328	5.50128e-11	3.49629e-09	2.2099e-09	Aif1/Gas7/Eps8/Ccl24/Tlr2/Bin1/Tppp3/Mtss1/Cyfip1/Tmsb4x/Gsn/Myadm/Arpc2/Snx9/Arpc1b/Rhoa/Twf1/Cfl1/Capzb/Cotl1/Arpc5/Actr3/Add3/Actr2/Fes/Ssh2/Spire1/Rac1/Pfn1/Wasf2	30
GO:0050920	regulation of chemotaxis	26/576	224/23328	6.77219e-11	4.24662e-09	2.68417e-09	C5ar1/C3ar1/Csf1r/Gas6/Ccr1/App/Trem2/Ccl12/Lgmn/Nrp1/Aif1/Cmklr1/Mtus1/P2ry12/Ccl2/Ptprj/Mpp1/P2rx4/Dusp3/Lyn/Wnk1/Zswim8/Slc8b1/Pla2g7/Rac1/Gpr183	26
GO:0002548	monocyte chemotaxis	14/576	57/23328	7.76257e-11	4.8036e-09	3.03622e-09	Ccr1/Ccl6/App/Ccl12/Ptpro/Lgmn/Aif1/Ccl9/Lgals3/Ccl24/Ccl2/Ccl7/Lyn/Pla2g7	14
GO:0002444	myeloid leukocyte mediated immunity	18/576	105/23328	9.77831e-11	5.97239e-09	3.77498e-09	Anxa3/Hmox1/Fcgr3/Ncf1/Fcgr1/Itgam/Ptafr/Tyrobp/Fcer1g/Pld2/Il4ra/Cd300a/Cd84/Myo1f/Itgb2/Lyn/Milr1/Fes	18
GO:1905523	positive regulation of macrophage migration	11/576	31/23328	1.02367e-10	6.17221e-09	3.90128e-09	C5ar1/C3ar1/Csf1r/Trem2/Cx3cr1/Cmklr1/P2ry12/Ccl2/Ptprj/Rtn4/P2rx4	11
GO:0010810	regulation of cell-substrate adhesion	25/576	214/23328	1.3733e-10	8.1755e-09	5.1675e-09	Cd36/Dab2/Rac3/Nrp1/Lrp1/Adam15/Dusp22/Acvrl1/Ptprj/Rin2/Myadm/Itgb1/Arpc2/Lgals1/Rhoa/Dusp3/Cfl1/Coro1c/Sdc4/Rras/Actg1/Jup/Rac1/Ninj1/Iqgap1	25
GO:0002688	regulation of leukocyte chemotaxis	19/576	121/23328	1.42982e-10	8.40556e-09	5.31291e-09	C5ar1/C3ar1/Csf1r/Gas6/Ccr1/App/Ccl12/Lgmn/Aif1/Cmklr1/Mtus1/Ccl2/Ptprj/Mpp1/Lyn/Wnk1/Slc8b1/Pla2g7/Rac1	19
GO:1903555	regulation of tumor necrosis factor superfamily cytokine production	19/576	122/23328	1.65522e-10	9.61051e-09	6.07453e-09	Cd36/Gas6/Trem2/Cd14/Sirpa/Clec4a2/Pf4/Tlr2/Ccl2/Ptprj/Vsir/Ptafr/Ccr5/Fcer1g/Cd300ld/Tnfrsf1a/Cyba/Arrb2/Adam8	19
GO:0034341	response to interferon-gamma	20/576	137/23328	1.81196e-10	1.03923e-08	6.56865e-09	Mrc1/Ccl6/Ccl12/Ccl9/Rab7b/Sirpa/Ccl24/Tlr2/Ccl2/Slc11a1/Rab11fip5/Gsn/Irf8/Cdc42/Ccl7/Actr3/Actr2/Actg1/Casp1/Vim	20
GO:1903532	positive regulation of secretion by cell	34/576	388/23328	2.00361e-10	1.1353e-08	7.17589e-09	Cd36/Scamp5/Dab2/Cd300c2/Trem2/Cd14/Ang/Lrp1/Lgals3/Hfe/Tlr2/Adam9/Itgam/Trpm2/Tnfrsf11a/Dpysl2/Ptafr/Cadm1/Adrb1/Fcer1g/Lamp1/Pld2/Il4ra/Clec4n/Atp6ap1/Rtn4/Itgb2/Sdcbp/Clec5a/Sdc4/Glul/Casp1/Rac1/Itsn1	34
GO:0019221	cytokine-mediated signaling pathway	33/576	369/23328	2.19356e-10	1.22813e-08	7.76269e-09	Csf1r/Gas6/Ccr1/Ccl6/Trem2/Cx3cr1/Ccl12/Ccl9/Pirb/Il6ra/Lifr/Pf4/Ccl24/Ccl2/Cebpa/Tnfrsf11a/Il10rb/Ifngr2/Il13ra1/Fcer1g/Tnfrsf1a/Csf2ra/Spi1/Ccl7/Klf6/Appl2/Wnk1/Samhd1/Sh2b3/Casp1/Irf5/Stat6/Ifnar2	33
GO:0072593	reactive oxygen species metabolic process	29/576	292/23328	2.39333e-10	1.32421e-08	8.36997e-09	Pid1/Cd36/Tmem106a/App/Cx3cr1/Cybb/Aif1/Ncf1/Sirpa/Klf4/Tlr2/Itgam/Ddah1/Alox5/Tyrobp/Cyba/Pon3/Gnai2/Klf2/Itgb2/Rhoa/P2rx4/Bnip3/Prcp/Nrros/Ncf4/Ncf2/Gpx1/Rac1	29
GO:0072659	protein localization to plasma membrane	29/576	295/23328	3.05017e-10	1.66124e-08	1.05002e-08	Pid1/Gas6/Dab2/Trem2/Lrp1/Lgals3/Myo5a/Stx7/Fcer1g/Ehd4/Anxa2/Picalm/Cltc/Tnfrsf1a/Ehd1/Actb/Myadm/Ap2m1/Itgb1/Fyb/Rab31/Rap1a/Actr3/Atp1b3/Gga1/Jup/Slc9a3r2/Rhog/Rac1	29
GO:0043299	leukocyte degranulation	15/576	74/23328	3.07311e-10	1.66124e-08	1.05002e-08	Anxa3/Hmox1/Itgam/Ptafr/Fcer1g/Lamp1/Pld2/Il4ra/Cd300a/Cd84/Myo1f/Itgb2/Lyn/Milr1/Fes	15
GO:0030593	neutrophil chemotaxis	17/576	99/23328	3.15908e-10	1.68831e-08	1.06713e-08	C5ar1/C3ar1/Ccl6/Ccl12/Ccl9/Fcgr3/Lgals3/Pf4/Ccl24/Ccl2/Itgam/Fcer1g/Mpp1/Ccl7/Itgb2/Itga9/Rac1	17
GO:0007264	small GTPase mediated signal transduction	36/576	437/23328	3.24014e-10	1.7035e-08	1.07674e-08	Stard8/Rac3/Hmox1/Nrp1/Aif1/Eps8/Abca1/Timp2/Ophn1/Adrb1/Rgl1/Rhoc/Cyfip1/Apoe/Itgb1/Tax1bp3/Fgd4/Rtn4/Cdc42/Arhgdia/Rap1b/Rhoa/Cdc42se1/Sdcbp/Rhob/Cyth4/Arhgap12/Rras/Rap1a/Dok2/Rhog/Rac1/Itsn1/Rap2b/Ralb/Wasf2	36
GO:0070997	neuron death	35/576	416/23328	3.25995e-10	1.7035e-08	1.07674e-08	C5ar1/C1qa/Hmox1/App/Cx3cr1/Ccl12/Lgmn/Nrp1/Lrp1/Itgam/Trpm2/Ccr5/Tyrobp/Grn/Mt1/Apoe/Tnfrsf1b/Picalm/Tnfrsf1a/Ctsz/Capn2/Cdc42/Ncstn/Fcgr2b/Rhoa/Arrb2/Snx6/Cebpb/Bnip3/Adam8/Ncf2/Bcl2l11/Gpx1/Itsn1/Rb1	35
GO:0002697	regulation of immune effector process	36/576	440/23328	3.90914e-10	2.02029e-08	1.27697e-08	Cfh/Cd36/Hmox1/Fcgr3/Dusp22/Lgals3/Hfe/Fcgr1/Tlr2/Ccl2/Ptprj/Nlrp3/Itgam/Vsir/Ptafr/Cadm1/Stx7/Tyrobp/Fcer1g/Grn/Tnfrsf1b/Lamp1/Pld2/Il4ra/Cd300a/Cd84/Rtn4/Itgb2/Fcgr2b/Arrb2/Lyn/Appl2/Rap1a/Fes/Pkn1/Stat6	36
GO:0002703	regulation of leukocyte mediated immunity	27/576	261/23328	4.03931e-10	2.06488e-08	1.30515e-08	Hmox1/Fcgr3/Dusp22/Hfe/Fcgr1/Tlr2/Ccl2/Nlrp3/Itgam/Vsir/Ptafr/Cadm1/Stx7/Tyrobp/Fcer1g/Tnfrsf1b/Lamp1/Pld2/Il4ra/Cd300a/Cd84/Itgb2/Fcgr2b/Arrb2/Lyn/Fes/Stat6	27
GO:0050866	negative regulation of cell activation	24/576	210/23328	5.06392e-10	2.56082e-08	1.61862e-08	Hmox1/Mertk/Cd86/Dusp22/Lgals3/Hfe/Vsir/Adrb2/Tyrobp/Grn/Apoe/Il4ra/Cd300a/Tnfaip8l2/Cd84/Fcgr2b/Dusp3/Lyn/Milr1/Cebpb/Sdc4/Ubash3b/Sh2b3/Pkn1	24
GO:0010959	regulation of metal ion transport	35/576	427/23328	6.56093e-10	3.28256e-08	2.07481e-08	P2ry6/Ccr1/Trem2/Ccl12/Trf/Lgals3/Hfe/P2ry12/Ahnak/Bin1/Stom/Myo5a/Adrb1/Snta1/Adrb2/Atp2b1/Slc31a2/Cyba/Gnai2/Itgb1/Cd84/Fxyd2/Rhoa/Arrb2/P2rx4/Lyn/Wnk1/Chd7/Ubash3b/Atp1b3/Slc8b1/Gnaq/Cd63/Cracr2b/Fxyd5	35
GO:0014015	positive regulation of gliogenesis	16/576	91/23328	7.30772e-10	3.58002e-08	2.26283e-08	Trem2/Cx3cr1/Lrp1/Trf/P2ry12/Bmp2/Tlr2/Bin1/Tnfrsf1b/Rtn4/Qk/P2rx4/Lyn/Ptpra/Actr3/Vim	16
GO:0032611	interleukin-1 beta production	16/576	91/23328	7.30772e-10	3.58002e-08	2.26283e-08	Cd36/Tmem106a/App/Trem2/Cx3cr1/Lpl/Sirpa/Abca1/Tlr2/Nlrp3/Ifi204/Ccr5/Tyrobp/Ifi211/Arrb2/Casp1	16
GO:0071675	regulation of mononuclear cell migration	13/576	56/23328	7.92458e-10	3.8422e-08	2.42854e-08	C5ar1/C3ar1/Csf1r/Ccr1/App/Lgmn/Aif1/Cmklr1/Lgals3/Ccl2/Ptprj/Lyn/Pla2g7	13
GO:0001952	regulation of cell-matrix adhesion	18/576	119/23328	8.18322e-10	3.92711e-08	2.48221e-08	Cd36/Nrp1/Lrp1/Adam15/Dusp22/Acvrl1/Ptprj/Rin2/Dusp3/Cfl1/Coro1c/Sdc4/Rras/Actg1/Jup/Rac1/Ninj1/Iqgap1	18
GO:1905521	regulation of macrophage migration	12/576	46/23328	8.29578e-10	3.94091e-08	2.49094e-08	C5ar1/C3ar1/Csf1r/Trem2/Cx3cr1/Cmklr1/Mtus1/P2ry12/Ccl2/Ptprj/Rtn4/P2rx4	12
GO:0006887	exocytosis	33/576	389/23328	8.54407e-10	4.01827e-08	2.53984e-08	Scamp5/Ccr1/Anxa3/Hmox1/Hck/Itgam/Ptafr/Myo5a/Adrb2/Plek/Fcer1g/Rab3il1/Rab11fip5/Lamp1/Gnai2/Pld2/Il4ra/Cd300a/Cd84/Atp6ap1/Myo1f/Rap1b/Itgb2/Sdcbp/Syngr2/Lyn/Milr1/Rab31/Sdc4/Rap1a/Fes/Itsn1/Ralb	33
GO:0032680	regulation of tumor necrosis factor production	18/576	120/23328	9.40968e-10	4.38156e-08	2.76946e-08	Cd36/Gas6/Trem2/Cd14/Sirpa/Clec4a2/Pf4/Tlr2/Ccl2/Ptprj/Vsir/Ptafr/Ccr5/Fcer1g/Cd300ld/Tnfrsf1a/Cyba/Arrb2	18
GO:0007596	blood coagulation	21/576	166/23328	9.56957e-10	4.41232e-08	2.7889e-08	Cfh/Cd36/F13a1/Gas6/Mertk/P2ry12/Pf4/Ptprj/Entpd1/Adrb2/Plek/Fcer1g/Pros1/Lilrb4a/Apoe/Anxa2/Anxa5/Lyn/Ubash3b/Sh2b3/Rap2b	21
GO:0010632	regulation of epithelial cell migration	25/576	235/23328	1.00719e-09	4.59885e-08	2.9068e-08	Anxa3/Hmox1/Lgmn/Nrp1/Klf4/Acvrl1/Adam9/Rin2/Ctsh/Grn/Apoe/Arsb/Rtn4/Rhoa/Aqp1/Rhob/P2rx4/Hdac9/Coro1c/Rras/Glul/Prcp/Jup/Cd63/Pfn1	25
GO:0050808	synapse organization	37/576	479/23328	1.09807e-09	4.96562e-08	3.13863e-08	C5ar1/C1qa/C1qc/C1qb/App/Pmp22/Trem2/Cx3cr1/Ptpro/Lgmn/Nrp1/Plxnb2/Tlr2/Ophn1/Itgam/Myo5a/Cadm1/Snta1/Plxnd1/Cyfip1/Camk1/Apoe/Picalm/Adgre5/Actb/Cdc42/Fcgr2b/Rhoa/Sdcbp/Cfl1/Actr3/Nrp2/Actr2/Pfn1/Itsn1/Tanc2/Wasf2	37
GO:0007599	hemostasis	21/576	168/23328	1.19487e-09	5.35189e-08	3.38278e-08	Cfh/Cd36/F13a1/Gas6/Mertk/P2ry12/Pf4/Ptprj/Entpd1/Adrb2/Plek/Fcer1g/Pros1/Lilrb4a/Apoe/Anxa2/Anxa5/Lyn/Ubash3b/Sh2b3/Rap2b	21
GO:0050817	coagulation	21/576	169/23328	1.33347e-09	5.91634e-08	3.73955e-08	Cfh/Cd36/F13a1/Gas6/Mertk/P2ry12/Pf4/Ptprj/Entpd1/Adrb2/Plek/Fcer1g/Pros1/Lilrb4a/Apoe/Anxa2/Anxa5/Lyn/Ubash3b/Sh2b3/Rap2b	21
GO:0071219	cellular response to molecule of bacterial origin	28/576	295/23328	1.37412e-09	6.03972e-08	3.81753e-08	Mrc1/Cd36/Trem2/Cx3cr1/Ccl12/Cd68/Cd14/Ly86/Cd86/Cd180/Sirpa/Pf4/Abca1/Tlr2/Ccl2/Nlrp3/Adam9/Litaf/Lilrb4a/Tnfrsf1b/Cd84/Irf8/Fcgr2b/Rhoa/Lyn/Cebpb/Casp1/Vim	28
GO:0002683	negative regulation of immune system process	36/576	462/23328	1.46694e-09	6.38796e-08	4.03765e-08	Mafb/C1qc/Ccr1/Hmox1/Ccl12/Cd68/Mertk/Cd86/Dusp22/Lgals3/Hfe/Pf4/Ptprj/Vsir/Gpr137b/Gas2l1/Tyrobp/Fcer1g/Grn/Il4ra/Cd300a/Tnfaip8l2/Cd84/Fcgr2b/Arrb2/Dusp3/Lyn/Milr1/Cebpb/Sdc4/Ubash3b/Samhd1/Zfp36l1/Gpx1/Pkn1/Stat6	36
GO:0032612	interleukin-1 production	17/576	110/23328	1.71867e-09	7.37973e-08	4.66452e-08	Cd36/Gas6/Tmem106a/App/Trem2/Cx3cr1/Lpl/Sirpa/Abca1/Tlr2/Nlrp3/Ifi204/Ccr5/Tyrobp/Ifi211/Arrb2/Casp1	17
GO:0051402	neuron apoptotic process	28/576	298/23328	1.72607e-09	7.37973e-08	4.66452e-08	C5ar1/Hmox1/App/Cx3cr1/Ccl12/Lgmn/Nrp1/Lrp1/Itgam/Tyrobp/Grn/Mt1/Apoe/Tnfrsf1a/Ctsz/Cdc42/Ncstn/Rhoa/Arrb2/Snx6/Cebpb/Bnip3/Adam8/Ncf2/Bcl2l11/Gpx1/Itsn1/Rb1	28
GO:0051235	maintenance of location	29/576	320/23328	2.03597e-09	8.54924e-08	5.40373e-08	Msr1/Cd36/P2ry6/Lpl/Trpm2/Myo5a/Ccr5/Osbpl11/Enpp1/Soat1/Hexa/Apoe/Plin2/Tmsb4x/Cyba/Ftl1/Ehd1/Gsn/Twf1/Lyn/Ap3d1/Chd7/Fth1/Ubash3b/Nrros/Slc8b1/Hexb/Pfn1/Anxa6	29
GO:0071216	cellular response to biotic stimulus	29/576	320/23328	2.03597e-09	8.54924e-08	5.40373e-08	Mrc1/Cd36/Trem2/Cx3cr1/Ccl12/Cd68/Cd14/Ly86/Cd86/Cd180/Sirpa/Pf4/Abca1/Tlr2/Ccl2/Nlrp3/Adam9/Litaf/Lilrb4a/Tnfrsf1b/Cd84/Irf8/Fcgr2b/Rhoa/Lyn/Cebpb/Casp1/Bcl2l11/Vim	29
GO:0051495	positive regulation of cytoskeleton organization	24/576	225/23328	2.06495e-09	8.5942e-08	5.43215e-08	Nrp1/Pdlim4/Ccl24/Hck/Bin1/Plek/Rhoc/Mtss1/Cyfip1/Gsn/Arpc2/Snx9/Arpc1b/Rhoa/Cfl1/Sdc4/Arpc5/Actr3/Actr2/Fes/Spire1/Rac1/Pfn1/Wasf2	24
GO:0034329	cell junction assembly	34/576	426/23328	2.29647e-09	9.47395e-08	5.98822e-08	App/Pmp22/Ptpro/Nrp1/Lrp1/Plxnb2/Dusp22/Acvrl1/Tlr2/Ptprj/Ophn1/Cadm1/Plxnd1/Rhoc/Zfp703/Adgre5/Actb/Ctnna1/Itgb1/Rap1b/Rhoa/Sdcbp/Dusp3/Cfl1/Coro1c/Sdc4/Rap1a/Actr3/Tln1/Tns1/Actg1/Jup/Rac1/Iqgap1	34
GO:1990778	protein localization to cell periphery	31/576	363/23328	2.38105e-09	9.73748e-08	6.15478e-08	Pid1/Gas6/Dab2/Trem2/Lrp1/Lgals3/Myo5a/Stx7/Fcer1g/Kif1b/Ehd4/Epb41l2/Anxa2/Picalm/Cltc/Tnfrsf1a/Ehd1/Actb/Myadm/Ap2m1/Itgb1/Fyb/Rab31/Rap1a/Actr3/Atp1b3/Gga1/Jup/Slc9a3r2/Rhog/Rac1	31
GO:0002886	regulation of myeloid leukocyte mediated immunity	14/576	73/23328	2.59505e-09	1.05212e-07	6.65012e-08	Hmox1/Fcgr3/Fcgr1/Itgam/Ptafr/Tyrobp/Fcer1g/Pld2/Il4ra/Cd300a/Cd84/Itgb2/Lyn/Fes	14
GO:0002366	leukocyte activation involved in immune response	27/576	285/23328	2.82256e-09	1.13457e-07	7.1713e-08	Anxa3/Hmox1/Trem2/Cx3cr1/Il6ra/Cd180/Lgals3/Nlrp3/Slc11a1/Itgam/Ptafr/Tyrobp/Fcer1g/Grn/Lamp1/Pld2/Il4ra/Cd300a/Cd84/Lgals1/Myo1f/Itgb2/Lyn/Milr1/Fes/Gpr183/Stat6	27
GO:0032496	response to lipopolysaccharide	31/576	368/23328	3.30351e-09	1.31664e-07	8.32213e-08	Mrc1/Cd36/Trem2/Cx3cr1/Ednrb/Ccl12/Cd68/Cd14/Ly86/Cd86/Cd180/Sirpa/Pf4/Abca1/Ccl2/Nlrp3/Adam9/Slc11a1/Tnfrsf11a/Ptafr/Litaf/Lilrb4a/Tnfrsf1b/Cd84/Irf8/Rhoa/Lyn/Cebpb/Casp1/Ncf2/Vim	31
GO:0051222	positive regulation of protein transport	30/576	348/23328	3.47354e-09	1.37278e-07	8.67694e-08	Cd36/Scamp5/Gas6/Cd300c2/App/Trem2/Cd14/Ang/Lrp1/Tlr2/Ccl2/Adam9/Itgam/Trpm2/Hyal2/Stom/Cadm1/Adrb1/Camk1/Tnfrsf1a/Clec4n/Arpc2/Cdc42/Clec5a/Sh3glb1/Glul/Actr3/Casp1/Jup/Rac1	30
GO:0010324	membrane invagination	23/576	213/23328	3.53116e-09	1.38392e-07	8.74737e-08	Msr1/Cd36/Trem2/Aif1/Fcgr3/Sirpa/Fcgr1/Abca1/Itgam/Fcer1g/Snx3/Gsn/Cd300a/Snx9/Itgb2/Fcgr2b/Rhoa/Appl2/Arhgap12/Rab31/Rhog/Spire1/Rac1	23
GO:0007265	Ras protein signal transduction	30/576	350/23328	3.96949e-09	1.53938e-07	9.72999e-08	Stard8/Nrp1/Aif1/Eps8/Abca1/Timp2/Ophn1/Adrb1/Cyfip1/Apoe/Itgb1/Tax1bp3/Fgd4/Rtn4/Cdc42/Arhgdia/Rap1b/Rhoa/Cdc42se1/Sdcbp/Cyth4/Rras/Rap1a/Dok2/Rhog/Rac1/Itsn1/Rap2b/Ralb/Wasf2	30
GO:0002761	regulation of myeloid leukocyte differentiation	18/576	131/23328	3.99329e-09	1.53938e-07	9.72999e-08	Mafb/Csf1r/C1qc/Ccr1/Trem2/Pf4/Itgam/Gpr137b/Tyrobp/Tfe3/Atp6ap1/Lyn/Cebpb/Adam8/Ubash3b/Zfp36l1/Fes/Rb1	18
GO:0008347	glial cell migration	13/576	64/23328	4.59783e-09	1.75801e-07	1.11119e-07	Pmp22/Trem2/Cx3cr1/Ccl12/Lrp1/P2ry12/Ccl2/Rtn4/P2rx4/Hexb/Vim/Gpr183/Srgap2	13
GO:0002699	positive regulation of immune effector process	26/576	273/23328	4.97256e-09	1.88596e-07	1.19206e-07	Cd36/Hmox1/Fcgr3/Fcgr1/Tlr2/Ccl2/Ptprj/Nlrp3/Itgam/Ptafr/Cadm1/Stx7/Tyrobp/Fcer1g/Lamp1/Pld2/Il4ra/Cd300a/Cd84/Rtn4/Itgb2/Lyn/Appl2/Rap1a/Fes/Stat6	26
GO:0050878	regulation of body fluid levels	30/576	354/23328	5.16739e-09	1.94418e-07	1.22886e-07	Cfh/Cd36/F13a1/Gas6/Ednrb/Ptpro/Mertk/Tifab/P2ry12/Pf4/Ptprj/Entpd1/Adrb1/Adrb2/Plek/Fcer1g/Pros1/Lilrb4a/Apoe/Anxa2/Cyba/Gnai2/Anxa5/Aqp1/Lyn/Wnk1/Rab14/Ubash3b/Sh2b3/Rap2b	30
GO:0043300	regulation of leukocyte degranulation	12/576	54/23328	6.10864e-09	2.28007e-07	1.44117e-07	Hmox1/Itgam/Ptafr/Fcer1g/Lamp1/Pld2/Il4ra/Cd300a/Cd84/Itgb2/Lyn/Fes	12
GO:0050729	positive regulation of inflammatory response	19/576	152/23328	7.36438e-09	2.72714e-07	1.72375e-07	Trem2/Lpl/Fcgr3/Ctss/Fcgr1/Ccl24/Nupr1/Tlr2/Cebpa/Tnfrsf11a/Hyal2/Ccr5/Fcer1g/Grn/Tnfrsf1a/Ctsc/Alox5ap/Cebpb/Adam8	19
GO:0051017	actin filament bundle assembly	20/576	169/23328	7.72451e-09	2.83815e-07	1.79392e-07	Itgb5/Nrp1/Pdlim4/Aif1/Gas7/Eps8/Marcks/Plek/Rhoc/Mtss1/Rhoa/Cfl1/Sdc4/Add3/Actg1/Spire1/Rac1/Pfn1/Lima1/Wasf2	20
GO:1901653	cellular response to peptide	27/576	299/23328	7.93873e-09	2.89425e-07	1.82937e-07	Pid1/Cd36/App/Trem2/Lgmn/Lrp1/Lpl/Ptprj/Myo5a/Adrb2/Enpp1/Cyfip1/Atp2b1/Snx5/Gnai2/Anxa5/Fcgr2b/Snx6/Ptpra/Appl2/Cfl1/Hdac9/Rab31/Zfp36l1/Vim/Stat6/Leprot	27
GO:0001818	negative regulation of cytokine production	25/576	260/23328	8.09546e-09	2.92869e-07	1.85114e-07	Gas6/Hmox1/Trem2/Cx3cr1/Mertk/Sirpa/Cmklr1/Clec4a2/Klf4/Hfe/Tlr2/Nlrp3/Slc11a1/Vsir/Tyrobp/Atp2b1/Tnfrsf1a/Cd84/Klf2/Anxa4/Fcgr2b/Arrb2/Appl2/Hdac9/Rac1	25
GO:0022407	regulation of cell-cell adhesion	33/576	427/23328	8.77146e-09	3.14902e-07	1.99041e-07	Aif1/Cd86/Sirpa/Dusp22/Lgals3/Klf4/Hfe/Bmp2/Ccl2/Nlrp3/Vsir/Ptafr/Alox5/Ccr5/Adrb2/Zfp703/Il4ra/Myadm/Cd300a/Tnfaip8l2/Lgals1/Itgb2/Rhoa/Dusp3/Piezo1/Lyn/Wnk1/Ap3d1/Cebpb/Sdc4/Adam8/Ubash3b/Sh2b3	33
GO:0014013	regulation of gliogenesis	19/576	154/23328	9.16299e-09	3.26466e-07	2.0635e-07	Pmp22/Trem2/Cx3cr1/Lrp1/Trf/P2ry12/Bmp2/Tlr2/Bin1/Tnfrsf1b/Rtn4/Qk/Zcchc24/P2rx4/Lyn/Ptpra/Actr3/Vim/Gpr183	19
GO:0099024	plasma membrane invagination	22/576	206/23328	9.48288e-09	3.35323e-07	2.11948e-07	Msr1/Cd36/Trem2/Aif1/Fcgr3/Sirpa/Fcgr1/Abca1/Itgam/Fcer1g/Gsn/Cd300a/Snx9/Itgb2/Fcgr2b/Rhoa/Appl2/Arhgap12/Rab31/Rhog/Spire1/Rac1	22
GO:0018108	peptidyl-tyrosine phosphorylation	28/576	322/23328	9.61165e-09	3.3734e-07	2.13223e-07	Cd36/Csf1r/Gas6/App/Trem2/Nrp1/Il6ra/Ncf1/Dusp22/Fcgr1/Ptprj/Hck/Hyal2/Ehd4/Aplp2/Tnfrsf1a/Itgb1/Cd300a/Itgb2/Mvp/Arrb2/Lyn/Abi1/Sh2b3/Sh3bp5/Fes/Iqgap1/Rap2b	28
GO:0002224	toll-like receptor signaling pathway	16/576	108/23328	9.69625e-09	3.37789e-07	2.13506e-07	Cd36/Colec12/App/Cd14/Cd86/Rab7b/Tlr7/Tlr2/Tlr13/Unc93b1/Cyba/Cd300a/Rtn4/Arrb2/Lyn/Appl2	16
GO:1904951	positive regulation of establishment of protein localization	30/576	364/23328	9.81245e-09	3.39323e-07	2.14477e-07	Cd36/Scamp5/Gas6/Cd300c2/App/Trem2/Cd14/Ang/Lrp1/Tlr2/Ccl2/Adam9/Itgam/Trpm2/Hyal2/Stom/Cadm1/Adrb1/Camk1/Tnfrsf1a/Clec4n/Arpc2/Cdc42/Clec5a/Sh3glb1/Glul/Actr3/Casp1/Jup/Rac1	30
GO:0050730	regulation of peptidyl-tyrosine phosphorylation	25/576	263/23328	1.02082e-08	3.50433e-07	2.21499e-07	Cd36/Csf1r/Gas6/App/Trem2/Nrp1/Il6ra/Ncf1/Dusp22/Fcgr1/Ptprj/Hyal2/Ehd4/Aplp2/Tnfrsf1a/Itgb1/Cd300a/Itgb2/Mvp/Arrb2/Lyn/Sh2b3/Sh3bp5/Iqgap1/Rap2b	25
GO:2000377	regulation of reactive oxygen species metabolic process	22/576	207/23328	1.03699e-08	3.53402e-07	2.23375e-07	Pid1/Cd36/Tmem106a/App/Cx3cr1/Aif1/Sirpa/Klf4/Tlr2/Itgam/Ddah1/Alox5/Tyrobp/Cyba/Pon3/Gnai2/Klf2/Itgb2/Rhoa/Bnip3/Prcp/Rac1	22
GO:0061572	actin filament bundle organization	20/576	172/23328	1.04734e-08	3.54013e-07	2.23761e-07	Itgb5/Nrp1/Pdlim4/Aif1/Gas7/Eps8/Marcks/Plek/Rhoc/Mtss1/Rhoa/Cfl1/Sdc4/Add3/Actg1/Spire1/Rac1/Pfn1/Lima1/Wasf2	20
GO:0043087	regulation of GTPase activity	27/576	303/23328	1.05383e-08	3.54013e-07	2.23761e-07	Ccl6/Ccl12/Adap2/Ccl9/Plxnb2/Ccl24/Ccl2/Bin1/Rgs10/Adrb1/Gpr137b/Plxnd1/Picalm/Sbf2/Itgb1/Tax1bp3/Snx9/Ccl7/Arrb2/Gmip/Arhgap12/Wnk1/Coro1c/Rap1a/Rhog/Iqgap1/Srgap2	27
GO:0097242	amyloid-beta clearance	10/576	36/23328	1.11136e-08	3.70691e-07	2.34303e-07	C5ar1/Msr1/Cd36/Trem2/Lrp1/Itgam/Apoe/Picalm/Cltc/Itgb2	10
GO:0007229	integrin-mediated signaling pathway	15/576	95/23328	1.15391e-08	3.82171e-07	2.41559e-07	Dab2/Itgb5/Nrp1/Adam15/Tyrobp/Plek/Fcer1g/Ctnna1/Itgb1/Itgb2/Rhoa/Itga9/Fyb/Tln1/Cd63	15
GO:0018212	peptidyl-tyrosine modification	28/576	325/23328	1.17647e-08	3.86919e-07	2.4456e-07	Cd36/Csf1r/Gas6/App/Trem2/Nrp1/Il6ra/Ncf1/Dusp22/Fcgr1/Ptprj/Hck/Hyal2/Ehd4/Aplp2/Tnfrsf1a/Itgb1/Cd300a/Itgb2/Mvp/Arrb2/Lyn/Abi1/Sh2b3/Sh3bp5/Fes/Iqgap1/Rap2b	28
GO:0006801	superoxide metabolic process	13/576	69/23328	1.20838e-08	3.94654e-07	2.49449e-07	Cd36/App/Cybb/Ncf1/Itgam/Tyrobp/Cyba/Pon3/Gnai2/Itgb2/Nrros/Ncf4/Ncf2	13
GO:0071222	cellular response to lipopolysaccharide	26/576	285/23328	1.21804e-08	3.95065e-07	2.49709e-07	Mrc1/Cd36/Trem2/Cx3cr1/Ccl12/Cd68/Cd14/Ly86/Cd86/Cd180/Sirpa/Pf4/Abca1/Ccl2/Nlrp3/Adam9/Litaf/Lilrb4a/Tnfrsf1b/Cd84/Irf8/Rhoa/Lyn/Cebpb/Casp1/Vim	26
GO:0031346	positive regulation of cell projection organization	35/576	478/23328	1.2314e-08	3.96055e-07	2.50335e-07	Nrp1/Lrp1/Plxnb2/Eps8/P2ry12/Plxnd1/Grn/Cyfip1/Camk1/Apoe/Picalm/Snx3/Ehd1/Zeb2/Itgb1/Arsb/Arpc2/Rtn4/Cdc42/Qk/Twf1/Aqp1/Lyn/Cfl1/Coro1c/Sh3glb1/Rap1a/Actr3/Actr2/Fes/Rac1/Iqgap1/Pfn1/Itsn1/Wasf2	35
GO:0008217	regulation of blood pressure	22/576	209/23328	1.23793e-08	3.96055e-07	2.50335e-07	C3ar1/Cd36/Gas6/Hmox1/Ednrb/Ptpro/Scpep1/Acvrl1/Ptafr/Ddah1/Adrb1/Adrb2/Atp2b1/Cyba/Atp6ap2/Rnpep/Rhoa/P2rx4/Wnk1/Kcnk6/Prcp/Ncf2	22
GO:1903409	reactive oxygen species biosynthetic process	17/576	125/23328	1.2635e-08	4.01504e-07	2.53779e-07	Cd36/App/Cx3cr1/Cybb/Aif1/Ncf1/Sirpa/Klf4/Tlr2/Ddah1/Alox5/Cyba/Klf2/Itgb2/Rhoa/P2rx4/Rac1	17
GO:0007033	vacuole organization	20/576	174/23328	1.27814e-08	4.03429e-07	2.54996e-07	Rab7b/Abca1/Nupr1/Cln8/Grn/Hexa/Tpp1/Anxa2/Ctsd/Gabarap/Acp2/Atp6ap2/Naglu/Rab14/Sh3glb1/Man2a1/Hexb/Lamtor1/Idua/Ralb	20
GO:0030838	positive regulation of actin filament polymerization	15/576	96/23328	1.33689e-08	4.1916e-07	2.64939e-07	Ccl24/Bin1/Cyfip1/Gsn/Arpc2/Snx9/Arpc1b/Rhoa/Arpc5/Actr3/Actr2/Spire1/Rac1/Pfn1/Wasf2	15
GO:1990868	response to chemokine	13/576	70/23328	1.45087e-08	4.46108e-07	2.81972e-07	Ccr1/Ccl6/Trem2/Cx3cr1/Ccl12/Ccl9/Pf4/Ccl24/Ccl2/Ccl7/Rhoa/Wnk1/Sh2b3	13
GO:1990869	cellular response to chemokine	13/576	70/23328	1.45087e-08	4.46108e-07	2.81972e-07	Ccr1/Ccl6/Trem2/Cx3cr1/Ccl12/Ccl9/Pf4/Ccl24/Ccl2/Ccl7/Rhoa/Wnk1/Sh2b3	13
GO:0030316	osteoclast differentiation	16/576	111/23328	1.4513e-08	4.46108e-07	2.81972e-07	Mafb/Csf1r/Ccr1/Trem2/Trf/Tnfrsf11a/Gpr137b/Tyrobp/Fcer1g/Tfe3/Anxa2/Atp6ap1/Cebpb/Adam8/Ubash3b/Gpr183	16
GO:0048246	macrophage chemotaxis	11/576	47/23328	1.47184e-08	4.49079e-07	2.8385e-07	C5ar1/C3ar1/Csf1r/Cx3cr1/Ednrb/Ccl12/Cmklr1/Lgals3/Mtus1/Ccl2/Ptprj	11
GO:0030168	platelet activation	14/576	83/23328	1.48006e-08	4.49079e-07	2.8385e-07	Cfh/Mertk/P2ry12/Pf4/Ptprj/Entpd1/Adrb2/Plek/Fcer1g/Apoe/Lyn/Ubash3b/Sh2b3/Rap2b	14
GO:0015850	organic hydroxy compound transport	24/576	249/23328	1.53755e-08	4.63532e-07	2.92985e-07	Msr1/Cd36/Dab2/Slco2b1/Pltp/Lrp1/Fcgr3/Lgals3/P2ry12/Abca1/Entpd1/Fcer1g/Soat1/Apoe/Anxa2/Actb/Pgap1/Cd300a/Rtn4/Aqp1/Npc2/Npc1/Lamtor1/Lima1	24
GO:0043542	endothelial cell migration	22/576	212/23328	1.60793e-08	4.81662e-07	3.04445e-07	Anxa3/Hmox1/Lgmn/Nrp1/Klf4/Acvrl1/Rin2/Plxnd1/Grn/Apoe/Itgb1/Itgb2/Rhoa/Rhob/P2rx4/Hdac9/Rras/Adam8/Glul/Prcp/Jup/Gpx1	22
GO:0007040	lysosome organization	13/576	71/23328	1.73643e-08	5.13613e-07	3.2464e-07	Rab7b/Abca1/Cln8/Grn/Hexa/Tpp1/Acp2/Atp6ap2/Naglu/Rab14/Hexb/Lamtor1/Idua	13
GO:0080171	lytic vacuole organization	13/576	71/23328	1.73643e-08	5.13613e-07	3.2464e-07	Rab7b/Abca1/Cln8/Grn/Hexa/Tpp1/Acp2/Atp6ap2/Naglu/Rab14/Hexb/Lamtor1/Idua	13
GO:1905475	regulation of protein localization to membrane	21/576	195/23328	1.77436e-08	5.21551e-07	3.29658e-07	Pid1/Dab2/Trem2/Lrp1/Lgals3/Ccl2/Itgam/Stom/Myo5a/Stx7/Picalm/Cltc/Actb/Gsn/Ap2m1/Itgb1/Arpc2/Sh3glb1/Rap1a/Actr3/Rhog	21
GO:0032273	positive regulation of protein polymerization	17/576	129/23328	2.04446e-08	5.9721e-07	3.77479e-07	Ccl24/Bin1/Tppp3/Cyfip1/Gsn/Arpc2/Snx9/Arpc1b/Rhoa/Arpc5/Actr3/Actr2/Fes/Spire1/Rac1/Pfn1/Wasf2	17
GO:1901214	regulation of neuron death	30/576	377/23328	2.17743e-08	6.20724e-07	3.92342e-07	C5ar1/C1qa/Hmox1/App/Cx3cr1/Ccl12/Lgmn/Nrp1/Lrp1/Itgam/Trpm2/Tyrobp/Grn/Mt1/Apoe/Tnfrsf1b/Picalm/Tnfrsf1a/Ctsz/Capn2/Cdc42/Fcgr2b/Rhoa/Arrb2/Snx6/Cebpb/Adam8/Ncf2/Bcl2l11/Itsn1	30
GO:0051893	regulation of focal adhesion assembly	12/576	60/23328	2.17775e-08	6.20724e-07	3.92342e-07	Nrp1/Lrp1/Dusp22/Acvrl1/Ptprj/Dusp3/Cfl1/Coro1c/Sdc4/Actg1/Rac1/Iqgap1	12
GO:0070098	chemokine-mediated signaling pathway	12/576	60/23328	2.17775e-08	6.20724e-07	3.92342e-07	Ccr1/Ccl6/Trem2/Cx3cr1/Ccl12/Ccl9/Pf4/Ccl24/Ccl2/Ccl7/Wnk1/Sh2b3	12
GO:0090109	regulation of cell-substrate junction assembly	12/576	60/23328	2.17775e-08	6.20724e-07	3.92342e-07	Nrp1/Lrp1/Dusp22/Acvrl1/Ptprj/Dusp3/Cfl1/Coro1c/Sdc4/Actg1/Rac1/Iqgap1	12
GO:0010038	response to metal ion	25/576	274/23328	2.31846e-08	6.56852e-07	4.15177e-07	Hmox1/App/Lgmn/Trf/Ncf1/Hfe/Adam9/Cebpa/Trpm2/Gatm/Mt1/Gsn/Anxa5/Mef2a/Slc40a1/Apobec1/Ncstn/Aqp1/P2rx4/Wnk1/Alox5ap/Npc1/Bnip3/Iqgap1/Crip1	25
GO:1901652	response to peptide	31/576	400/23328	2.33376e-08	6.57226e-07	4.15414e-07	Pid1/Cd36/App/Trem2/Ednrb/Lgmn/Lrp1/Lpl/Ptprj/Myo5a/Adrb2/Gatm/Enpp1/Cyfip1/Atp2b1/Snx5/Gnai2/Pld2/Anxa5/Fcgr2b/Snx6/Ptpra/Appl2/Cfl1/Hdac9/Rab31/Zfp36l1/Irf5/Vim/Stat6/Leprot	31
GO:0042554	superoxide anion generation	10/576	39/23328	2.6004e-08	7.27956e-07	4.6012e-07	App/Cybb/Ncf1/Itgam/Tyrobp/Cyba/Pon3/Gnai2/Itgb2/Ncf2	10
GO:0032755	positive regulation of interleukin-6 production	15/576	101/23328	2.71434e-08	7.55359e-07	4.77441e-07	Cd36/App/Aif1/Lpl/Il6ra/Rab7b/Tlr7/Tlr2/Hyal2/Ptafr/Ccr5/Tyrobp/Fcer1g/Unc93b1/Cyba	15
GO:0050921	positive regulation of chemotaxis	18/576	149/23328	3.13445e-08	8.67135e-07	5.48091e-07	C5ar1/C3ar1/Csf1r/Gas6/Ccr1/App/Trem2/Lgmn/Nrp1/Aif1/Cmklr1/P2ry12/Ccl2/Ptprj/P2rx4/Wnk1/Pla2g7/Rac1	18
GO:0002791	regulation of peptide secretion	31/576	406/23328	3.28387e-08	9.03161e-07	5.70862e-07	Cd36/Scamp5/Cd300c2/Trem2/Cd14/Ang/Lrp1/Hfe/Tlr2/Adam9/Trpm2/Cadm1/Alox5/Adrb1/Apoe/Rab11fip5/Anxa5/Clec4n/Lyn/Clec5a/Hdac9/Chd7/Glul/Erp29/Klf7/Slc8b1/Casp1/Idua/Rac1/Ucp2/Itsn1	31
GO:0072676	lymphocyte migration	15/576	103/23328	3.55948e-08	9.7327e-07	6.15176e-07	Gas6/Ccl6/App/Ccl12/Aif1/Ccl9/Ccl24/Ccl2/Cadm1/Ccl7/Rhoa/Wnk1/Adam8/Slc8b1/Gpr183	15
GO:0045055	regulated exocytosis	24/576	261/23328	3.81322e-08	1.03662e-06	6.55219e-07	Scamp5/Anxa3/Hmox1/Itgam/Ptafr/Adrb2/Plek/Fcer1g/Rab11fip5/Lamp1/Gnai2/Pld2/Il4ra/Cd300a/Cd84/Myo1f/Rap1b/Itgb2/Syngr2/Lyn/Milr1/Rab31/Rap1a/Fes	24
GO:0150116	regulation of cell-substrate junction organization	12/576	63/23328	3.8821e-08	1.04928e-06	6.63222e-07	Nrp1/Lrp1/Dusp22/Acvrl1/Ptprj/Dusp3/Cfl1/Coro1c/Sdc4/Actg1/Rac1/Iqgap1	12
GO:1903034	regulation of response to wounding	20/576	186/23328	3.97668e-08	1.06871e-06	6.75498e-07	Cd36/Lrp1/Klf4/Ccl2/Ptprj/Alox5/Adrb2/Plek/Fcer1g/Grn/Pros1/Apoe/Anxa2/Anxa5/Itgb1/Rtn4/Lyn/Ubash3b/Actg1/Sh2b3	20
GO:0071692	protein localization to extracellular region	34/576	478/23328	4.04952e-08	1.0821e-06	6.83962e-07	Cd36/Scamp5/Tmem106a/Cd300c2/Trem2/Cd14/Ang/Lrp1/Tlr2/Nlrp3/Adam9/Trpm2/Myo5a/Cadm1/Alox5/Adrb1/Plek/Apoe/Rab11fip5/Psap/Anxa5/Clec4n/Lyn/Clec5a/Hdac9/Glul/Erp29/Nrros/Klf7/Slc8b1/Casp1/Idua/Rac1/Ucp2	34
GO:0050663	cytokine secretion	13/576	76/23328	4.07731e-08	1.08337e-06	6.84766e-07	Cd36/Scamp5/Tmem106a/Cd300c2/Cd14/Tlr2/Nlrp3/Cadm1/Clec4n/Lyn/Clec5a/Hdac9/Casp1	13
GO:0007044	cell-substrate junction assembly	14/576	90/23328	4.31701e-08	1.14061e-06	7.20949e-07	Nrp1/Lrp1/Dusp22/Acvrl1/Ptprj/Dusp3/Cfl1/Coro1c/Sdc4/Tln1/Tns1/Actg1/Rac1/Iqgap1	14
GO:0002262	myeloid cell homeostasis	20/576	187/23328	4.35215e-08	1.14347e-06	7.22756e-07	Cfh/Mafb/Hmox1/Mertk/Ccl2/Itgam/Gas2l1/Fcer1g/Lilrb4a/Spi1/Klf2/Ncstn/Fcgr2b/Lyn/Ampd3/Zfp36l1/Sh2b3/Bcl2l11/Dnase2a/Rb1	20
GO:1903557	positive regulation of tumor necrosis factor superfamily cytokine production	12/576	64/23328	4.67187e-08	1.22066e-06	7.71541e-07	Cd36/Cd14/Pf4/Tlr2/Ccl2/Ptprj/Ptafr/Ccr5/Fcer1g/Tnfrsf1a/Cyba/Adam8	12
GO:0051271	negative regulation of cellular component movement	27/576	326/23328	4.88167e-08	1.26842e-06	8.01735e-07	Cx3cr1/Ccl12/Nrp1/Aif1/Lrp1/Adam15/Dusp22/Klf4/Acvrl1/Ptprj/Bin1/Hyal2/Ccr5/Apoe/Ctnna1/Cd300a/Arhgdia/Rhoa/Rhob/Dusp3/Cfl1/Coro1c/Rras/Jup/Cd63/Srgap2/Rap2b	27
GO:0002695	negative regulation of leukocyte activation	20/576	189/23328	5.20288e-08	1.34446e-06	8.49794e-07	Hmox1/Mertk/Cd86/Dusp22/Lgals3/Hfe/Vsir/Tyrobp/Grn/Il4ra/Cd300a/Tnfaip8l2/Cd84/Fcgr2b/Dusp3/Lyn/Milr1/Cebpb/Sdc4/Pkn1	20
GO:0048247	lymphocyte chemotaxis	11/576	53/23328	5.63295e-08	1.44764e-06	9.15011e-07	Gas6/Ccl6/Ccl12/Ccl9/Ccl24/Ccl2/Ccl7/Wnk1/Adam8/Slc8b1/Gpr183	11
GO:0016197	endosomal transport	22/576	228/23328	5.99228e-08	1.53161e-06	9.68089e-07	Rab7b/Abca1/Ehd4/Snx2/Ap1s2/Picalm/Cltc/Snx3/Ehd1/Snx5/Snx9/Cdc42/Fcgr2b/Snx6/Ap3d1/Coro1c/Rab14/Lamtor1/Gga1/Tmem87b/Itsn1/Leprot	22
GO:0048872	homeostasis of number of cells	27/576	330/23328	6.27494e-08	1.59519e-06	1.00828e-06	Cfh/Mafb/Rac3/Hmox1/Mertk/Pirb/Ccl2/Itgam/Gas2l1/Fcer1g/Lilrb4a/Spi1/Slc40a1/Klf2/Ncstn/Fcgr2b/Lipa/Lyn/Ampd3/Zfp36l1/Sh2b3/Bcl2l11/Pkn1/Rac1/Gpr183/Dnase2a/Rb1	27
GO:0071248	cellular response to metal ion	18/576	156/23328	6.41699e-08	1.62253e-06	1.02556e-06	Hmox1/Lgmn/Trf/Ncf1/Hfe/Cebpa/Trpm2/Mt1/Gsn/Mef2a/Slc40a1/Ncstn/Aqp1/P2rx4/Wnk1/Alox5ap/Bnip3/Iqgap1	18
GO:0150115	cell-substrate junction organization	14/576	93/23328	6.61921e-08	1.66471e-06	1.05222e-06	Nrp1/Lrp1/Dusp22/Acvrl1/Ptprj/Dusp3/Cfl1/Coro1c/Sdc4/Tln1/Tns1/Actg1/Rac1/Iqgap1	14
GO:0022408	negative regulation of cell-cell adhesion	20/576	192/23328	6.76918e-08	1.69337e-06	1.07033e-06	Cd86/Dusp22/Lgals3/Klf4/Hfe/Bmp2/Vsir/Adrb2/Zfp703/Il4ra/Myadm/Cd300a/Tnfaip8l2/Dusp3/Wnk1/Cebpb/Sdc4/Adam8/Ubash3b/Sh2b3	20
GO:0043523	regulation of neuron apoptotic process	24/576	270/23328	7.26362e-08	1.80313e-06	1.13971e-06	C5ar1/Hmox1/App/Cx3cr1/Ccl12/Lgmn/Nrp1/Lrp1/Itgam/Tyrobp/Grn/Mt1/Apoe/Tnfrsf1a/Ctsz/Cdc42/Rhoa/Arrb2/Snx6/Cebpb/Adam8/Ncf2/Bcl2l11/Itsn1	24
GO:0042119	neutrophil activation	9/576	33/23328	7.28461e-08	1.80313e-06	1.13971e-06	Anxa3/Itgam/Ptafr/Tyrobp/Fcer1g/Grn/Cd300a/Myo1f/Itgb2	9
GO:2000146	negative regulation of cell motility	25/576	291/23328	7.56117e-08	1.86179e-06	1.17678e-06	Cx3cr1/Ccl12/Aif1/Lrp1/Adam15/Dusp22/Klf4/Acvrl1/Ptprj/Hyal2/Ccr5/Apoe/Ctnna1/Cd300a/Arhgdia/Rhoa/Rhob/Dusp3/Cfl1/Coro1c/Rras/Jup/Cd63/Srgap2/Rap2b	25
GO:0032651	regulation of interleukin-1 beta production	13/576	80/23328	7.68772e-08	1.87334e-06	1.18408e-06	App/Trem2/Cx3cr1/Lpl/Sirpa/Tlr2/Nlrp3/Ifi204/Ccr5/Tyrobp/Ifi211/Arrb2/Casp1	13
GO:0036465	synaptic vesicle recycling	13/576	80/23328	7.68772e-08	1.87334e-06	1.18408e-06	Scamp5/Bin1/Ophn1/Grn/Ap1s2/Cyfip1/Picalm/Cltc/Actb/Ap2m1/Ap3d1/Actg1/Itsn1	13
GO:0031529	ruffle organization	11/576	55/23328	8.4561e-08	2.04995e-06	1.29572e-06	Csf1r/Aif1/Eps8/P2ry12/Plek/Cyfip1/Coro1c/Rhog/Rac1/Pfn1/Lima1	11
GO:0009306	protein secretion	33/576	470/23328	8.70891e-08	2.08969e-06	1.32084e-06	Cd36/Scamp5/Tmem106a/Cd300c2/Trem2/Cd14/Ang/Lrp1/Tlr2/Nlrp3/Adam9/Trpm2/Myo5a/Cadm1/Alox5/Adrb1/Plek/Apoe/Rab11fip5/Psap/Anxa5/Clec4n/Lyn/Clec5a/Hdac9/Glul/Erp29/Klf7/Slc8b1/Casp1/Idua/Rac1/Ucp2	33
GO:0072511	divalent inorganic cation transport	33/576	470/23328	8.70891e-08	2.08969e-06	1.32084e-06	Gas6/P2ry6/Ccr1/Ccl12/Tmem37/Lgals3/P2ry12/Ahnak/Bin1/Slc11a1/Trpm2/Tcn2/Myo5a/Ccr5/Adrb1/Adrb2/Atp2b1/Cysltr1/Cyba/Gnai2/Cd84/Rhoa/Arrb2/P2rx4/Lyn/Ap3d1/Tpcn1/Chd7/Ubash3b/Slc8b1/Mcub/Anxa6/Cracr2b	33
GO:0046209	nitric oxide metabolic process	13/576	81/23328	8.95333e-08	2.13744e-06	1.35101e-06	Cd36/Tmem106a/App/Cx3cr1/Aif1/Sirpa/Klf4/Tlr2/Ddah1/Klf2/Itgb2/P2rx4/Rac1	13
GO:1901216	positive regulation of neuron death	16/576	126/23328	9.02932e-08	2.14469e-06	1.3556e-06	C1qa/App/Itgam/Trpm2/Tyrobp/Grn/Apoe/Picalm/Tnfrsf1a/Ctsz/Capn2/Cdc42/Fcgr2b/Rhoa/Ncf2/Bcl2l11	16
GO:0035592	establishment of protein localization to extracellular region	33/576	471/23328	9.15193e-08	2.16289e-06	1.3671e-06	Cd36/Scamp5/Tmem106a/Cd300c2/Trem2/Cd14/Ang/Lrp1/Tlr2/Nlrp3/Adam9/Trpm2/Myo5a/Cadm1/Alox5/Adrb1/Plek/Apoe/Rab11fip5/Psap/Anxa5/Clec4n/Lyn/Clec5a/Hdac9/Glul/Erp29/Klf7/Slc8b1/Casp1/Idua/Rac1/Ucp2	33
GO:0030837	negative regulation of actin filament polymerization	12/576	68/23328	9.46915e-08	2.22667e-06	1.40742e-06	Eps8/Tlr2/Tmsb4x/Gsn/Myadm/Arpc2/Twf1/Cfl1/Capzb/Add3/Ssh2/Pfn1	12
GO:0045666	positive regulation of neuron differentiation	33/576	472/23328	9.61596e-08	2.24994e-06	1.42213e-06	App/Nrp1/Lrp1/Plxnb2/Bmp2/Timp2/Ccr5/Plxnd1/Grn/Cyfip1/Camk1/Apoe/Picalm/Snx3/Ehd1/Zeb2/Itgb1/Arsb/Rtn4/Qk/Rhoa/Twf1/Lyn/Cfl1/Sh3glb1/Rap1a/Actr3/Actr2/Ncoa1/Fes/Rac1/Iqgap1/Itsn1	33
GO:0002690	positive regulation of leukocyte chemotaxis	14/576	96/23328	9.97864e-08	2.32325e-06	1.46846e-06	C5ar1/C3ar1/Csf1r/Gas6/Ccr1/App/Lgmn/Aif1/Cmklr1/Ccl2/Ptprj/Wnk1/Pla2g7/Rac1	14
GO:0001954	positive regulation of cell-matrix adhesion	11/576	56/23328	1.02908e-07	2.38411e-06	1.50693e-06	Cd36/Nrp1/Ptprj/Rin2/Cfl1/Sdc4/Rras/Jup/Rac1/Ninj1/Iqgap1	11
GO:0010811	positive regulation of cell-substrate adhesion	16/576	128/23328	1.12818e-07	2.60091e-06	1.64396e-06	Cd36/Dab2/Rac3/Nrp1/Ptprj/Rin2/Myadm/Itgb1/Arpc2/Cfl1/Sdc4/Rras/Jup/Rac1/Ninj1/Iqgap1	16
GO:1902743	regulation of lamellipodium organization	10/576	45/23328	1.14215e-07	2.62026e-06	1.65619e-06	Arpc2/Twf1/Aqp1/Cfl1/Coro1c/Capzb/Actr3/Actr2/Rac1/Wasf2	10
GO:0032102	negative regulation of response to external stimulus	29/576	384/23328	1.15498e-07	2.63683e-06	1.66667e-06	Ccr1/Cx3cr1/Ccl12/Nrp1/Metrnl/Aif1/Aoah/Sirpa/Nlrp3/Alox5/Adrb2/Grn/Pros1/Apoe/Tnfrsf1b/Anxa2/Tnfrsf1a/Anxa5/Tnfaip8l2/Rtn4/Fcgr2b/Arrb2/Dusp3/Appl2/Ubash3b/Samhd1/Sh2b3/Gpx1/Rb1	29
GO:0031349	positive regulation of defense response	24/576	278/23328	1.25681e-07	2.85545e-06	1.80485e-06	Trem2/Lpl/Fcgr3/Ctss/Fcgr1/Ccl24/Nupr1/Tlr2/Cebpa/Tnfrsf11a/Hyal2/Ifi204/Cadm1/Ccr5/Fcer1g/Grn/Tnfrsf1a/Cyba/Lamp1/Ifi211/Ctsc/Alox5ap/Cebpb/Adam8	24
GO:0010591	regulation of lamellipodium assembly	9/576	35/23328	1.27619e-07	2.88554e-06	1.82387e-06	Arpc2/Twf1/Aqp1/Cfl1/Capzb/Actr3/Actr2/Rac1/Wasf2	9
GO:0032652	regulation of interleukin-1 production	14/576	98/23328	1.30038e-07	2.92617e-06	1.84955e-06	Gas6/App/Trem2/Cx3cr1/Lpl/Sirpa/Tlr2/Nlrp3/Ifi204/Ccr5/Tyrobp/Ifi211/Arrb2/Casp1	14
GO:0002283	neutrophil activation involved in immune response	7/576	18/23328	1.35562e-07	3.03594e-06	1.91893e-06	Anxa3/Itgam/Ptafr/Tyrobp/Fcer1g/Myo1f/Itgb2	7
GO:0050708	regulation of protein secretion	28/576	365/23328	1.38322e-07	3.08124e-06	1.94756e-06	Cd36/Scamp5/Cd300c2/Trem2/Cd14/Ang/Lrp1/Tlr2/Adam9/Trpm2/Cadm1/Alox5/Adrb1/Apoe/Rab11fip5/Anxa5/Clec4n/Lyn/Clec5a/Hdac9/Glul/Erp29/Klf7/Slc8b1/Casp1/Idua/Rac1/Ucp2	28
GO:0055094	response to lipoprotein particle	8/576	26/23328	1.38895e-07	3.08124e-06	1.94756e-06	Cd36/Cd68/Lpl/Fcer1g/Apoe/Itgb1/Itgb2/Npc1	8
GO:0010761	fibroblast migration	11/576	58/23328	1.50488e-07	3.32274e-06	2.10021e-06	Pmp22/Hyal2/Sgpl1/Itgb1/Appl2/Coro1c/Sdc4/Actr3/Tns1/Rac1/Iqgap1	11
GO:0007159	leukocyte cell-cell adhesion	27/576	345/23328	1.54969e-07	3.40569e-06	2.15264e-06	Cx3cr1/Aif1/Cd86/Sirpa/Dusp22/Lgals3/Klf4/Hfe/Ccl2/Nlrp3/Itgam/Vsir/Ptafr/Alox5/Il4ra/Itgb1/Cd300a/Tnfaip8l2/Lgals1/Itgb2/Rhoa/Dusp3/Wnk1/Ap3d1/Cebpb/Sdc4/Adam8	27
GO:0002221	pattern recognition receptor signaling pathway	17/576	149/23328	1.75234e-07	3.83314e-06	2.42282e-06	Cd36/Colec12/App/Cd14/Cd86/Rab7b/Tlr7/Tlr2/Tlr13/Unc93b1/Cyba/Cd300a/Rtn4/Arrb2/Lyn/Appl2/Lacc1	17
GO:0043277	apoptotic cell clearance	10/576	47/23328	1.77339e-07	3.86123e-06	2.44057e-06	Cd36/Gas6/Trem2/Mertk/Lrp1/Ccl2/Tyrobp/Rab14/Rhog/Rac1	10
GO:0007163	establishment or maintenance of cell polarity	21/576	223/23328	1.80705e-07	3.91638e-06	2.47543e-06	Rac3/Frmd4b/Lmna/Ophn1/Rhoc/Actb/Ctnna1/Gsn/Itgb1/Cdc42/Rap1b/Rhoa/Aqp1/Rhob/Cfl1/Cap1/Arpc5/Actr3/Actr2/Rhog/Rac1	21
GO:0040013	negative regulation of locomotion	26/576	326/23328	1.81964e-07	3.92559e-06	2.48125e-06	Cx3cr1/Ccl12/Nrp1/Aif1/Lrp1/Adam15/Dusp22/Klf4/Acvrl1/Ptprj/Hyal2/Ccr5/Apoe/Ctnna1/Cd300a/Arhgdia/Rhoa/Rhob/Dusp3/Cfl1/Coro1c/Rras/Jup/Cd63/Srgap2/Rap2b	26
GO:2001057	reactive nitrogen species metabolic process	13/576	86/23328	1.85474e-07	3.98303e-06	2.51756e-06	Cd36/Tmem106a/App/Cx3cr1/Aif1/Sirpa/Klf4/Tlr2/Ddah1/Klf2/Itgb2/P2rx4/Rac1	13
GO:0045730	respiratory burst	8/576	27/23328	1.93123e-07	4.12843e-06	2.60946e-06	Cybb/Ncf1/Slc11a1/Grn/Cyba/Ncf4/Ncf2/Rac1	8
GO:0045637	regulation of myeloid cell differentiation	21/576	224/23328	1.94884e-07	4.14723e-06	2.62134e-06	Mafb/Csf1r/C1qc/Ccr1/Trem2/Rab7b/Pf4/Itgam/Gpr137b/Gas2l1/Tyrobp/Tfe3/Spi1/Atp6ap1/Lyn/Cebpb/Adam8/Ubash3b/Zfp36l1/Fes/Rb1	21
GO:0006816	calcium ion transport	30/576	420/23328	2.34098e-07	4.95929e-06	3.13462e-06	Gas6/P2ry6/Ccr1/Ccl12/Tmem37/Lgals3/P2ry12/Ahnak/Bin1/Trpm2/Myo5a/Ccr5/Adrb1/Adrb2/Atp2b1/Cysltr1/Cyba/Gnai2/Cd84/Rhoa/Arrb2/P2rx4/Lyn/Tpcn1/Chd7/Ubash3b/Slc8b1/Mcub/Anxa6/Cracr2b	30
GO:0070838	divalent metal ion transport	32/576	467/23328	2.36845e-07	4.99498e-06	3.15718e-06	Gas6/P2ry6/Ccr1/Ccl12/Tmem37/Lgals3/P2ry12/Ahnak/Bin1/Slc11a1/Trpm2/Myo5a/Ccr5/Adrb1/Adrb2/Atp2b1/Cysltr1/Cyba/Gnai2/Cd84/Rhoa/Arrb2/P2rx4/Lyn/Ap3d1/Tpcn1/Chd7/Ubash3b/Slc8b1/Mcub/Anxa6/Cracr2b	32
GO:1902105	regulation of leukocyte differentiation	25/576	309/23328	2.38903e-07	5.0159e-06	3.1704e-06	Mafb/Csf1r/Gas6/C1qc/Ccr1/Trem2/Pf4/Nlrp3/Itgam/Vsir/Gpr137b/Tyrobp/Tfe3/Il4ra/Atp6ap1/Rhoa/Lyn/Ap3d1/Cebpb/Adam8/Ubash3b/Zfp36l1/Fes/Nfam1/Rb1	25
GO:0071402	cellular response to lipoprotein particle stimulus	8/576	28/23328	2.64545e-07	5.52959e-06	3.49509e-06	Cd36/Cd68/Lpl/Fcer1g/Apoe/Itgb1/Itgb2/Npc1	8
GO:2000249	regulation of actin cytoskeleton reorganization	9/576	38/23328	2.7581e-07	5.73954e-06	3.6278e-06	Csf1r/Nrp1/Hck/Trpm2/Ctsl/Arpc2/Arhgdia/Actr3/Fes	9
GO:0042326	negative regulation of phosphorylation	32/576	471/23328	2.86488e-07	5.91304e-06	3.73746e-06	Pid1/Dab2/Ptpro/Sirpa/Dusp22/Pkib/Klf4/Nupr1/Ptprj/Hyal2/Enpp1/Apoe/Actb/Myadm/Cd300a/Rhoa/Cdc42se1/Mvp/Arrb2/Dusp3/Lyn/Wnk1/Coro1c/Atf3/Ubash3b/Cdkn2c/Dok2/Sh2b3/Sh3bp5/Pkn1/Gnaq/Rb1	32
GO:1903706	regulation of hemopoiesis	30/576	424/23328	2.86662e-07	5.91304e-06	3.73746e-06	Mafb/Csf1r/Gas6/C1qc/Ccr1/Trem2/Rab7b/Pf4/Nlrp3/Itgam/Vsir/Ap2a2/Gpr137b/Gas2l1/Tyrobp/Tfe3/Il4ra/Spi1/Atp6ap1/Tcim/Rhoa/Lyn/Ap3d1/Cebpb/Adam8/Ubash3b/Zfp36l1/Fes/Nfam1/Rb1	30
GO:0043270	positive regulation of ion transport	26/576	334/23328	2.91625e-07	5.98913e-06	3.78556e-06	P2ry6/Ccr1/Trem2/Ccl12/Ctss/Lgals3/P2ry12/Ccl2/Tnfrsf11a/Dpysl2/Ptafr/Alox5/Adrb1/Ifngr2/Adrb2/Atp2b1/Apoe/Itgb1/Rtn4/Arrb2/P2rx4/Wnk1/Cfl1/Cebpb/Atp1b3/Slc9a3r2	26
GO:0043112	receptor metabolic process	20/576	212/23328	3.4345e-07	7.0228e-06	4.43891e-06	Cd36/Dab2/App/Lgmn/Ophn1/Fcer1g/Apoe/Anxa2/Picalm/Cltc/Pld2/Ap2m1/Itgb1/Itgb2/Sdcbp/Arrb2/Rab31/Sh3glb1/Lamtor1/Cd63	20
GO:0036230	granulocyte activation	9/576	39/23328	3.50752e-07	7.09743e-06	4.48608e-06	Anxa3/Itgam/Ptafr/Tyrobp/Fcer1g/Grn/Cd300a/Myo1f/Itgb2	9
GO:0050715	positive regulation of cytokine secretion	9/576	39/23328	3.50752e-07	7.09743e-06	4.48608e-06	Cd36/Scamp5/Cd300c2/Cd14/Tlr2/Cadm1/Clec4n/Clec5a/Casp1	9
GO:0031532	actin cytoskeleton reorganization	14/576	106/23328	3.51627e-07	7.09743e-06	4.48608e-06	Csf1r/Nrp1/Pdlim4/Eps8/Hck/Trpm2/Plek/Ctsl/Gsn/Arpc2/Arhgdia/Rhoa/Actr3/Fes	14
GO:0032760	positive regulation of tumor necrosis factor production	11/576	63/23328	3.64023e-07	7.31624e-06	4.62439e-06	Cd36/Cd14/Pf4/Tlr2/Ccl2/Ptprj/Ptafr/Ccr5/Fcer1g/Tnfrsf1a/Cyba	11
GO:1903829	positive regulation of cellular protein localization	25/576	317/23328	3.86517e-07	7.73527e-06	4.88924e-06	Gas6/Trem2/Lrp1/Lgals3/Ccl2/Itgam/Hyal2/Stom/Myo5a/Gpr137b/Tyrobp/Fcer1g/Camk1/Epb41l2/Tnfrsf1a/Itgb1/Arpc2/Rtn4/Cdc42/Cfl1/Sh3glb1/Actr3/Jup/Rhog/Iqgap1	25
GO:0006809	nitric oxide biosynthetic process	12/576	77/23328	3.90506e-07	7.74916e-06	4.89802e-06	Cd36/App/Cx3cr1/Aif1/Sirpa/Klf4/Tlr2/Ddah1/Klf2/Itgb2/P2rx4/Rac1	12
GO:0045453	bone resorption	12/576	77/23328	3.90506e-07	7.74916e-06	4.89802e-06	Csf1r/Trf/Ctss/Tnfrsf11a/Gpr137b/Adrb2/Tpp1/Atp6ap1/Adam8/Ubash3b/Idua/Rac1	12
GO:1904375	regulation of protein localization to cell periphery	16/576	140/23328	3.93092e-07	7.7677e-06	4.90974e-06	Pid1/Dab2/Trem2/Lrp1/Lgals3/Myo5a/Stx7/Epb41l2/Picalm/Cltc/Actb/Ap2m1/Itgb1/Rap1a/Actr3/Rhog	16
GO:1903426	regulation of reactive oxygen species biosynthetic process	14/576	107/23328	3.95522e-07	7.77277e-06	4.91295e-06	Cd36/App/Cx3cr1/Aif1/Sirpa/Klf4/Tlr2/Ddah1/Alox5/Cyba/Klf2/Itgb2/Rhoa/Rac1	14
GO:0017157	regulation of exocytosis	22/576	254/23328	3.96654e-07	7.77277e-06	4.91295e-06	Scamp5/Hmox1/Itgam/Ptafr/Myo5a/Adrb2/Fcer1g/Lamp1/Gnai2/Pld2/Il4ra/Cd300a/Cd84/Atp6ap1/Rap1b/Itgb2/Sdcbp/Lyn/Sdc4/Rap1a/Fes/Ralb	22
GO:0050707	regulation of cytokine secretion	11/576	64/23328	4.29879e-07	8.38888e-06	5.30237e-06	Cd36/Scamp5/Cd300c2/Cd14/Tlr2/Cadm1/Clec4n/Lyn/Clec5a/Hdac9/Casp1	11
GO:0060143	positive regulation of syncytium formation by plasma membrane fusion	8/576	30/23328	4.7694e-07	9.26879e-06	5.85854e-06	Trem2/Adam9/Tyrobp/Camk1/Ehd1/Il4ra/Capn2/Cd53	8
GO:0006911	phagocytosis, engulfment	19/576	197/23328	4.79256e-07	9.27547e-06	5.86276e-06	Msr1/Cd36/Trem2/Aif1/Fcgr3/Sirpa/Fcgr1/Abca1/Itgam/Fcer1g/Gsn/Cd300a/Itgb2/Fcgr2b/Appl2/Arhgap12/Rab31/Rhog/Rac1	19
GO:0030336	negative regulation of cell migration	23/576	278/23328	4.88615e-07	9.41786e-06	5.95276e-06	Cx3cr1/Ccl12/Aif1/Lrp1/Adam15/Dusp22/Klf4/Acvrl1/Ptprj/Hyal2/Ccr5/Apoe/Cd300a/Arhgdia/Rhoa/Rhob/Dusp3/Coro1c/Rras/Jup/Cd63/Srgap2/Rap2b	23
GO:0030225	macrophage differentiation	9/576	41/23328	5.54922e-07	1.06522e-05	6.73297e-06	C1qc/App/Pf4/Tlr2/Cebpa/Itgam/Spi1/Nrros/Rb1	9
GO:0002526	acute inflammatory response	14/576	110/23328	5.5829e-07	1.06733e-05	6.74631e-06	Ednrb/Fcgr3/Fcgr1/Cd163/Nupr1/Nlrp3/Tnfrsf11a/Alox5/Ccr5/Fcer1g/Fcgr2b/Alox5ap/Adam8/Prcp	14
GO:0048041	focal adhesion assembly	12/576	80/23328	5.9856e-07	1.13969e-05	7.20364e-06	Nrp1/Lrp1/Dusp22/Acvrl1/Ptprj/Dusp3/Cfl1/Coro1c/Sdc4/Actg1/Rac1/Iqgap1	12
GO:0045860	positive regulation of protein kinase activity	30/576	440/23328	6.26703e-07	1.18846e-05	7.51193e-06	Csf1r/Gas6/Dab2/App/Ang/Il6ra/Trf/Ncf1/Cd86/Fcgr1/Bmp2/Adam9/Slc11a1/Tnfrsf11a/Adrb2/Camk1/Zeb2/Cd300a/Fgd4/Snx9/Mdfic/Tcim/Rhoa/Arrb2/Sdc4/Adam8/Rap1a/Erp29/Iqgap1/Ralb	30
GO:0034765	regulation of ion transmembrane transport	32/576	489/23328	6.5462e-07	1.23642e-05	7.81503e-06	P2ry6/App/Trem2/Cybb/Tmem37/Ctss/Ahnak/Ccl2/Bin1/Stom/Ptafr/Myo5a/Alox5/Adrb1/Ifngr2/Snta1/Adrb2/Slc31a2/Cyba/Itgb1/Fxyd2/Lyn/Wnk1/Cfl1/Tpcn1/Chd7/Ubash3b/Atp1b3/Slc9a3r2/Cd63/Tmem109/Fxyd5	32
GO:1903975	regulation of glial cell migration	7/576	22/23328	6.66623e-07	1.25405e-05	7.9265e-06	Trem2/Cx3cr1/Lrp1/P2ry12/P2rx4/Vim/Gpr183	7
GO:0010976	positive regulation of neuron projection development	27/576	372/23328	6.88569e-07	1.2858e-05	8.12716e-06	Nrp1/Lrp1/Plxnb2/Plxnd1/Grn/Cyfip1/Camk1/Apoe/Picalm/Snx3/Ehd1/Zeb2/Itgb1/Arsb/Rtn4/Qk/Twf1/Lyn/Cfl1/Sh3glb1/Rap1a/Actr3/Actr2/Fes/Rac1/Iqgap1/Itsn1	27
GO:0071900	regulation of protein serine/threonine kinase activity	30/576	442/23328	6.88967e-07	1.2858e-05	8.12716e-06	Csf1r/Dab2/App/Pmp22/Trf/Pkib/Bmp2/Ptprj/Adam9/Tnfrsf11a/Hyal2/Adrb2/Camk1/Apoe/Actb/Zeb2/Cd300a/Fgd4/Mdfic/Tcim/Rhoa/Dusp3/Lyn/Adam8/Erp29/Cdkn2c/Sh2b3/Iqgap1/Ralb/Rb1	30
GO:0000768	syncytium formation by plasma membrane fusion	11/576	67/23328	6.94834e-07	1.28603e-05	8.12864e-06	Trem2/Adam9/Tyrobp/Camk1/Ehd1/Il4ra/Myof/Capn2/Cd53/Adam8/Casp1	11
GO:0140253	cell-cell fusion	11/576	67/23328	6.94834e-07	1.28603e-05	8.12864e-06	Trem2/Adam9/Tyrobp/Camk1/Ehd1/Il4ra/Myof/Capn2/Cd53/Adam8/Casp1	11
GO:0061041	regulation of wound healing	16/576	146/23328	6.97296e-07	1.28603e-05	8.12864e-06	Cd36/Ccl2/Ptprj/Alox5/Adrb2/Plek/Fcer1g/Pros1/Apoe/Anxa2/Anxa5/Itgb1/Lyn/Ubash3b/Actg1/Sh2b3	16
GO:0016358	dendrite development	24/576	306/23328	7.27913e-07	1.33726e-05	8.45241e-06	App/Nrp1/Grn/Cyfip1/Camk1/Apoe/Picalm/Itgb1/Mef2a/Cdc42/Fcgr2b/Rhoa/Cfl1/Abi1/Sh3glb1/Actr3/Klf7/Actr2/Spire1/Rac1/Iqgap1/Srgap2/Itsn1/Tanc2	24
GO:0051048	negative regulation of secretion	20/576	223/23328	7.69909e-07	1.4089e-05	8.90528e-06	Hmox1/Tifab/P2ry12/Entpd1/Apoe/Tnfrsf1b/Tnfrsf1a/Rab11fip5/Gnai2/Anxa5/Cd300a/Cd84/Rap1b/Wnk1/Hdac9/Rap1a/Erp29/Klf7/Idua/Ucp2	20
GO:0003014	renal system process	14/576	113/23328	7.78797e-07	1.41964e-05	8.97316e-06	Gas6/Ednrb/Ptpro/Lgmn/Adrb1/Adrb2/Sulf2/Cyba/Gnai2/Gsn/Psap/Rhoa/Aqp1/Pkn1	14
GO:0030193	regulation of blood coagulation	12/576	82/23328	7.87039e-07	1.42913e-05	9.03311e-06	Cd36/Ptprj/Adrb2/Plek/Fcer1g/Pros1/Apoe/Anxa2/Anxa5/Lyn/Ubash3b/Sh2b3	12
GO:0010594	regulation of endothelial cell migration	17/576	166/23328	8.25879e-07	1.49389e-05	9.44244e-06	Anxa3/Hmox1/Lgmn/Nrp1/Klf4/Acvrl1/Rin2/Grn/Apoe/Rhoa/Rhob/P2rx4/Hdac9/Rras/Glul/Prcp/Jup	17
GO:0002673	regulation of acute inflammatory response	10/576	55/23328	8.3894e-07	1.5117e-05	9.55502e-06	Ednrb/Fcgr3/Fcgr1/Nlrp3/Tnfrsf11a/Ccr5/Fcer1g/Fcgr2b/Alox5ap/Adam8	10
GO:1903037	regulation of leukocyte cell-cell adhesion	24/576	309/23328	8.66723e-07	1.5463e-05	9.77374e-06	Aif1/Cd86/Sirpa/Dusp22/Lgals3/Klf4/Hfe/Ccl2/Nlrp3/Vsir/Ptafr/Alox5/Il4ra/Cd300a/Tnfaip8l2/Lgals1/Itgb2/Rhoa/Dusp3/Wnk1/Ap3d1/Cebpb/Sdc4/Adam8	24
GO:1903076	regulation of protein localization to plasma membrane	14/576	114/23328	8.68008e-07	1.5463e-05	9.77374e-06	Pid1/Dab2/Trem2/Lrp1/Lgals3/Myo5a/Stx7/Picalm/Cltc/Actb/Ap2m1/Itgb1/Actr3/Rhog	14
GO:2000379	positive regulation of reactive oxygen species metabolic process	14/576	114/23328	8.68008e-07	1.5463e-05	9.77374e-06	Pid1/Cd36/Tmem106a/App/Aif1/Klf4/Tlr2/Itgam/Ddah1/Tyrobp/Cyba/Gnai2/Klf2/Itgb2	14
GO:0031623	receptor internalization	15/576	131/23328	8.82323e-07	1.56587e-05	9.89744e-06	Cd36/Dab2/App/Ophn1/Fcer1g/Picalm/Cltc/Pld2/Ap2m1/Itgb1/Itgb2/Sdcbp/Arrb2/Rab31/Cd63	15
GO:0032272	negative regulation of protein polymerization	12/576	83/23328	8.99676e-07	1.58471e-05	1.00165e-05	Eps8/Tlr2/Tmsb4x/Gsn/Myadm/Arpc2/Twf1/Cfl1/Capzb/Add3/Ssh2/Pfn1	12
GO:1900046	regulation of hemostasis	12/576	83/23328	8.99676e-07	1.58471e-05	1.00165e-05	Cd36/Ptprj/Adrb2/Plek/Fcer1g/Pros1/Apoe/Anxa2/Anxa5/Lyn/Ubash3b/Sh2b3	12
GO:0051043	regulation of membrane protein ectodomain proteolysis	7/576	23/23328	9.3791e-07	1.64281e-05	1.03837e-05	App/Timp2/Adam9/Apoe/Tnfrsf1b/Snx9/Adam8	7
GO:0006949	syncytium formation	11/576	69/23328	9.43138e-07	1.64281e-05	1.03837e-05	Trem2/Adam9/Tyrobp/Camk1/Ehd1/Il4ra/Myof/Capn2/Cd53/Adam8/Casp1	11
GO:0045428	regulation of nitric oxide biosynthetic process	11/576	69/23328	9.43138e-07	1.64281e-05	1.03837e-05	Cd36/App/Cx3cr1/Aif1/Sirpa/Klf4/Tlr2/Ddah1/Klf2/Itgb2/Rac1	11
GO:0001933	negative regulation of protein phosphorylation	29/576	425/23328	9.48663e-07	1.64633e-05	1.0406e-05	Pid1/Dab2/Ptpro/Sirpa/Dusp22/Pkib/Klf4/Ptprj/Hyal2/Enpp1/Apoe/Actb/Myadm/Cd300a/Cdc42se1/Mvp/Arrb2/Dusp3/Lyn/Coro1c/Atf3/Ubash3b/Cdkn2c/Dok2/Sh2b3/Sh3bp5/Pkn1/Gnaq/Rb1	29
GO:0001776	leukocyte homeostasis	14/576	115/23328	9.66263e-07	1.67071e-05	1.05601e-05	Cfh/Mertk/Pirb/Ccl2/Itgam/Fcer1g/Lilrb4a/Slc40a1/Fcgr2b/Lyn/Sh2b3/Bcl2l11/Pkn1/Gpr183	14
GO:0033673	negative regulation of kinase activity	20/576	227/23328	1.01876e-06	1.75398e-05	1.10864e-05	Ptpro/Dusp22/Pkib/Ptprj/Hyal2/Apoe/Actb/Cd300a/Mvp/Dusp3/Lyn/Wnk1/Coro1c/Ubash3b/Cdkn2c/Sh2b3/Sh3bp5/Pkn1/Gnaq/Rb1	20
GO:0006469	negative regulation of protein kinase activity	19/576	207/23328	1.02188e-06	1.75398e-05	1.10864e-05	Ptpro/Dusp22/Pkib/Ptprj/Hyal2/Apoe/Actb/Cd300a/Mvp/Dusp3/Lyn/Coro1c/Ubash3b/Cdkn2c/Sh2b3/Sh3bp5/Pkn1/Gnaq/Rb1	19
GO:1902745	positive regulation of lamellipodium organization	8/576	33/23328	1.05988e-06	1.81259e-05	1.14569e-05	Arpc2/Aqp1/Cfl1/Coro1c/Actr3/Actr2/Rac1/Wasf2	8
GO:0034612	response to tumor necrosis factor	18/576	188/23328	1.06374e-06	1.8126e-05	1.14569e-05	Pid1/Gas6/Ccl6/Ccl12/Cd14/Ccl9/Ccl24/Ccl2/Adam9/Cebpa/Tnfrsf11a/Asah1/Tnfrsf1a/Ccl7/Cfl1/Actr3/Zfp36l1/Casp1	18
GO:0019882	antigen processing and presentation	14/576	116/23328	1.07436e-06	1.82408e-05	1.15295e-05	Trem2/Cd68/Fcgr3/Clec4a2/Ctss/Hfe/Fcgr1/Slc11a1/Fcer1g/Ctsl/Unc93b1/Psap/Fcgr2b/Ap3d1	14
GO:0050885	neuromuscular process controlling balance	11/576	70/23328	1.09432e-06	1.85128e-05	1.17014e-05	Rac3/App/Tifab/Myo5a/Cln8/Ap1s2/Hexa/Aplp2/Tpp1/Psap/Hexb	11
GO:0010001	glial cell differentiation	21/576	249/23328	1.12102e-06	1.88966e-05	1.1944e-05	C5ar1/C1qa/App/Pmp22/Trem2/Lrp1/Bmp2/Tlr2/Ptprj/Bin1/Itgam/Grn/Tnfrsf1b/Rtn4/Ncstn/Qk/Rhoa/Ptpra/Actr3/Nrros/Vim	21
GO:0030301	cholesterol transport	12/576	85/23328	1.16862e-06	1.96286e-05	1.24067e-05	Msr1/Cd36/Pltp/Lrp1/Abca1/Soat1/Apoe/Anxa2/Npc2/Npc1/Lamtor1/Lima1	12
GO:0055076	transition metal ion homeostasis	15/576	134/23328	1.18044e-06	1.97567e-05	1.24876e-05	Hmox1/App/Trf/Hfe/Slc11a1/Hyal2/Mt1/Aplp2/Slc31a2/Picalm/Ftl1/Slc40a1/Atp6ap1/Ap3d1/Fth1	15
GO:0120032	regulation of plasma membrane bounded cell projection assembly	18/576	190/23328	1.24089e-06	2.06947e-05	1.30806e-05	Nrp1/Eps8/P2ry12/Trpm2/Cyfip1/Arpc2/Cdc42/Twf1/Aqp1/Cfl1/Coro1c/Capzb/Actr3/Actr2/Rhog/Rac1/Pfn1/Wasf2	18
GO:1904062	regulation of cation transmembrane transport	26/576	361/23328	1.2777e-06	2.12334e-05	1.3421e-05	P2ry6/App/Trem2/Ctss/Ahnak/Ccl2/Bin1/Stom/Myo5a/Alox5/Adrb1/Ifngr2/Snta1/Adrb2/Slc31a2/Cyba/Itgb1/Fxyd2/Lyn/Wnk1/Cfl1/Chd7/Ubash3b/Atp1b3/Cd63/Fxyd5	26
GO:0072677	eosinophil migration	7/576	24/23328	1.29598e-06	2.14613e-05	1.35651e-05	Ccl12/Lgals3/Ccl24/Ccl2/Cd300a/Ccl7/Adam8	7
GO:0015918	sterol transport	12/576	86/23328	1.32805e-06	2.18385e-05	1.38035e-05	Msr1/Cd36/Pltp/Lrp1/Abca1/Soat1/Apoe/Anxa2/Npc2/Npc1/Lamtor1/Lima1	12
GO:0050818	regulation of coagulation	12/576	86/23328	1.32805e-06	2.18385e-05	1.38035e-05	Cd36/Ptprj/Adrb2/Plek/Fcer1g/Pros1/Apoe/Anxa2/Anxa5/Lyn/Ubash3b/Sh2b3	12
GO:0019884	antigen processing and presentation of exogenous antigen	8/576	34/23328	1.35618e-06	2.21462e-05	1.3998e-05	Fcgr3/Clec4a2/Ctss/Fcgr1/Fcer1g/Unc93b1/Fcgr2b/Ap3d1	8
GO:1904646	cellular response to amyloid-beta	8/576	34/23328	1.35618e-06	2.21462e-05	1.3998e-05	Cd36/App/Trem2/Lgmn/Lrp1/Adrb2/Fcgr2b/Snx6	8
GO:0051044	positive regulation of membrane protein ectodomain proteolysis	6/576	16/23328	1.43203e-06	2.32236e-05	1.4679e-05	App/Adam9/Apoe/Tnfrsf1b/Snx9/Adam8	6
GO:0071404	cellular response to low-density lipoprotein particle stimulus	6/576	16/23328	1.43203e-06	2.32236e-05	1.4679e-05	Cd36/Lpl/Fcer1g/Itgb1/Itgb2/Npc1	6
GO:0060491	regulation of cell projection assembly	18/576	192/23328	1.44439e-06	2.33435e-05	1.47547e-05	Nrp1/Eps8/P2ry12/Trpm2/Cyfip1/Arpc2/Cdc42/Twf1/Aqp1/Cfl1/Coro1c/Capzb/Actr3/Actr2/Rhog/Rac1/Pfn1/Wasf2	18
GO:0048002	antigen processing and presentation of peptide antigen	11/576	72/23328	1.46184e-06	2.35447e-05	1.48819e-05	Trem2/Fcgr3/Clec4a2/Ctss/Hfe/Fcgr1/Slc11a1/Fcer1g/Ctsl/Unc93b1/Fcgr2b	11
GO:0051924	regulation of calcium ion transport	22/576	275/23328	1.51479e-06	2.43143e-05	1.53683e-05	P2ry6/Ccr1/Ccl12/Lgals3/P2ry12/Ahnak/Bin1/Myo5a/Adrb1/Adrb2/Atp2b1/Cyba/Gnai2/Cd84/Rhoa/Arrb2/P2rx4/Lyn/Chd7/Ubash3b/Slc8b1/Cracr2b	22
GO:1903531	negative regulation of secretion by cell	18/576	193/23328	1.55707e-06	2.49078e-05	1.57435e-05	Hmox1/P2ry12/Entpd1/Apoe/Tnfrsf1b/Tnfrsf1a/Rab11fip5/Gnai2/Anxa5/Cd300a/Cd84/Rap1b/Hdac9/Rap1a/Erp29/Klf7/Idua/Ucp2	18
GO:0050728	negative regulation of inflammatory response	16/576	156/23328	1.69737e-06	2.70601e-05	1.71039e-05	Cx3cr1/Metrnl/Aoah/Sirpa/Nlrp3/Alox5/Adrb2/Grn/Apoe/Tnfrsf1b/Tnfrsf1a/Tnfaip8l2/Fcgr2b/Appl2/Gpx1/Rb1	16
GO:0060142	regulation of syncytium formation by plasma membrane fusion	8/576	35/23328	1.7202e-06	2.73314e-05	1.72754e-05	Trem2/Adam9/Tyrobp/Camk1/Ehd1/Il4ra/Capn2/Cd53	8
GO:0050673	epithelial cell proliferation	29/576	438/23328	1.73626e-06	2.7346e-05	1.72846e-05	C5ar1/Dab2/Hmox1/Ednrb/Ccl12/Ang/Acvrl1/Ccl24/Bmp2/Nupr1/Ccl2/Alox5/Grn/Ctsl/Mtss1/Sulf2/Zfp703/Apoe/Cyba/Rtn4/Cdc42/Ncstn/Cebpb/Igfbp4/Glul/Zfp36l1/Gpx1/Stat6/Rb1	29
GO:0046849	bone remodeling	13/576	104/23328	1.73856e-06	2.7346e-05	1.72846e-05	Csf1r/Trf/Ctss/Tnfrsf11a/Gpr137b/Adrb2/Enpp1/Tpp1/Atp6ap1/Adam8/Ubash3b/Idua/Rac1	13
GO:0046916	cellular transition metal ion homeostasis	13/576	104/23328	1.73856e-06	2.7346e-05	1.72846e-05	Hmox1/App/Trf/Hfe/Slc11a1/Mt1/Aplp2/Slc31a2/Ftl1/Slc40a1/Atp6ap1/Ap3d1/Fth1	13
GO:1901136	carbohydrate derivative catabolic process	14/576	121/23328	1.79464e-06	2.8134e-05	1.77827e-05	Lyve1/Aoah/Hyal2/Ctsl/Hexa/Cst3/Psap/Gnpda1/Fuca1/Hexb/Samhd1/Gusb/Idua/Galc	14
GO:0048260	positive regulation of receptor-mediated endocytosis	10/576	60/23328	1.93592e-06	3.00827e-05	1.90144e-05	Dab2/App/Trf/Hfe/Hip1/Anxa2/Pld2/Ap2m1/Arrb2/Cd63	10
GO:1905954	positive regulation of lipid localization	13/576	105/23328	1.94012e-06	3.00827e-05	1.90144e-05	Msr1/Cd36/Dab2/Pltp/Lrp1/Lpl/Abca1/Tnfrsf11a/Osbpl11/Apoe/Plin2/Anxa2/Ehd1	13
GO:0043491	protein kinase B signaling	18/576	196/23328	1.94454e-06	3.00827e-05	1.90144e-05	Gas6/Cx3cr1/Ccl12/Mertk/Klf4/P2ry12/Ptprj/Hyal2/Itgb1/Rtn4/Arrb2/P2rx4/Rras/Adam8/Zfp36l1/Sh2b3/Gpx1/Itsn1	18
GO:0048771	tissue remodeling	18/576	196/23328	1.94454e-06	3.00827e-05	1.90144e-05	Csf1r/Clec10a/Trf/Ctss/Acvrl1/Tnfrsf11a/Gpr137b/Adrb2/Enpp1/Tpp1/Atp6ap1/Lipa/Klf6/Chd7/Adam8/Ubash3b/Idua/Rac1	18
GO:0051250	negative regulation of lymphocyte activation	16/576	158/23328	2.00965e-06	3.09881e-05	1.95867e-05	Mertk/Cd86/Dusp22/Lgals3/Hfe/Vsir/Tyrobp/Il4ra/Cd300a/Tnfaip8l2/Fcgr2b/Dusp3/Lyn/Cebpb/Sdc4/Pkn1	16
GO:0002431	Fc receptor mediated stimulatory signaling pathway	6/576	17/23328	2.16697e-06	3.33048e-05	2.1051e-05	Ptprj/Fcer1g/Fcgr2b/Lyn/Appl2/Rap1a	6
GO:0034109	homotypic cell-cell adhesion	11/576	75/23328	2.21609e-06	3.39488e-05	2.14581e-05	Cfh/P2ry12/Adrb2/Plek/Zfp703/Lgals1/Lyn/Ubash3b/Sh2b3/Jup/Rap2b	11
GO:0051348	negative regulation of transferase activity	21/576	260/23328	2.24367e-06	3.42597e-05	2.16546e-05	Ptpro/Dusp22/Pkib/Ptprj/Hyal2/Cln8/Apoe/Actb/Cd300a/Mvp/Dusp3/Lyn/Wnk1/Coro1c/Ubash3b/Cdkn2c/Sh2b3/Sh3bp5/Pkn1/Gnaq/Rb1	21
GO:0010592	positive regulation of lamellipodium assembly	7/576	26/23328	2.35966e-06	3.57983e-05	2.26271e-05	Arpc2/Aqp1/Cfl1/Actr3/Actr2/Rac1/Wasf2	7
GO:0032928	regulation of superoxide anion generation	7/576	26/23328	2.35966e-06	3.57983e-05	2.26271e-05	App/Itgam/Tyrobp/Cyba/Pon3/Gnai2/Itgb2	7
GO:0045670	regulation of osteoclast differentiation	11/576	76/23328	2.53407e-06	3.83207e-05	2.42214e-05	Mafb/Csf1r/Ccr1/Trem2/Gpr137b/Tyrobp/Tfe3/Atp6ap1/Cebpb/Adam8/Ubash3b	11
GO:1902107	positive regulation of leukocyte differentiation	17/576	180/23328	2.54696e-06	3.83921e-05	2.42666e-05	Csf1r/Gas6/Ccr1/Trem2/Pf4/Nlrp3/Itgam/Vsir/Tyrobp/Il4ra/Atp6ap1/Rhoa/Ap3d1/Adam8/Zfp36l1/Fes/Rb1	17
GO:0030865	cortical cytoskeleton organization	10/576	62/23328	2.64129e-06	3.96869e-05	2.5085e-05	Rac3/Plek/Rhoc/Epb41l2/Epb41l1/Rhoa/Rhob/Tln1/Rhog/Rac1	10
GO:0030574	collagen catabolic process	8/576	37/23328	2.70177e-06	4.04663e-05	2.55776e-05	Adam15/Ctss/Vsir/Pepd/Ctsl/Ctsb/Itgb1/Idua	8
GO:0090659	walking behavior	9/576	49/23328	2.7297e-06	4.06259e-05	2.56785e-05	Pmp22/Abhd12/Cln8/Hexa/Psap/Arrb2/Npc1/Chd7/Idua	9
GO:1904407	positive regulation of nitric oxide metabolic process	9/576	49/23328	2.7297e-06	4.06259e-05	2.56785e-05	Cd36/Tmem106a/App/Aif1/Klf4/Tlr2/Ddah1/Klf2/Itgb2	9
GO:0001659	temperature homeostasis	17/576	181/23328	2.7478e-06	4.07663e-05	2.57672e-05	Cd36/Ednrb/Cmklr1/Trpm2/Tnfrsf11a/Ccr5/Adrb1/Adrb2/Gatm/Tfe3/Il4ra/Appl2/Cebpb/Gpx1/Ucp2/Stat6/Rb1	17
GO:0061097	regulation of protein tyrosine kinase activity	11/576	77/23328	2.89133e-06	4.27608e-05	2.70279e-05	Csf1r/Gas6/App/Ncf1/Dusp22/Fcgr1/Hyal2/Aplp2/Mvp/Sh3bp5/Rap2b	11
GO:0043547	positive regulation of GTPase activity	19/576	222/23328	2.90917e-06	4.28897e-05	2.71094e-05	Ccl6/Ccl12/Adap2/Ccl9/Ccl24/Ccl2/Bin1/Rgs10/Adrb1/Picalm/Itgb1/Tax1bp3/Snx9/Ccl7/Gmip/Coro1c/Rap1a/Rhog/Srgap2	19
GO:1902904	negative regulation of supramolecular fiber organization	16/576	163/23328	3.02817e-06	4.45046e-05	2.81301e-05	Eps8/Tlr2/Gas2l1/Apoe/Tmsb4x/Gsn/Myadm/Arpc2/Twf1/Cfl1/Capzb/Add3/Ssh2/Pfn1/Lima1/Wasf2	16
GO:0002478	antigen processing and presentation of exogenous peptide antigen	7/576	27/23328	3.11795e-06	4.55394e-05	2.87842e-05	Fcgr3/Clec4a2/Ctss/Fcgr1/Fcer1g/Unc93b1/Fcgr2b	7
GO:0071677	positive regulation of mononuclear cell migration	7/576	27/23328	3.11795e-06	4.55394e-05	2.87842e-05	Ccr1/App/Lgmn/Aif1/Lgals3/Ccl2/Pla2g7	7
GO:0048268	clathrin coat assembly	6/576	18/23328	3.18268e-06	4.6341e-05	2.92908e-05	Dab2/Ap1b1/Hip1/Picalm/Cltc/Clta	6
GO:0120034	positive regulation of plasma membrane bounded cell projection assembly	13/576	110/23328	3.29295e-06	4.77985e-05	3.02121e-05	Nrp1/Eps8/P2ry12/Cyfip1/Arpc2/Cdc42/Aqp1/Cfl1/Actr3/Actr2/Rac1/Pfn1/Wasf2	13
GO:0010543	regulation of platelet activation	8/576	38/23328	3.34869e-06	4.81618e-05	3.04417e-05	Ptprj/Adrb2/Plek/Fcer1g/Apoe/Lyn/Ubash3b/Sh2b3	8
GO:0043304	regulation of mast cell degranulation	8/576	38/23328	3.34869e-06	4.81618e-05	3.04417e-05	Hmox1/Fcer1g/Pld2/Il4ra/Cd300a/Cd84/Lyn/Fes	8
GO:0090322	regulation of superoxide metabolic process	8/576	38/23328	3.34869e-06	4.81618e-05	3.04417e-05	Cd36/App/Itgam/Tyrobp/Cyba/Pon3/Gnai2/Itgb2	8
GO:0032963	collagen metabolic process	13/576	111/23328	3.64691e-06	5.22909e-05	3.30516e-05	Adam15/Il6ra/Ctss/Ccl2/Vsir/Pepd/Ctsl/Ctsb/Itgb1/Arrb2/Rap1a/Vim/Idua	13
GO:1905245	regulation of aspartic-type peptidase activity	5/576	11/23328	3.68432e-06	5.26667e-05	3.32891e-05	App/Bin1/Grn/Picalm/Lyn	5
GO:0032418	lysosome localization	11/576	79/23328	3.74029e-06	5.33048e-05	3.36924e-05	Hmox1/Fcer1g/Kif1b/Pld2/Il4ra/Cd300a/Cd84/Lyn/Milr1/Lamtor1/Fes	11
GO:0043303	mast cell degranulation	9/576	51/23328	3.86869e-06	5.48025e-05	3.46391e-05	Hmox1/Fcer1g/Pld2/Il4ra/Cd300a/Cd84/Lyn/Milr1/Fes	9
GO:0045010	actin nucleation	9/576	51/23328	3.86869e-06	5.48025e-05	3.46391e-05	Cyfip1/Gsn/Arpc2/Arpc1b/Arpc5/Actr3/Actr2/Spire1/Wasf2	9
GO:0051016	barbed-end actin filament capping	7/576	28/23328	4.06908e-06	5.7296e-05	3.62152e-05	Eps8/Gsn/Arpc2/Twf1/Cfl1/Capzb/Add3	7
GO:0090025	regulation of monocyte chemotaxis	7/576	28/23328	4.06908e-06	5.7296e-05	3.62152e-05	Ccr1/App/Lgmn/Aif1/Ccl2/Lyn/Pla2g7	7
GO:0034121	regulation of toll-like receptor signaling pathway	10/576	65/23328	4.11534e-06	5.77007e-05	3.64709e-05	Cd36/App/Rab7b/Tlr2/Cyba/Cd300a/Rtn4/Arrb2/Lyn/Appl2	10
GO:0033006	regulation of mast cell activation involved in immune response	8/576	39/23328	4.12235e-06	5.77007e-05	3.64709e-05	Hmox1/Fcer1g/Pld2/Il4ra/Cd300a/Cd84/Lyn/Fes	8
GO:0031348	negative regulation of defense response	19/576	228/23328	4.3025e-06	6.00435e-05	3.79518e-05	Ccr1/Cx3cr1/Metrnl/Aoah/Sirpa/Nlrp3/Alox5/Adrb2/Grn/Apoe/Tnfrsf1b/Tnfrsf1a/Tnfaip8l2/Fcgr2b/Arrb2/Appl2/Samhd1/Gpx1/Rb1	19
GO:0070555	response to interleukin-1	12/576	96/23328	4.33773e-06	6.03561e-05	3.81493e-05	Ccl6/App/Ccl12/Ccl9/Sirpa/Ccl24/Ccl2/Tnfrsf11a/Hyal2/Ccl7/Cfl1/Cebpb	12
GO:0048143	astrocyte activation	6/576	19/23328	4.55465e-06	6.23919e-05	3.94362e-05	C5ar1/C1qa/App/Trem2/Lrp1/Grn	6
GO:0060099	regulation of phagocytosis, engulfment	6/576	19/23328	4.55465e-06	6.23919e-05	3.94362e-05	Cd36/Trem2/Fcgr1/Cd300a/Appl2/Rab31	6
GO:0150146	cell junction disassembly	6/576	19/23328	4.55465e-06	6.23919e-05	3.94362e-05	C1qa/C1qc/C1qb/Trem2/Itgam/Dusp3	6
GO:0002279	mast cell activation involved in immune response	9/576	52/23328	4.57691e-06	6.23919e-05	3.94362e-05	Hmox1/Fcer1g/Pld2/Il4ra/Cd300a/Cd84/Lyn/Milr1/Fes	9
GO:0002448	mast cell mediated immunity	9/576	52/23328	4.57691e-06	6.23919e-05	3.94362e-05	Hmox1/Fcer1g/Pld2/Il4ra/Cd300a/Cd84/Lyn/Milr1/Fes	9
GO:0002888	positive regulation of myeloid leukocyte mediated immunity	9/576	52/23328	4.57691e-06	6.23919e-05	3.94362e-05	Fcgr3/Fcgr1/Itgam/Ptafr/Tyrobp/Fcer1g/Pld2/Il4ra/Itgb2	9
GO:0032731	positive regulation of interleukin-1 beta production	9/576	52/23328	4.57691e-06	6.23919e-05	3.94362e-05	App/Lpl/Tlr2/Nlrp3/Ifi204/Ccr5/Tyrobp/Ifi211/Casp1	9
GO:0010770	positive regulation of cell morphogenesis involved in differentiation	17/576	188/23328	4.60239e-06	6.25579e-05	3.9541e-05	Dab2/Rac3/Nrp1/Lrp1/Plxnb2/Plxnd1/Cyfip1/Apoe/Picalm/Myadm/Zeb2/Arpc2/Rtn4/Sh3glb1/Actr3/Actr2/Rac1	17
GO:0097006	regulation of plasma lipoprotein particle levels	10/576	66/23328	4.74417e-06	6.42993e-05	4.06417e-05	Msr1/Cd36/Pltp/Lpl/Abca1/Soat1/Apoe/Anxa2/Ehd1/Pla2g7	10
GO:0071356	cellular response to tumor necrosis factor	16/576	169/23328	4.84622e-06	6.54936e-05	4.13966e-05	Pid1/Gas6/Ccl6/Ccl12/Ccl9/Ccl24/Ccl2/Cebpa/Tnfrsf11a/Asah1/Tnfrsf1a/Ccl7/Cfl1/Actr3/Zfp36l1/Casp1	16
GO:0010634	positive regulation of epithelial cell migration	15/576	150/23328	4.8824e-06	6.56579e-05	4.15005e-05	Anxa3/Hmox1/Lgmn/Nrp1/Adam9/Rin2/Ctsh/Grn/Rtn4/Aqp1/Rhob/P2rx4/Hdac9/Rras/Pfn1	15
GO:0002793	positive regulation of peptide secretion	19/576	230/23328	4.8863e-06	6.56579e-05	4.15005e-05	Cd36/Scamp5/Cd300c2/Trem2/Cd14/Ang/Lrp1/Hfe/Tlr2/Adam9/Trpm2/Cadm1/Adrb1/Clec4n/Clec5a/Glul/Casp1/Rac1/Itsn1	19
GO:0010876	lipid localization	27/576	413/23328	4.98188e-06	6.65619e-05	4.20719e-05	Msr1/Cd36/Dab2/Slco2b1/Abca9/Pltp/Lrp1/Lpl/Abca1/Tnfrsf11a/Osbpl11/Enpp1/Soat1/Hexa/Apoe/Plin2/Anxa2/Ehd1/Psap/Abcd4/Osbpl9/Npc2/Npc1/Hexb/Gltp/Lamtor1/Lima1	27
GO:2001233	regulation of apoptotic signaling pathway	27/576	413/23328	4.98188e-06	6.65619e-05	4.20719e-05	Dab2/Hmox1/Pmp22/Cx3cr1/Nrp1/Lgals3/Pf4/Lmna/Nupr1/Hyal2/Ctsh/Tnfsf12/Ltbr/Gnai2/Ctnna1/Gsn/Trps1/Ctsc/Slc35f6/Arrb2/Bnip3/Sh3glb1/Atf3/Erp29/Bcl2l11/Gpx1/Rb1	27
GO:1904645	response to amyloid-beta	8/576	40/23328	5.04226e-06	6.71777e-05	4.24611e-05	Cd36/App/Trem2/Lgmn/Lrp1/Adrb2/Fcgr2b/Snx6	8
GO:0043393	regulation of protein binding	19/576	231/23328	5.20422e-06	6.91397e-05	4.37012e-05	Dab2/App/Lrp1/Adam15/Hfe/Bmp2/Adrb2/Plxnd1/Camk1/Aplp2/Apoe/Anxa2/Actb/Ctsz/Cdc42/Arrb2/Ubash3b/Actr3/Ralb	19
GO:0150117	positive regulation of cell-substrate junction organization	7/576	29/23328	5.25005e-06	6.95521e-05	4.39619e-05	Nrp1/Ptprj/Dusp3/Cfl1/Sdc4/Rac1/Iqgap1	7
GO:0019915	lipid storage	11/576	82/23328	5.42131e-06	7.1443e-05	4.51571e-05	Msr1/Cd36/Lpl/Osbpl11/Enpp1/Soat1/Hexa/Apoe/Plin2/Ehd1/Hexb	11
GO:0048259	regulation of receptor-mediated endocytosis	13/576	115/23328	5.42317e-06	7.1443e-05	4.51571e-05	Dab2/App/Trf/Hfe/Ophn1/Hip1/Anxa2/Picalm/Pld2/Ap2m1/Sdcbp/Arrb2/Cd63	13
GO:0045862	positive regulation of proteolysis	24/576	344/23328	5.61214e-06	7.3726e-05	4.66001e-05	Dab2/App/Trem2/Lgmn/Nupr1/Nlrp3/Adam9/Vsir/Ctsh/Grn/Apoe/Tnfrsf1b/Hip1/Picalm/Gsn/Ctsd/Ctsc/Snx9/Rhoa/Lyn/Cfl1/Adam8/Casp1/Bcl2l11	24
GO:0002253	activation of immune response	27/576	416/23328	5.69005e-06	7.45412e-05	4.71154e-05	Cfh/C5ar1/C3ar1/Fcna/C1qa/C1qc/C1qb/Cmklr1/Dusp22/Lgals3/Cmtm3/Tlr2/Ptprj/Ifi204/Fcer1g/Cfp/Themis2/Ifi211/Cd300a/Fcgr2b/Fyb/Dusp3/Lyn/Appl2/Wnk1/Rap1a/Nfam1	27
GO:0071559	response to transforming growth factor beta	18/576	212/23328	5.90482e-06	7.714e-05	4.8758e-05	Dab2/Itgb5/Dusp22/Acvrl1/Bmp2/Ccl2/Adam9/Hyal2/Hpgd/Zfp703/Sdcbp/Arrb2/Snx6/Appl2/Zfhx3/Actr3/Nrros/Zfp36l1	18
GO:1903038	negative regulation of leukocyte cell-cell adhesion	14/576	134/23328	6.04339e-06	7.87315e-05	4.97639e-05	Cd86/Dusp22/Lgals3/Klf4/Hfe/Vsir/Il4ra/Cd300a/Tnfaip8l2/Dusp3/Wnk1/Cebpb/Sdc4/Adam8	14
GO:0071364	cellular response to epidermal growth factor stimulus	8/576	41/23328	6.1301e-06	7.96405e-05	5.03384e-05	Dab2/Dusp22/Arpc2/Snx6/Dusp3/Cfl1/Zfp36l1/Iqgap1	8
GO:0002763	positive regulation of myeloid leukocyte differentiation	10/576	68/23328	6.25526e-06	8.10427e-05	5.12247e-05	Csf1r/Ccr1/Trem2/Pf4/Itgam/Tyrobp/Atp6ap1/Zfp36l1/Fes/Rb1	10
GO:0051651	maintenance of location in cell	18/576	213/23328	6.30478e-06	8.14598e-05	5.14884e-05	P2ry6/Trpm2/Myo5a/Ccr5/Apoe/Tmsb4x/Cyba/Ftl1/Gsn/Twf1/Lyn/Ap3d1/Chd7/Fth1/Ubash3b/Slc8b1/Pfn1/Anxa6	18
GO:0048066	developmental pigmentation	9/576	54/23328	6.33186e-06	8.15856e-05	5.15679e-05	Ednrb/Myo5a/Enpp1/Zeb2/Atp6ap2/Ap3d1/Bcl2l11/Gnaq/Cd63	9
GO:1905153	regulation of membrane invagination	6/576	20/23328	6.37108e-06	8.18667e-05	5.17456e-05	Cd36/Trem2/Fcgr1/Cd300a/Appl2/Rab31	6
GO:1903305	regulation of regulated secretory pathway	17/576	193/23328	6.5478e-06	8.39082e-05	5.3036e-05	Scamp5/Hmox1/Itgam/Ptafr/Adrb2/Fcer1g/Lamp1/Gnai2/Pld2/Il4ra/Cd300a/Cd84/Rap1b/Itgb2/Lyn/Rap1a/Fes	17
GO:0061515	myeloid cell development	11/576	84/23328	6.87846e-06	8.7906e-05	5.55629e-05	App/Tlr2/Itgam/Tyrobp/Anxa2/Klf2/Atp6ap1/Abi1/Nrros/Sh2b3/Wasf2	11
GO:0050678	regulation of epithelial cell proliferation	25/576	372/23328	6.91529e-06	8.81372e-05	5.5709e-05	C5ar1/Dab2/Hmox1/Ednrb/Ccl12/Ang/Acvrl1/Ccl24/Bmp2/Nupr1/Ccl2/Alox5/Grn/Ctsl/Mtss1/Sulf2/Zfp703/Apoe/Cyba/Rtn4/Cdc42/Glul/Zfp36l1/Gpx1/Rb1	25
GO:0032409	regulation of transporter activity	21/576	280/23328	7.15582e-06	9.09563e-05	5.74909e-05	P2ry6/App/Trem2/Ctss/Ahnak/Ccl2/Cttnbp2nl/Stom/Ptafr/Myo5a/Alox5/Adrb1/Ifngr2/Adrb2/Actb/Itgb1/Fxyd2/Wnk1/Cfl1/Atp1b3/Fxyd5	21
GO:1901888	regulation of cell junction assembly	18/576	215/23328	7.17856e-06	9.09994e-05	5.75181e-05	App/Nrp1/Lrp1/Dusp22/Acvrl1/Tlr2/Ptprj/Adgre5/Rap1b/Dusp3/Cfl1/Coro1c/Sdc4/Rap1a/Actr3/Actg1/Rac1/Iqgap1	18
GO:0016482	cytosolic transport	15/576	155/23328	7.30532e-06	9.23573e-05	5.83764e-05	Dab2/Rab7b/Kif1b/Snx2/Cltc/Snx3/Snx5/Lamp1/Snx6/Rab14/Sh3glb1/Actr2/Gga1/Tmem87b/Tanc2	15
GO:0030834	regulation of actin filament depolymerization	9/576	55/23328	7.40656e-06	9.26829e-05	5.85822e-05	Eps8/Plek/Gsn/Arpc2/Twf1/Cfl1/Capzb/Add3/Lima1	9
GO:0033619	membrane protein proteolysis	9/576	55/23328	7.40656e-06	9.26829e-05	5.85822e-05	App/Timp2/Adam9/Ctsh/Apoe/Tnfrsf1b/Snx9/Ncstn/Adam8	9
GO:0006509	membrane protein ectodomain proteolysis	8/576	42/23328	7.40991e-06	9.26829e-05	5.85822e-05	App/Timp2/Adam9/Apoe/Tnfrsf1b/Snx9/Ncstn/Adam8	8
GO:0072583	clathrin-dependent endocytosis	8/576	42/23328	7.40991e-06	9.26829e-05	5.85822e-05	Dab2/Ap2a2/Hip1/Picalm/Cltc/Clta/Ap2m1/Itsn1	8
GO:0010769	regulation of cell morphogenesis involved in differentiation	24/576	351/23328	7.88301e-06	9.8339e-05	6.21573e-05	Dab2/Rac3/Nrp1/Lrp1/Plxnb2/Dpysl2/Ccr5/Plxnd1/Cyfip1/Apoe/Picalm/Myadm/Zeb2/Arpc2/Rtn4/Cfl1/Coro1c/Sh3glb1/Zswim8/Actr3/Actr2/Vim/Rac1/Tanc2	24
GO:0043534	blood vessel endothelial cell migration	13/576	119/23328	7.92437e-06	9.85935e-05	6.23181e-05	Hmox1/Nrp1/Klf4/Acvrl1/Apoe/Itgb1/Rhoa/P2rx4/Hdac9/Adam8/Prcp/Jup/Gpx1	13
GO:0043954	cellular component maintenance	10/576	70/23328	8.16584e-06	0.000100798	6.37114e-05	Csf1r/App/Kifc3/Ophn1/Cadm1/Mtss1/Apoe/Fcgr2b/Cfl1/Neat1	10
GO:0048488	synaptic vesicle endocytosis	10/576	70/23328	8.16584e-06	0.000100798	6.37114e-05	Scamp5/Bin1/Ophn1/Grn/Picalm/Cltc/Actb/Ap2m1/Actg1/Itsn1	10
GO:0140238	presynaptic endocytosis	10/576	70/23328	8.16584e-06	0.000100798	6.37114e-05	Scamp5/Bin1/Ophn1/Grn/Picalm/Cltc/Actb/Ap2m1/Actg1/Itsn1	10
GO:0006914	autophagy	27/576	425/23328	8.40292e-06	0.000103183	6.52187e-05	Hmox1/Pmp22/Trem2/Nupr1/Tlr2/Ctsa/Gpr137b/Adrb2/Atp6v0a1/Dram2/Cltc/Sbf2/Ctsd/Cd84/Gabarap/Arsb/Irf8/Lamp2/Sptlc2/Tpcn1/Npc1/Bnip3/Sh3glb1/Wdfy3/Casp1/Bcl2l11/Ralb	27
GO:0061919	process utilizing autophagic mechanism	27/576	425/23328	8.40292e-06	0.000103183	6.52187e-05	Hmox1/Pmp22/Trem2/Nupr1/Tlr2/Ctsa/Gpr137b/Adrb2/Atp6v0a1/Dram2/Cltc/Sbf2/Ctsd/Cd84/Gabarap/Arsb/Irf8/Lamp2/Sptlc2/Tpcn1/Npc1/Bnip3/Sh3glb1/Wdfy3/Casp1/Bcl2l11/Ralb	27
GO:0036336	dendritic cell migration	6/576	21/23328	8.73376e-06	0.000106688	6.74344e-05	Gas6/Eps8/Trpm2/Alox5/Cdc42/Gpr183	6
GO:0090026	positive regulation of monocyte chemotaxis	6/576	21/23328	8.73376e-06	0.000106688	6.74344e-05	Ccr1/App/Lgmn/Aif1/Ccl2/Pla2g7	6
GO:0071825	protein-lipid complex subunit organization	8/576	43/23328	8.90822e-06	0.000108537	6.86032e-05	Pltp/Lpl/Abca1/Bin1/Soat1/Apoe/Snx9/Pla2g7	8
GO:0050777	negative regulation of immune response	15/576	158/23328	9.22661e-06	0.000112126	7.08716e-05	Ccr1/Hmox1/Dusp22/Lgals3/Hfe/Vsir/Grn/Il4ra/Cd300a/Cd84/Fcgr2b/Arrb2/Samhd1/Gpx1/Stat6	15
GO:0050714	positive regulation of protein secretion	17/576	199/23328	9.83429e-06	0.000118483	7.48894e-05	Cd36/Scamp5/Cd300c2/Trem2/Cd14/Ang/Lrp1/Tlr2/Adam9/Trpm2/Cadm1/Adrb1/Clec4n/Clec5a/Glul/Casp1/Rac1	17
GO:0038094	Fc-gamma receptor signaling pathway	5/576	13/23328	9.85046e-06	0.000118483	7.48894e-05	Ptprj/Fcer1g/Fcgr2b/Appl2/Rap1a	5
GO:0048102	autophagic cell death	5/576	13/23328	9.85046e-06	0.000118483	7.48894e-05	Trem2/Lamp1/Acp2/Bnip3/Sh3glb1	5
GO:1903977	positive regulation of glial cell migration	5/576	13/23328	9.85046e-06	0.000118483	7.48894e-05	Trem2/Cx3cr1/Lrp1/P2ry12/P2rx4	5
GO:0033003	regulation of mast cell activation	9/576	57/23328	1.00302e-05	0.000120336	7.60612e-05	Hmox1/Fcer1g/Pld2/Il4ra/Cd300a/Cd84/Lyn/Milr1/Fes	9
GO:0001906	cell killing	17/576	200/23328	1.05066e-05	0.000125732	7.94718e-05	Cfh/Fcgr3/Ncf1/Lgals3/Fcgr1/Pf4/Ccl2/Itgam/Cadm1/Ccr5/Stx7/Ctsh/Tyrobp/Lamp1/Ctsc/Arrb2/Bcl2l11	17
GO:0070849	response to epidermal growth factor	8/576	44/23328	1.06542e-05	0.000127174	8.03833e-05	Dab2/Dusp22/Arpc2/Snx6/Dusp3/Cfl1/Zfp36l1/Iqgap1	8
GO:0051656	establishment of organelle localization	25/576	382/23328	1.09094e-05	0.000129891	8.21002e-05	Hmox1/Dpysl2/Myo5a/Fcer1g/Kif1b/Ap1s2/Picalm/Lamp1/Pld2/Il4ra/Itgb1/Cd300a/Cd84/Atp6ap1/Cdc42/Myo1f/Lyn/Milr1/Stard3nl/Ap3d1/Actr3/Actr2/Fes/Spire1/Tanc2	25
GO:0007266	Rho protein signal transduction	16/576	181/23328	1.16346e-05	0.000138176	8.73368e-05	Stard8/Nrp1/Eps8/Abca1/Ophn1/Adrb1/Apoe/Itgb1/Tax1bp3/Fgd4/Cdc42/Arhgdia/Rhoa/Cdc42se1/Rhog/Itsn1	16
GO:0043524	negative regulation of neuron apoptotic process	16/576	182/23328	1.24704e-05	0.000147729	9.33753e-05	C5ar1/Hmox1/Cx3cr1/Ccl12/Lgmn/Nrp1/Lrp1/Grn/Mt1/Apoe/Rhoa/Arrb2/Snx6/Cebpb/Adam8/Itsn1	16
GO:1903708	positive regulation of hemopoiesis	18/576	224/23328	1.26133e-05	0.000149047	9.4208e-05	Csf1r/Gas6/Ccr1/Trem2/Rab7b/Pf4/Nlrp3/Itgam/Vsir/Tyrobp/Il4ra/Atp6ap1/Rhoa/Ap3d1/Adam8/Zfp36l1/Fes/Rb1	18
GO:0061756	leukocyte adhesion to vascular endothelial cell	8/576	45/23328	1.26799e-05	0.000149084	9.42315e-05	Cx3cr1/Klf4/Itgam/Ptafr/Alox5/Itgb1/Itgb2/Rhoa	8
GO:0097178	ruffle assembly	8/576	45/23328	1.26799e-05	0.000149084	9.42315e-05	Aif1/Eps8/P2ry12/Cyfip1/Coro1c/Rhog/Rac1/Pfn1	8
GO:0030042	actin filament depolymerization	9/576	59/23328	1.34091e-05	0.000157264	9.9402e-05	Eps8/Plek/Gsn/Arpc2/Twf1/Cfl1/Capzb/Add3/Lima1	9
GO:0002367	cytokine production involved in immune response	12/576	107/23328	1.34617e-05	0.000157489	9.95441e-05	Cd36/Gas6/Hmox1/Hfe/Tlr2/Nlrp3/Slc11a1/Vsir/Fcer1g/Tnfrsf1b/Rtn4/Lacc1	12
GO:0022898	regulation of transmembrane transporter activity	20/576	270/23328	1.41112e-05	0.000164678	0.000104088	P2ry6/App/Trem2/Ctss/Ahnak/Ccl2/Stom/Ptafr/Myo5a/Alox5/Adrb1/Ifngr2/Adrb2/Actb/Itgb1/Fxyd2/Wnk1/Cfl1/Atp1b3/Fxyd5	20
GO:0009896	positive regulation of catabolic process	28/576	463/23328	1.42641e-05	0.00016605	0.000104955	Dab2/Hmox1/App/Trem2/Lrp1/Nupr1/Tlr2/Adam9/Vsir/Wwp1/Tnfsf12/Adrb2/Apoe/Tnfrsf1b/Ctsc/Snx9/Qk/Daglb/Sptlc2/Tpcn1/Bnip3/Sh3glb1/Adam8/Zfp36l1/Gga1/Bcl2l11/Idua/Ralb	28
GO:0001558	regulation of cell growth	27/576	438/23328	1.44277e-05	0.000167539	0.000105897	Dab2/Nrp1/Lrp1/Adam15/Acvrl1/Ptprj/Hyal2/Dpysl2/Ccr5/Adrb1/Gas2l1/Enpp1/Cyfip1/Apoe/Picalm/Cyba/Ncoa3/Rtn4/Rhoa/Sdcbp/Cfl1/Igfbp4/Sh3glb1/Actr3/Cdkn2c/Lamtor1/Rb1	27
GO:0032494	response to peptidoglycan	5/576	14/23328	1.50117e-05	0.000172292	0.000108901	C5ar1/Trem2/Tlr2/Nlrp3/Irf5	5
GO:0043312	neutrophil degranulation	5/576	14/23328	1.50117e-05	0.000172292	0.000108901	Anxa3/Itgam/Ptafr/Myo1f/Itgb2	5
GO:1902563	regulation of neutrophil activation	5/576	14/23328	1.50117e-05	0.000172292	0.000108901	Itgam/Ptafr/Grn/Cd300a/Itgb2	5
GO:0030835	negative regulation of actin filament depolymerization	8/576	46/23328	1.50202e-05	0.000172292	0.000108901	Eps8/Gsn/Arpc2/Twf1/Cfl1/Capzb/Add3/Lima1	8
GO:0033344	cholesterol efflux	8/576	46/23328	1.50202e-05	0.000172292	0.000108901	Pltp/Lrp1/Abca1/Soat1/Apoe/Npc2/Npc1/Lamtor1	8
GO:0071241	cellular response to inorganic substance	18/576	227/23328	1.51128e-05	0.000172933	0.000109306	Hmox1/Lgmn/Trf/Ncf1/Hfe/Cebpa/Trpm2/Mt1/Gsn/Mef2a/Slc40a1/Ncstn/Aqp1/P2rx4/Wnk1/Alox5ap/Bnip3/Iqgap1	18
GO:0032930	positive regulation of superoxide anion generation	6/576	23/23328	1.55781e-05	0.000177395	0.000112126	App/Itgam/Tyrobp/Cyba/Gnai2/Itgb2	6
GO:1903306	negative regulation of regulated secretory pathway	6/576	23/23328	1.55781e-05	0.000177395	0.000112126	Hmox1/Gnai2/Cd300a/Cd84/Rap1b/Rap1a	6
GO:0031098	stress-activated protein kinase signaling cascade	20/576	272/23328	1.57115e-05	0.000178481	0.000112813	Dab2/App/Trf/Ncf1/Sirpa/Dusp22/Bmp2/Tnfrsf11a/Ltbr/Rnf13/Zeb2/Fgd4/Cdc42/Mdfic/Fcgr2b/Rhoa/Cdc42se1/Dusp3/Lyn/Zfp36l1	20
GO:1905477	positive regulation of protein localization to membrane	12/576	109/23328	1.62748e-05	0.000184435	0.000116576	Trem2/Lrp1/Lgals3/Ccl2/Itgam/Stom/Myo5a/Itgb1/Arpc2/Sh3glb1/Actr3/Rhog	12
GO:0046631	alpha-beta T cell activation	15/576	166/23328	1.67168e-05	0.000188536	0.000119168	Il6ra/Clec4a2/Hfe/Nlrp3/Vsir/Ctsl/Lilrb4a/Il4ra/Psap/Cd300a/Rhoa/Ap3d1/Cebpb/Gpr183/Stat6	15
GO:0051896	regulation of protein kinase B signaling	15/576	166/23328	1.67168e-05	0.000188536	0.000119168	Gas6/Cx3cr1/Klf4/P2ry12/Ptprj/Hyal2/Itgb1/Rtn4/Arrb2/P2rx4/Rras/Adam8/Sh2b3/Gpx1/Itsn1	15
GO:0045576	mast cell activation	10/576	76/23328	1.72108e-05	0.000193642	0.000122396	Hmox1/Fcgr3/Fcer1g/Pld2/Il4ra/Cd300a/Cd84/Lyn/Milr1/Fes	10
GO:0070661	leukocyte proliferation	23/576	344/23328	1.73702e-05	0.000194969	0.000123234	Csf1r/Trem2/Ccl12/Aif1/Cd86/Cd180/Lgals3/Slc11a1/Itgam/Vsir/Tyrobp/Lilrb4a/Tnfrsf1b/Cd300a/Ncstn/Itgb2/Fcgr2b/Lyn/Cebpb/Sdc4/Pkn1/Gpr183/Cd151	23
GO:0071560	cellular response to transforming growth factor beta stimulus	17/576	208/23328	1.75472e-05	0.000196487	0.000124194	Dab2/Itgb5/Dusp22/Acvrl1/Bmp2/Ccl2/Adam9/Hyal2/Hpgd/Zfp703/Sdcbp/Arrb2/Snx6/Appl2/Actr3/Nrros/Zfp36l1	17
GO:0032732	positive regulation of interleukin-1 production	9/576	61/23328	1.7713e-05	0.000197405	0.000124774	App/Lpl/Tlr2/Nlrp3/Ifi204/Ccr5/Tyrobp/Ifi211/Casp1	9
GO:0007628	adult walking behavior	8/576	47/23328	1.77132e-05	0.000197405	0.000124774	Pmp22/Abhd12/Cln8/Hexa/Arrb2/Npc1/Chd7/Idua	8
GO:0032231	regulation of actin filament bundle assembly	12/576	110/23328	1.78645e-05	0.000198621	0.000125542	Nrp1/Pdlim4/Plek/Rhoc/Mtss1/Rhoa/Cfl1/Sdc4/Actg1/Rac1/Pfn1/Wasf2	12
GO:0045444	fat cell differentiation	19/576	252/23328	1.79806e-05	0.000199441	0.000126061	Metrnl/Lpl/Cmklr1/Klf4/Bmp2/Cebpa/Alox5/Adrb1/Osbpl11/Adrb2/Enpp1/Ap1s2/Tfe3/Cebpd/Fndc3b/Cebpb/Bnip3/Zfp36l1/Gpx1	19
GO:0006066	alcohol metabolic process	22/576	323/23328	1.98375e-05	0.000219104	0.000138489	P2ry6/Dab2/App/Pmp22/Dhrs3/Lrp1/Bmp2/Abca1/Cebpa/Ptafr/Asah1/Cln8/Plek/Soat1/Aplp2/Apoe/Myof/Akr1a1/Npc2/Sptlc2/Npc1/Lima1	22
GO:0010758	regulation of macrophage chemotaxis	7/576	35/23328	1.98931e-05	0.000219104	0.000138489	C5ar1/C3ar1/Csf1r/Cmklr1/Mtus1/Ccl2/Ptprj	7
GO:0043302	positive regulation of leukocyte degranulation	7/576	35/23328	1.98931e-05	0.000219104	0.000138489	Itgam/Ptafr/Fcer1g/Lamp1/Pld2/Il4ra/Itgb2	7
GO:0052547	regulation of peptidase activity	26/576	421/23328	2.00764e-05	0.000220606	0.000139439	Gas6/App/Lgmn/Klf4/Timp2/Nlrp3/Bin1/Vsir/Serpinb6a/Ctsh/Grn/Cstb/Hip1/Picalm/Cst3/Gsn/Serpinb8/Ctsd/Rhoa/Aqp1/Arrb2/Lyn/Cast/Casp1/Bcl2l11/Gpx1	26
GO:0050854	regulation of antigen receptor-mediated signaling pathway	9/576	62/23328	2.02723e-05	0.00022142	0.000139953	Dusp22/Lgals3/Cmtm3/Ptprj/Cd300a/Fcgr2b/Dusp3/Lyn/Nfam1	9
GO:1901615	organic hydroxy compound metabolic process	29/576	498/23328	2.03262e-05	0.00022142	0.000139953	P2ry6/Dab2/App/Pmp22/Dhrs3/Pltp/Lrp1/Bmp2/Abca1/Cebpa/Itgam/Ptafr/Myo5a/Asah1/Cln8/Plek/Ctsl/Soat1/Ctsb/Aplp2/Apoe/Myof/Zeb2/Akr1a1/Lipa/Npc2/Sptlc2/Npc1/Lima1	29
GO:0002523	leukocyte migration involved in inflammatory response	6/576	24/23328	2.03388e-05	0.00022142	0.000139953	Ccl2/Itgam/Alox5/Rtn4/Itgb2/Adam8	6
GO:0006691	leukotriene metabolic process	6/576	24/23328	2.03388e-05	0.00022142	0.000139953	Ltc4s/Ncf1/Tlr2/Alox5/Dpep2/Alox5ap	6
GO:0045429	positive regulation of nitric oxide biosynthetic process	8/576	48/23328	2.08002e-05	0.0002254	0.000142469	Cd36/App/Aif1/Klf4/Tlr2/Ddah1/Klf2/Itgb2	8
GO:0070527	platelet aggregation	8/576	48/23328	2.08002e-05	0.0002254	0.000142469	Cfh/P2ry12/Adrb2/Plek/Lyn/Ubash3b/Sh2b3/Rap2b	8
GO:0097191	extrinsic apoptotic signaling pathway	18/576	233/23328	2.14786e-05	0.000232216	0.000146777	Dab2/Hmox1/Cx3cr1/Nrp1/Lgals3/Pf4/Lmna/Hyal2/Tnfsf12/Ltbr/Tnfrsf1b/Ctnna1/Trps1/Gabarap/Itm2b/Atf3/Bcl2l11/Gpx1	18
GO:1903428	positive regulation of reactive oxygen species biosynthetic process	9/576	63/23328	2.31392e-05	0.000249596	0.000157762	Cd36/App/Aif1/Klf4/Tlr2/Ddah1/Cyba/Klf2/Itgb2	9
GO:0006874	cellular calcium ion homeostasis	28/576	476/23328	2.35169e-05	0.000253089	0.00015997	C5ar1/C3ar1/Cd36/P2ry6/Ccr1/App/Cx3cr1/Ednrb/Lrp1/Cmklr1/Ccl2/Trpm2/Myo5a/Ccr5/Adrb1/Adrb2/Atp2b1/Apoe/Cyba/P2rx4/Lyn/Chd7/Bnip3/Ubash3b/Slc8b1/Hexb/Mcub/Anxa6	28
GO:0051494	negative regulation of cytoskeleton organization	15/576	171/23328	2.37683e-05	0.000254629	0.000160944	Eps8/Tlr2/Gas2l1/Tmsb4x/Gsn/Myadm/Arpc2/Twf1/Cfl1/Capzb/Add3/Ssh2/Pfn1/Lima1/Wasf2	15
GO:0070304	positive regulation of stress-activated protein kinase signaling cascade	15/576	171/23328	2.37683e-05	0.000254629	0.000160944	Dab2/App/Trf/Ncf1/Dusp22/Bmp2/Tnfrsf11a/Ltbr/Rnf13/Zeb2/Fgd4/Cdc42/Mdfic/Fcgr2b/Lyn	15
GO:0070302	regulation of stress-activated protein kinase signaling cascade	18/576	235/23328	2.40791e-05	0.000257372	0.000162678	Dab2/App/Trf/Ncf1/Sirpa/Dusp22/Bmp2/Tnfrsf11a/Ltbr/Rnf13/Zeb2/Fgd4/Cdc42/Mdfic/Fcgr2b/Cdc42se1/Dusp3/Lyn	18
GO:0007626	locomotory behavior	19/576	258/23328	2.49376e-05	0.000265945	0.000168096	App/Pmp22/Abhd12/Eps8/Myo5a/Cln8/Selenop/Hexa/Aplp2/Apoe/Cstb/Psap/Arrb2/Zfhx3/Npc1/Chd7/Naglu/Hexb/Idua	19
GO:0010759	positive regulation of macrophage chemotaxis	6/576	25/23328	2.62053e-05	0.000277575	0.000175447	C5ar1/C3ar1/Csf1r/Cmklr1/Ccl2/Ptprj	6
GO:0010884	positive regulation of lipid storage	6/576	25/23328	2.62053e-05	0.000277575	0.000175447	Msr1/Cd36/Lpl/Osbpl11/Plin2/Ehd1	6
GO:0051894	positive regulation of focal adhesion assembly	6/576	25/23328	2.62053e-05	0.000277575	0.000175447	Nrp1/Ptprj/Cfl1/Sdc4/Rac1/Iqgap1	6
GO:0032412	regulation of ion transmembrane transporter activity	19/576	259/23328	2.63063e-05	0.000278019	0.000175728	P2ry6/App/Trem2/Ctss/Ahnak/Ccl2/Stom/Ptafr/Myo5a/Alox5/Adrb1/Ifngr2/Adrb2/Itgb1/Fxyd2/Wnk1/Cfl1/Atp1b3/Fxyd5	19
GO:0070588	calcium ion transmembrane transport	20/576	282/23328	2.64298e-05	0.000278698	0.000176157	Gas6/P2ry6/Tmem37/P2ry12/Ahnak/Bin1/Trpm2/Myo5a/Ccr5/Adrb1/Adrb2/Atp2b1/Cyba/P2rx4/Lyn/Tpcn1/Chd7/Ubash3b/Slc8b1/Mcub	20
GO:0002675	positive regulation of acute inflammatory response	7/576	37/23328	2.91824e-05	0.000305659	0.000193198	Fcgr3/Fcgr1/Tnfrsf11a/Ccr5/Fcer1g/Alox5ap/Adam8	7
GO:0034314	Arp2/3 complex-mediated actin nucleation	7/576	37/23328	2.91824e-05	0.000305659	0.000193198	Cyfip1/Arpc2/Arpc1b/Arpc5/Actr3/Actr2/Wasf2	7
GO:2000273	positive regulation of signaling receptor activity	7/576	37/23328	2.91824e-05	0.000305659	0.000193198	Ncf1/Hfe/Ccl2/Ifngr2/Adrb2/Itgb1/Cfl1	7
GO:0001894	tissue homeostasis	19/576	261/23328	2.92465e-05	0.000305659	0.000193198	Csf1r/Rac3/Trf/Ctss/Tnfrsf11a/Cln8/Ctsh/Gpr137b/Adrb2/Tpp1/Dram2/Itgb1/Atp6ap1/Lipa/Adam8/Ubash3b/Idua/Rac1/Rb1	19
GO:0050731	positive regulation of peptidyl-tyrosine phosphorylation	16/576	195/23328	2.93593e-05	0.000306157	0.000193513	Cd36/Csf1r/Gas6/App/Trem2/Nrp1/Il6ra/Ncf1/Fcgr1/Ptprj/Ehd4/Tnfrsf1a/Itgb1/Arrb2/Lyn/Iqgap1	16
GO:0032233	positive regulation of actin filament bundle assembly	9/576	65/23328	2.99154e-05	0.000311266	0.000196742	Nrp1/Pdlim4/Plek/Rhoc/Mtss1/Rhoa/Sdc4/Rac1/Pfn1	9
GO:0043525	positive regulation of neuron apoptotic process	10/576	81/23328	3.03332e-05	0.000314222	0.000198611	App/Itgam/Tyrobp/Grn/Tnfrsf1a/Ctsz/Cdc42/Rhoa/Ncf2/Bcl2l11	10
GO:0071347	cellular response to interleukin-1	10/576	81/23328	3.03332e-05	0.000314222	0.000198611	Ccl6/Ccl12/Ccl9/Sirpa/Ccl24/Ccl2/Hyal2/Ccl7/Cfl1/Cebpb	10
GO:0060100	positive regulation of phagocytosis, engulfment	5/576	16/23328	3.14371e-05	0.000323521	0.000204488	Cd36/Trem2/Fcgr1/Appl2/Rab31	5
GO:0098885	modification of postsynaptic actin cytoskeleton	5/576	16/23328	3.14371e-05	0.000323521	0.000204488	Cyfip1/Rhoa/Cfl1/Pfn1/Itsn1	5
GO:1905155	positive regulation of membrane invagination	5/576	16/23328	3.14371e-05	0.000323521	0.000204488	Cd36/Trem2/Fcgr1/Appl2/Rab31	5
GO:0032414	positive regulation of ion transmembrane transporter activity	12/576	117/23328	3.32986e-05	0.000341059	0.000215574	P2ry6/Trem2/Ctss/Ccl2/Ptafr/Alox5/Adrb1/Ifngr2/Adrb2/Wnk1/Cfl1/Atp1b3	12
GO:0001780	neutrophil homeostasis	6/576	26/23328	3.3359e-05	0.000341059	0.000215574	Cfh/Mertk/Itgam/Lilrb4a/Fcgr2b/Sh2b3	6
GO:0099010	modification of postsynaptic structure	6/576	26/23328	3.3359e-05	0.000341059	0.000215574	Cyfip1/Cdc42/Rhoa/Cfl1/Pfn1/Itsn1	6
GO:0014002	astrocyte development	7/576	38/23328	3.50158e-05	0.000356449	0.000225301	C5ar1/C1qa/App/Trem2/Lrp1/Grn/Vim	7
GO:0097028	dendritic cell differentiation	7/576	38/23328	3.50158e-05	0.000356449	0.000225301	Trem2/Pirb/Trpm2/Ltbr/Spi1/Lyn/Cebpb	7
GO:0021782	glial cell development	12/576	118/23328	3.6251e-05	0.000368225	0.000232745	C5ar1/C1qa/App/Pmp22/Trem2/Lrp1/Tlr2/Itgam/Grn/Ncstn/Nrros/Vim	12
GO:0002532	production of molecular mediator involved in inflammatory response	10/576	83/23328	3.75851e-05	0.000380954	0.00024079	Pld4/Sirpa/Alox5/Fcer1g/Grn/Il4ra/Cd300a/Lyn/Appl2/Alox5ap	10
GO:0045124	regulation of bone resorption	8/576	52/23328	3.80404e-05	0.00038474	0.000243183	Csf1r/Trf/Tnfrsf11a/Gpr137b/Atp6ap1/Adam8/Ubash3b/Idua	8
GO:0090257	regulation of muscle system process	18/576	244/23328	3.95936e-05	0.000399589	0.000252569	Aif1/Ncf1/Tifab/Klf4/Lmna/Bin1/Ptafr/Adrb1/Adrb2/Atp2b1/Tnfrsf1b/Tnfrsf1a/Mef2a/Rhoa/Twf1/P2rx4/Jup/Anxa6	18
GO:0050931	pigment cell differentiation	7/576	39/23328	4.17737e-05	0.000420689	0.000265906	Ednrb/Myo5a/Enpp1/Zeb2/Ap3d1/Gnaq/Cd63	7
GO:0016125	sterol metabolic process	13/576	139/23328	4.21886e-05	0.00042396	0.000267973	App/Pmp22/Lrp1/Abca1/Cebpa/Cln8/Soat1/Aplp2/Apoe/Lipa/Npc2/Npc1/Lima1	13
GO:0051090	regulation of DNA-binding transcription factor activity	25/576	415/23328	4.33726e-05	0.000434928	0.000274906	Cd36/Gas6/Anxa3/Hmox1/App/Cx3cr1/Rab7b/Cmklr1/Klf4/Nupr1/Tlr2/Hck/Nlrp3/Tnfrsf11a/Enpp1/Trim26/Cd84/Ncoa3/Itgb2/Anxa4/Fcgr2b/Arrb2/Adam8/Jup/Nfam1	25
GO:0010878	cholesterol storage	5/576	17/23328	4.36331e-05	0.000436609	0.000275968	Msr1/Cd36/Lpl/Soat1/Ehd1	5
GO:0055074	calcium ion homeostasis	28/576	493/23328	4.37468e-05	0.000436818	0.0002761	C5ar1/C3ar1/Cd36/P2ry6/Ccr1/App/Cx3cr1/Ednrb/Lrp1/Cmklr1/Ccl2/Trpm2/Myo5a/Ccr5/Adrb1/Adrb2/Atp2b1/Apoe/Cyba/P2rx4/Lyn/Chd7/Bnip3/Ubash3b/Slc8b1/Hexb/Mcub/Anxa6	28
GO:0000302	response to reactive oxygen species	16/576	202/23328	4.50671e-05	0.000449047	0.00028383	Cd36/Hmox1/Ncf1/Sirpa/Adam9/Trpm2/Hyal2/Pld2/Psap/Aqp1/Rhob/Cfl1/Bnip3/Gpx1/Ucp2/Stat6	16
GO:0003018	vascular process in circulatory system	17/576	224/23328	4.52071e-05	0.000449491	0.00028411	Cd36/Ednrb/Scpep1/Ptprj/Ptafr/Ddah1/Alox5/Adrb1/Snta1/Adrb2/Atp2b1/Cysltr1/Apoe/Rhoa/P2rx4/Add3/Gpx1	17
GO:0050905	neuromuscular process	13/576	140/23328	4.54777e-05	0.000451227	0.000285208	Cfh/Rac3/App/Pmp22/Tifab/Myo5a/Cln8/Ap1s2/Hexa/Aplp2/Tpp1/Psap/Hexb	13
GO:0042542	response to hydrogen peroxide	12/576	121/23328	4.65117e-05	0.000460515	0.000291078	Hmox1/Sirpa/Adam9/Trpm2/Pld2/Psap/Aqp1/Rhob/Cfl1/Bnip3/Gpx1/Stat6	12
GO:0033627	cell adhesion mediated by integrin	9/576	69/23328	4.85959e-05	0.000479133	0.000302846	Rac3/Itgb5/P2ry12/Adam9/Itgb1/Itgb2/Piezo1/Lyn/Wnk1	9
GO:0045600	positive regulation of fat cell differentiation	9/576	69/23328	4.85959e-05	0.000479133	0.000302846	Metrnl/Lpl/Cmklr1/Bmp2/Cebpa/Tfe3/Fndc3b/Cebpb/Zfp36l1	9
GO:0045687	positive regulation of glial cell differentiation	8/576	54/23328	5.03682e-05	0.000494533	0.00031258	Bmp2/Tlr2/Bin1/Tnfrsf1b/Rtn4/Qk/Ptpra/Actr3	8
GO:1900271	regulation of long-term synaptic potentiation	8/576	54/23328	5.03682e-05	0.000494533	0.00031258	App/Cx3cr1/Lgmn/Pirb/Adrb1/Tyrobp/Apoe/Ncstn	8
GO:0019932	second-messenger-mediated signaling	26/576	445/23328	5.11121e-05	0.000500774	0.000316525	Cd36/Adgre1/P2ry6/Ccr1/App/Trem2/Cx3cr1/Ednrb/Cmklr1/P2ry12/Pf4/Abca1/Ptprj/Trpm2/Myo5a/Ccr5/Adrb1/Adrb2/Mt1/Apoe/Adgre5/Gnai2/Calm1/Aqp1/P2rx4/Gnaq	26
GO:0048708	astrocyte differentiation	10/576	86/23328	5.12167e-05	0.000500774	0.000316525	C5ar1/C1qa/App/Trem2/Lrp1/Bmp2/Bin1/Grn/Actr3/Vim	10
GO:0050863	regulation of T cell activation	21/576	321/23328	5.47063e-05	0.000533784	0.000337389	Aif1/Cd86/Sirpa/Dusp22/Lgals3/Hfe/Ccl2/Nlrp3/Vsir/Tnfrsf1b/Il4ra/Gsn/Cd300a/Tnfaip8l2/Lgals1/Rhoa/Dusp3/Ap3d1/Cebpb/Sdc4/Adam8	21
GO:0032388	positive regulation of intracellular transport	15/576	184/23328	5.57148e-05	0.000542499	0.000342898	Gas6/Dab2/Ccl2/Itgam/Hyal2/Stom/Camk1/Anxa2/Tnfrsf1a/Ehd1/Arpc2/Cdc42/Sh3glb1/Actr3/Jup	15
GO:0052548	regulation of endopeptidase activity	22/576	346/23328	5.59846e-05	0.000543999	0.000343846	Gas6/App/Lgmn/Klf4/Timp2/Nlrp3/Bin1/Vsir/Serpinb6a/Hip1/Picalm/Gsn/Serpinb8/Ctsd/Rhoa/Aqp1/Arrb2/Lyn/Cast/Casp1/Bcl2l11/Gpx1	22
GO:1901215	negative regulation of neuron death	18/576	251/23328	5.72398e-05	0.000555049	0.000350831	C5ar1/Hmox1/App/Cx3cr1/Ccl12/Lgmn/Nrp1/Lrp1/Grn/Mt1/Apoe/Tnfrsf1b/Rhoa/Arrb2/Snx6/Cebpb/Adam8/Itsn1	18
GO:0010712	regulation of collagen metabolic process	8/576	55/23328	5.76808e-05	0.000558174	0.000352806	Il6ra/Ccl2/Vsir/Itgb1/Arrb2/Rap1a/Vim/Idua	8
GO:0045921	positive regulation of exocytosis	11/576	105/23328	5.78922e-05	0.00055907	0.000353372	Scamp5/Itgam/Ptafr/Fcer1g/Lamp1/Pld2/Il4ra/Atp6ap1/Itgb2/Sdcbp/Sdc4	11
GO:0051693	actin filament capping	7/576	41/23328	5.85078e-05	0.000563857	0.000356398	Eps8/Gsn/Arpc2/Twf1/Cfl1/Capzb/Add3	7
GO:0038093	Fc receptor signaling pathway	5/576	18/23328	5.91909e-05	0.000564362	0.000356717	Ptprj/Fcer1g/Fcgr2b/Appl2/Rap1a	5
GO:0050855	regulation of B cell receptor signaling pathway	5/576	18/23328	5.91909e-05	0.000564362	0.000356717	Cmtm3/Cd300a/Fcgr2b/Lyn/Nfam1	5
GO:0003073	regulation of systemic arterial blood pressure	12/576	124/23328	5.91959e-05	0.000564362	0.000356717	Cd36/Gas6/Ptpro/Ddah1/Adrb1/Adrb2/Cyba/Atp6ap2/Rhoa/Wnk1/Kcnk6/Prcp	12
GO:0032411	positive regulation of transporter activity	12/576	124/23328	5.91959e-05	0.000564362	0.000356717	P2ry6/Trem2/Ctss/Ccl2/Ptafr/Alox5/Adrb1/Ifngr2/Adrb2/Wnk1/Cfl1/Atp1b3	12
GO:0043500	muscle adaptation	12/576	124/23328	5.91959e-05	0.000564362	0.000356717	Aif1/Klf4/Lmna/Adrb1/Gatm/Tnfrsf1b/Tnfrsf1a/Cyba/Gsn/Mef2a/Twf1/P2rx4	12
GO:0002705	positive regulation of leukocyte mediated immunity	15/576	185/23328	5.92802e-05	0.000564362	0.000356717	Fcgr3/Fcgr1/Ccl2/Nlrp3/Itgam/Ptafr/Cadm1/Stx7/Tyrobp/Fcer1g/Lamp1/Pld2/Il4ra/Itgb2/Stat6	15
GO:0062207	regulation of pattern recognition receptor signaling pathway	10/576	88/23328	6.24754e-05	0.00059358	0.000375185	Cd36/App/Rab7b/Tlr2/Cyba/Cd300a/Rtn4/Arrb2/Lyn/Appl2	10
GO:0042692	muscle cell differentiation	24/576	399/23328	6.2831e-05	0.000594935	0.000376041	Pmp22/Ednrb/Bmp2/Lmna/Bin1/Adrb1/Camk1/Tmsb4x/Ehd1/Il4ra/Myof/Capn2/Itgb1/Nrap/Mef2a/Qk/Arrb2/Cd53/Hdac9/Capzb/Actg1/Casp1/Gpx1/Rb1	24
GO:0046328	regulation of JNK cascade	15/576	186/23328	6.30439e-05	0.000594935	0.000376041	Dab2/App/Trf/Ncf1/Sirpa/Dusp22/Tnfrsf11a/Ltbr/Zeb2/Fgd4/Cdc42/Mdfic/Fcgr2b/Cdc42se1/Dusp3	15
GO:0000041	transition metal ion transport	11/576	106/23328	6.31804e-05	0.000594935	0.000376041	Trf/Hfe/Slc11a1/Trpm2/Tcn2/Slc31a2/Cltc/Snx3/Slc40a1/Ap3d1/Fth1	11
GO:0034446	substrate adhesion-dependent cell spreading	11/576	106/23328	6.31804e-05	0.000594935	0.000376041	Dab2/Rac3/Nrp1/Mertk/Myadm/Fndc3b/Arpc2/Rhoa/Coro1c/Rac1/Srgap2	11
GO:0071375	cellular response to peptide hormone stimulus	18/576	253/23328	6.34198e-05	0.000594935	0.000376041	Pid1/Lpl/Ptprj/Myo5a/Enpp1/Cyfip1/Atp2b1/Snx5/Gnai2/Anxa5/Ptpra/Appl2/Cfl1/Hdac9/Rab31/Zfp36l1/Stat6/Leprot	18
GO:1905952	regulation of lipid localization	14/576	165/23328	6.35036e-05	0.000594935	0.000376041	Msr1/Cd36/Dab2/Pltp/Lrp1/Lpl/Abca1/Tnfrsf11a/Osbpl11/Apoe/Plin2/Anxa2/Ehd1/Lamtor1	14
GO:2001236	regulation of extrinsic apoptotic signaling pathway	14/576	165/23328	6.35036e-05	0.000594935	0.000376041	Dab2/Hmox1/Cx3cr1/Nrp1/Lgals3/Pf4/Lmna/Hyal2/Tnfsf12/Ltbr/Ctnna1/Trps1/Atf3/Gpx1	14
GO:0050858	negative regulation of antigen receptor-mediated signaling pathway	6/576	29/23328	6.46292e-05	0.000603078	0.000381188	Dusp22/Lgals3/Ptprj/Cd300a/Fcgr2b/Dusp3	6
GO:1900027	regulation of ruffle assembly	6/576	29/23328	6.46292e-05	0.000603078	0.000381188	Eps8/P2ry12/Cyfip1/Coro1c/Rhog/Pfn1	6
GO:0002704	negative regulation of leukocyte mediated immunity	8/576	56/23328	6.58553e-05	0.000613302	0.000387651	Hmox1/Dusp22/Hfe/Vsir/Cd300a/Cd84/Fcgr2b/Arrb2	8
GO:0070391	response to lipoteichoic acid	4/576	10/23328	6.86201e-05	0.000632534	0.000399807	Cd36/Trem2/Cd14/Tlr2	4
GO:0071223	cellular response to lipoteichoic acid	4/576	10/23328	6.86201e-05	0.000632534	0.000399807	Cd36/Trem2/Cd14/Tlr2	4
GO:1902959	regulation of aspartic-type endopeptidase activity involved in amyloid precursor protein catabolic process	4/576	10/23328	6.86201e-05	0.000632534	0.000399807	App/Bin1/Picalm/Lyn	4
GO:0010762	regulation of fibroblast migration	7/576	42/23328	6.87274e-05	0.000632534	0.000399807	Hyal2/Itgb1/Appl2/Coro1c/Sdc4/Actr3/Rac1	7
GO:0016601	Rac protein signal transduction	7/576	42/23328	6.87274e-05	0.000632534	0.000399807	Aif1/Eps8/Cyfip1/Rtn4/Rhog/Rac1/Wasf2	7
GO:2000008	regulation of protein localization to cell surface	7/576	42/23328	6.87274e-05	0.000632534	0.000399807	Hfe/Tyrobp/Fcer1g/Picalm/Rab11fip5/Tax1bp3/Leprot	7
GO:0060996	dendritic spine development	12/576	127/23328	7.47627e-05	0.000686314	0.0004338	Grn/Camk1/Apoe/Cdc42/Cfl1/Actr3/Actr2/Spire1/Rac1/Srgap2/Itsn1/Tanc2	12
GO:0071622	regulation of granulocyte chemotaxis	8/576	57/23328	7.49696e-05	0.000686314	0.0004338	C5ar1/C3ar1/Csf1r/Cmklr1/Ccl2/Ptprj/Mpp1/Rac1	8
GO:0045639	positive regulation of myeloid cell differentiation	11/576	108/23328	7.50086e-05	0.000686314	0.0004338	Csf1r/Ccr1/Trem2/Rab7b/Pf4/Itgam/Tyrobp/Atp6ap1/Zfp36l1/Fes/Rb1	11
GO:0031333	negative regulation of protein-containing complex assembly	13/576	147/23328	7.54204e-05	0.000688742	0.000435334	Eps8/Tlr2/Tmsb4x/Gsn/Myadm/Arpc2/Lamp2/Twf1/Cfl1/Capzb/Add3/Ssh2/Pfn1	13
GO:2000251	positive regulation of actin cytoskeleton reorganization	5/576	19/23328	7.87038e-05	0.000717334	0.000453406	Nrp1/Hck/Arpc2/Actr3/Fes	5
GO:0030149	sphingolipid catabolic process	6/576	30/23328	7.91108e-05	0.000718259	0.000453991	Asah1/Hexa/Sgpl1/Psap/Hexb/Galc	6
GO:0061082	myeloid leukocyte cytokine production	6/576	30/23328	7.91108e-05	0.000718259	0.000453991	Cd36/Gas6/Hmox1/Tlr2/Fcer1g/Rtn4	6
GO:0043244	regulation of protein-containing complex disassembly	12/576	128/23328	8.06807e-05	0.000731101	0.000462108	Eps8/Adrb2/Gas2l1/Plek/Gsn/Arpc2/Twf1/Cfl1/Bnip3/Capzb/Add3/Lima1	12
GO:0051897	positive regulation of protein kinase B signaling	11/576	109/23328	8.16012e-05	0.000736603	0.000465586	Gas6/Cx3cr1/P2ry12/Ptprj/Itgb1/Rtn4/Arrb2/P2rx4/Adam8/Gpx1/Itsn1	11
GO:1900006	positive regulation of dendrite development	11/576	109/23328	8.16012e-05	0.000736603	0.000465586	Grn/Cyfip1/Camk1/Apoe/Cfl1/Sh3glb1/Actr3/Actr2/Rac1/Iqgap1/Itsn1	11
GO:0007179	transforming growth factor beta receptor signaling pathway	14/576	169/23328	8.2307e-05	0.000741551	0.000468713	Dab2/Itgb5/Dusp22/Acvrl1/Bmp2/Ccl2/Adam9/Hpgd/Zfp703/Sdcbp/Arrb2/Snx6/Appl2/Nrros	14
GO:0042632	cholesterol homeostasis	10/576	91/23328	8.32755e-05	0.000748842	0.000473322	Lpl/Abca1/Soat1/Apoe/Ehd1/Npc2/Hdac9/Npc1/Lamtor1/Lima1	10
GO:1901184	regulation of ERBB signaling pathway	9/576	74/23328	8.49735e-05	0.000762653	0.000482051	App/Lgmn/Ncf1/Ptprj/Aplp2/Hip1/Rtn4/Mvp/Dusp3	9
GO:0008344	adult locomotory behavior	11/576	110/23328	8.86831e-05	0.000793484	0.000501539	App/Pmp22/Abhd12/Eps8/Cln8/Hexa/Cstb/Arrb2/Npc1/Chd7/Idua	11
GO:0003012	muscle system process	24/576	408/23328	8.8746e-05	0.000793484	0.000501539	Ednrb/Aif1/Ncf1/Tifab/Klf4/Lmna/Bin1/Ptafr/Adrb1/Snta1/Adrb2/Gatm/Sulf2/Atp2b1/Tnfrsf1b/Tnfrsf1a/Cyba/Gsn/Mef2a/Rhoa/Twf1/P2rx4/Jup/Anxa6	24
GO:0022411	cellular component disassembly	23/576	383/23328	9.10241e-05	0.000812308	0.000513437	C1qa/C1qc/C1qb/Trem2/Eps8/Ctss/Itgam/Adrb2/Gas2l1/Plek/Klc1/Gsn/Gabarap/Arpc2/Lamp2/Twf1/Dusp3/Cfl1/Bnip3/Capzb/Add3/Lima1/Dnase2a	23
GO:0055072	iron ion homeostasis	10/576	92/23328	9.13988e-05	0.000812568	0.000513601	Hmox1/Trf/Hfe/Slc11a1/Hyal2/Picalm/Ftl1/Slc40a1/Atp6ap1/Fth1	10
GO:0055092	sterol homeostasis	10/576	92/23328	9.13988e-05	0.000812568	0.000513601	Lpl/Abca1/Soat1/Apoe/Ehd1/Npc2/Hdac9/Npc1/Lamtor1/Lima1	10
GO:0006979	response to oxidative stress	24/576	409/23328	9.21464e-05	0.000816129	0.000515852	Cd36/Hmox1/App/Aif1/Ncf1/Sirpa/Adam9/Itgam/Trpm2/Hyal2/Alox5/Cln8/Apoe/Pld2/Cst3/Psap/Aldh3b1/Aqp1/Rhob/Cfl1/Bnip3/Gpx1/Ucp2/Stat6	24
GO:0030098	lymphocyte differentiation	24/576	409/23328	9.21464e-05	0.000816129	0.000515852	Mafb/Gas6/Mertk/Il6ra/Ptprj/Nlrp3/Vsir/Wwp1/Fcer1g/Ctsl/Il4ra/Psap/Spi1/Lgals1/Rhoa/Ap3d1/Hdac9/Chd7/Adam8/Dclre1c/Zfp36l1/Nfam1/Gpr183/Stat6	24
GO:0010952	positive regulation of peptidase activity	14/576	171/23328	9.34043e-05	0.000825715	0.000521911	App/Lgmn/Nlrp3/Vsir/Ctsh/Grn/Hip1/Picalm/Gsn/Ctsd/Rhoa/Lyn/Casp1/Bcl2l11	14
GO:0008203	cholesterol metabolic process	12/576	130/23328	9.37359e-05	0.000827091	0.000522781	App/Pmp22/Lrp1/Abca1/Cebpa/Cln8/Soat1/Aplp2/Apoe/Npc2/Npc1/Lima1	12
GO:0032642	regulation of chemokine production	9/576	75/23328	9.44772e-05	0.000832071	0.000525928	Trem2/Lrp1/Lpl/Il6ra/Sirpa/Klf4/Tlr7/Tlr2/Cd84	9
GO:0045920	negative regulation of exocytosis	6/576	31/23328	9.60636e-05	0.000844462	0.00053376	Hmox1/Gnai2/Cd300a/Cd84/Rap1b/Rap1a	6
GO:0042551	neuron maturation	8/576	59/23328	9.6353e-05	0.000845425	0.000534369	C1qa/Rac3/App/Pmp22/Ednrb/Gnaq/Rac1/Rb1	8
GO:0030889	negative regulation of B cell proliferation	5/576	20/23328	0.000102815	0.000897102	0.000567032	Tyrobp/Cd300a/Fcgr2b/Lyn/Pkn1	5
GO:0046514	ceramide catabolic process	5/576	20/23328	0.000102815	0.000897102	0.000567032	Asah1/Hexa/Psap/Hexb/Galc	5
GO:0048245	eosinophil chemotaxis	5/576	20/23328	0.000102815	0.000897102	0.000567032	Ccl12/Lgals3/Ccl24/Ccl2/Ccl7	5
GO:0043434	response to peptide hormone	21/576	336/23328	0.00010454	0.000908787	0.000574418	Pid1/Ednrb/Lpl/Ptprj/Myo5a/Gatm/Enpp1/Cyfip1/Atp2b1/Snx5/Gnai2/Pld2/Anxa5/Ptpra/Appl2/Cfl1/Hdac9/Rab31/Zfp36l1/Stat6/Leprot	21
GO:0050890	cognition	21/576	336/23328	0.00010454	0.000908787	0.000574418	C5ar1/App/Cx3cr1/Lgmn/Pirb/Tifab/Tlr2/Adrb1/Cln8/Adrb2/Gatm/Ap1s2/Cyfip1/Apoe/Picalm/Itgb1/Ncstn/Man2b1/Chd7/Casp1/Idua	21
GO:0033625	positive regulation of integrin activation	4/576	11/23328	0.000105726	0.000917399	0.000579862	P2ry12/Plek/Rap1b/Piezo1	4
GO:0043535	regulation of blood vessel endothelial cell migration	10/576	94/23328	0.000109673	0.000946406	0.000598196	Hmox1/Nrp1/Klf4/Acvrl1/Apoe/Rhoa/P2rx4/Hdac9/Prcp/Jup	10
GO:0070664	negative regulation of leukocyte proliferation	10/576	94/23328	0.000109673	0.000946406	0.000598196	Ccl12/Cd86/Vsir/Tyrobp/Cd300a/Fcgr2b/Lyn/Cebpb/Sdc4/Pkn1	10
GO:1901879	regulation of protein depolymerization	10/576	94/23328	0.000109673	0.000946406	0.000598196	Eps8/Gas2l1/Plek/Gsn/Arpc2/Twf1/Cfl1/Capzb/Add3/Lima1	10
GO:0055088	lipid homeostasis	13/576	153/23328	0.000113418	0.000976934	0.000617492	Lpl/Abca1/Cebpa/Adrb1/Soat1/Apoe/Ehd1/Rtn4/Npc2/Hdac9/Npc1/Lamtor1/Lima1	13
GO:0006869	lipid transport	22/576	364/23328	0.000117259	0.00100817	0.000637233	Msr1/Cd36/Dab2/Slco2b1/Abca9/Pltp/Lrp1/Abca1/Tnfrsf11a/Osbpl11/Soat1/Apoe/Plin2/Anxa2/Psap/Abcd4/Osbpl9/Npc2/Npc1/Gltp/Lamtor1/Lima1	22
GO:0051098	regulation of binding	23/576	390/23328	0.000119119	0.00102229	0.000646163	Dab2/Hmox1/App/Lrp1/Adam15/Klf4/Hfe/Bmp2/Adrb2/Plxnd1/Camk1/Aplp2/Apoe/Anxa2/Actb/Ctsz/Calm1/Cdc42/Arrb2/Ubash3b/Actr3/Ralb/Rb1	23
GO:0045776	negative regulation of blood pressure	8/576	61/23328	0.000122551	0.00104983	0.00066357	Cd36/Scpep1/Ptafr/Adrb1/Adrb2/Rnpep/Kcnk6/Prcp	8
GO:0035296	regulation of tube diameter	14/576	176/23328	0.000127005	0.00108404	0.00068519	Ednrb/Scpep1/Ptafr/Alox5/Adrb1/Snta1/Adrb2/Atp2b1/Cysltr1/Apoe/Rhoa/P2rx4/Add3/Gpx1	14
GO:0097746	regulation of blood vessel diameter	14/576	176/23328	0.000127005	0.00108404	0.00068519	Ednrb/Scpep1/Ptafr/Alox5/Adrb1/Snta1/Adrb2/Atp2b1/Cysltr1/Apoe/Rhoa/P2rx4/Add3/Gpx1	14
GO:1903036	positive regulation of response to wounding	9/576	78/23328	0.000128495	0.00109477	0.000691971	Cd36/Lrp1/Ccl2/Ptprj/Plek/Grn/Itgb1/Rtn4/Actg1	9
GO:0002495	antigen processing and presentation of peptide antigen via MHC class II	5/576	21/23328	0.000132215	0.00112443	0.000710717	Trem2/Ctss/Fcer1g/Unc93b1/Fcgr2b	5
GO:0046651	lymphocyte proliferation	20/576	317/23328	0.00013365	0.00113458	0.000717135	Aif1/Cd86/Cd180/Lgals3/Slc11a1/Itgam/Vsir/Tyrobp/Lilrb4a/Tnfrsf1b/Cd300a/Ncstn/Itgb2/Fcgr2b/Lyn/Cebpb/Sdc4/Pkn1/Gpr183/Cd151	20
GO:0035150	regulation of tube size	14/576	177/23328	0.000134856	0.0011407	0.000721002	Ednrb/Scpep1/Ptafr/Alox5/Adrb1/Snta1/Adrb2/Atp2b1/Cysltr1/Apoe/Rhoa/P2rx4/Add3/Gpx1	14
GO:0060401	cytosolic calcium ion transport	14/576	177/23328	0.000134856	0.0011407	0.000721002	P2ry6/Trpm2/Myo5a/Ccr5/Adrb1/Adrb2/Atp2b1/Cyba/P2rx4/Lyn/Chd7/Ubash3b/Slc8b1/Mcub	14
GO:0046850	regulation of bone remodeling	8/576	62/23328	0.000137704	0.00116269	0.000734906	Csf1r/Trf/Tnfrsf11a/Gpr137b/Atp6ap1/Adam8/Ubash3b/Idua	8
GO:0032602	chemokine production	9/576	79/23328	0.00014189	0.00119589	0.000755888	Trem2/Lrp1/Lpl/Il6ra/Sirpa/Klf4/Tlr7/Tlr2/Cd84	9
GO:0007254	JNK cascade	15/576	200/23328	0.000142435	0.0011962	0.000756085	Dab2/App/Trf/Ncf1/Sirpa/Dusp22/Tnfrsf11a/Ltbr/Zeb2/Fgd4/Cdc42/Mdfic/Fcgr2b/Cdc42se1/Dusp3	15
GO:0099173	postsynapse organization	15/576	200/23328	0.000142435	0.0011962	0.000756085	App/Lgmn/Nrp1/Ophn1/Cadm1/Apoe/Actb/Cdc42/Fcgr2b/Cfl1/Actr3/Nrp2/Actr2/Tanc2/Wasf2	15
GO:0120162	positive regulation of cold-induced thermogenesis	10/576	97/23328	0.000142824	0.00119733	0.000756798	Cd36/Cmklr1/Adrb1/Adrb2/Gatm/Il4ra/Appl2/Cebpb/Ucp2/Stat6	10
GO:0042176	regulation of protein catabolic process	23/576	395/23328	0.000143663	0.00120222	0.00075989	Dab2/App/Trem2/Lrp1/Hfe/Timp2/Nupr1/Adam9/Ophn1/Ctsa/Wwp1/Tnfsf12/Apoe/Tnfrsf1b/Anxa2/Snx3/Cst3/Ctsc/Snx9/Sdcbp/Adam8/Gga1/Gpx1	23
GO:0060249	anatomical structure homeostasis	24/576	422/23328	0.000148222	0.00123816	0.000782608	Csf1r/Rac3/Trf/Ctss/Pkib/Lmna/Tnfrsf11a/Cln8/Ctsh/Gpr137b/Adrb2/Tpp1/Dram2/Tep1/Itgb1/Atp6ap1/Lamp2/Lipa/Adam8/Ubash3b/Dclre1c/Idua/Rac1/Rb1	24
GO:0031331	positive regulation of cellular catabolic process	23/576	396/23328	0.000149079	0.00124312	0.000785738	Dab2/Hmox1/App/Trem2/Lrp1/Nupr1/Tlr2/Adam9/Adrb2/Apoe/Tnfrsf1b/Ctsc/Snx9/Qk/Daglb/Sptlc2/Tpcn1/Bnip3/Sh3glb1/Adam8/Zfp36l1/Bcl2l11/Ralb	23
GO:0032943	mononuclear cell proliferation	20/576	320/23328	0.000151599	0.0012619	0.000797608	Aif1/Cd86/Cd180/Lgals3/Slc11a1/Itgam/Vsir/Tyrobp/Lilrb4a/Tnfrsf1b/Cd300a/Ncstn/Itgb2/Fcgr2b/Lyn/Cebpb/Sdc4/Pkn1/Gpr183/Cd151	20
GO:0060999	positive regulation of dendritic spine development	8/576	63/23328	0.000154368	0.00127849	0.000808096	Grn/Camk1/Apoe/Cfl1/Actr3/Actr2/Rac1/Itsn1	8
GO:0033004	negative regulation of mast cell activation	4/576	12/23328	0.000155496	0.00127849	0.000808096	Hmox1/Cd300a/Cd84/Milr1	4
GO:0042989	sequestering of actin monomers	4/576	12/23328	0.000155496	0.00127849	0.000808096	Tmsb4x/Gsn/Twf1/Pfn1	4
GO:0060368	regulation of Fc receptor mediated stimulatory signaling pathway	4/576	12/23328	0.000155496	0.00127849	0.000808096	Ptprj/Lyn/Appl2/Rap1a	4
GO:0060586	multicellular organismal iron ion homeostasis	4/576	12/23328	0.000155496	0.00127849	0.000808096	Hfe/Slc11a1/Hyal2/Slc40a1	4
GO:1900272	negative regulation of long-term synaptic potentiation	4/576	12/23328	0.000155496	0.00127849	0.000808096	App/Cx3cr1/Tyrobp/Apoe	4
GO:1902947	regulation of tau-protein kinase activity	4/576	12/23328	0.000155496	0.00127849	0.000808096	C5ar1/App/Apoe/Rb1	4
GO:1901880	negative regulation of protein depolymerization	9/576	80/23328	0.00015643	0.00128393	0.000811535	Eps8/Gas2l1/Gsn/Arpc2/Twf1/Cfl1/Capzb/Add3/Lima1	9
GO:0046466	membrane lipid catabolic process	6/576	34/23328	0.000164792	0.00134538	0.000850373	Asah1/Hexa/Sgpl1/Psap/Hexb/Galc	6
GO:0099563	modification of synaptic structure	6/576	34/23328	0.000164792	0.00134538	0.000850373	Cyfip1/Cdc42/Rhoa/Cfl1/Pfn1/Itsn1	6
GO:0030195	negative regulation of blood coagulation	7/576	48/23328	0.000165061	0.00134538	0.000850373	Adrb2/Pros1/Apoe/Anxa2/Anxa5/Ubash3b/Sh2b3	7
GO:1902622	regulation of neutrophil migration	7/576	48/23328	0.000165061	0.00134538	0.000850373	C5ar1/C3ar1/Mpp1/Rtn4/Adam8/Rhog/Rac1	7
GO:0002700	regulation of production of molecular mediator of immune response	13/576	159/23328	0.000166915	0.00135813	0.000858436	Cd36/Hmox1/Hfe/Tlr2/Nlrp3/Vsir/Fcer1g/Tnfrsf1b/Il4ra/Rtn4/Fcgr2b/Pkn1/Stat6	13
GO:0002504	antigen processing and presentation of peptide or polysaccharide antigen via MHC class II	5/576	22/23328	0.000167643	0.00135936	0.00085921	Trem2/Ctss/Fcer1g/Unc93b1/Fcgr2b	5
GO:0031649	heat generation	5/576	22/23328	0.000167643	0.00135936	0.00085921	Ednrb/Tnfrsf11a/Ccr5/Adrb1/Adrb2	5
GO:0045088	regulation of innate immune response	14/576	181/23328	0.00017061	0.00138103	0.000872911	Ccr1/Trem2/Tlr2/Ifi204/Cadm1/Grn/Apoe/Lamp1/Ifi211/Myo1f/Arrb2/Appl2/Adam8/Samhd1	14
GO:0006879	cellular iron ion homeostasis	8/576	64/23328	0.000172657	0.0013952	0.000881865	Hmox1/Trf/Hfe/Slc11a1/Ftl1/Slc40a1/Atp6ap1/Fth1	8
GO:0060560	developmental growth involved in morphogenesis	18/576	275/23328	0.000181728	0.00146494	0.000925949	App/Nrp1/Lrp1/Raph1/Dpysl2/Cadm1/Ccr5/Cyfip1/Apoe/Picalm/Zeb2/Itgb1/Rtn4/Cfl1/Sh3glb1/Actr3/Nrp2/Iqgap1	18
GO:0098657	import into cell	17/576	251/23328	0.000181911	0.00146494	0.000925949	Folr2/Cd36/Trem2/Hfe/Ophn1/Trpm2/Slc9a9/Adrb1/Slc7a8/Cln8/Adrb2/Actb/Ap2m1/Itgb1/Slc36a1/Wnk1/Atp1b3	17
GO:0007409	axonogenesis	26/576	482/23328	0.000185159	0.00148855	0.000940871	Csf1r/App/Pmp22/Ptpro/Nrp1/Lrp1/Raph1/Etv1/Plxnb2/Dpysl2/Ccr5/Plxnd1/Cyfip1/Apoe/Picalm/Actb/Zeb2/Itgb1/Rtn4/Zswim8/Actr3/Nrp2/Klf7/Rhog/Vim/Rac1	26
GO:0045216	cell-cell junction organization	15/576	205/23328	0.00018685	0.00149958	0.000947841	Csf1r/Pmp22/Ptpro/Kifc3/Rhoc/Mtss1/Zfp703/Actb/Ctnna1/Itgb1/Cdc42/Rhoa/Actg1/Jup/Rac1	15
GO:1900047	negative regulation of hemostasis	7/576	49/23328	0.000188517	0.00151038	0.000954669	Adrb2/Pros1/Apoe/Anxa2/Anxa5/Ubash3b/Sh2b3	7
GO:0046330	positive regulation of JNK cascade	12/576	140/23328	0.000189791	0.001518	0.000959486	Dab2/App/Trf/Ncf1/Dusp22/Tnfrsf11a/Ltbr/Zeb2/Fgd4/Cdc42/Mdfic/Fcgr2b	12
GO:0043405	regulation of MAP kinase activity	19/576	301/23328	0.000193849	0.00154783	0.000978338	Dab2/App/Trf/Bmp2/Ptprj/Adam9/Tnfrsf11a/Hyal2/Apoe/Zeb2/Cd300a/Fgd4/Mdfic/Dusp3/Lyn/Adam8/Erp29/Sh2b3/Iqgap1	19
GO:0002446	neutrophil mediated immunity	6/576	35/23328	0.000194771	0.00154993	0.000979666	Anxa3/Ncf1/Itgam/Ptafr/Myo1f/Itgb2	6
GO:0034110	regulation of homotypic cell-cell adhesion	6/576	35/23328	0.000194771	0.00154993	0.000979666	Adrb2/Zfp703/Lgals1/Lyn/Ubash3b/Sh2b3	6
GO:0007041	lysosomal transport	10/576	101/23328	0.000199843	0.0015876	0.00100348	Lrp1/Rab7b/Hgsnat/Bin1/Grn/Lamp1/Psap/Lamp2/Rhob/Ap3d1	10
GO:0001909	leukocyte mediated cytotoxicity	12/576	141/23328	0.000202889	0.00160637	0.00101534	Fcgr3/Ncf1/Fcgr1/Ccl2/Itgam/Cadm1/Stx7/Ctsh/Tyrobp/Lamp1/Ctsc/Arrb2	12
GO:1902652	secondary alcohol metabolic process	12/576	141/23328	0.000202889	0.00160637	0.00101534	App/Pmp22/Lrp1/Abca1/Cebpa/Cln8/Soat1/Aplp2/Apoe/Npc2/Npc1/Lima1	12
GO:0031032	actomyosin structure organization	15/576	207/23328	0.000207717	0.00163908	0.00103602	Itgb5/Nrp1/Pdlim4/Rhoc/Epb41l2/Epb41l1/Itgb1/Nrap/Mef2a/Rhoa/Sdc4/Actg1/Rac1/Pfn1/Wasf2	15
GO:0031345	negative regulation of cell projection organization	15/576	207/23328	0.000207717	0.00163908	0.00103602	Dab2/Pmp22/Nrp1/Lrp1/Ccr5/Apoe/Ctsz/Itgb1/Rtn4/Lgals1/Rhoa/Cfl1/Capzb/Actr3/Vim	15
GO:0006907	pinocytosis	5/576	23/23328	0.000209884	0.00164788	0.00104158	Dab2/Ehd4/Snx5/Cdc42/Appl2	5
GO:0031579	membrane raft organization	5/576	23/23328	0.000209884	0.00164788	0.00104158	Pmp22/Anxa2/Gsn/Myadm/Npc1	5
GO:0034405	response to fluid shear stress	5/576	23/23328	0.000209884	0.00164788	0.00104158	Klf4/Abca1/Mtss1/Klf2/P2rx4	5
GO:0050819	negative regulation of coagulation	7/576	50/23328	0.000214592	0.00167926	0.00106142	Adrb2/Pros1/Apoe/Anxa2/Anxa5/Ubash3b/Sh2b3	7
GO:0042982	amyloid precursor protein metabolic process	8/576	66/23328	0.000214595	0.00167926	0.00106142	App/Bin1/Soat1/Apoe/Picalm/Ncstn/Itm2b/Lyn	8
GO:0099504	synaptic vesicle cycle	16/576	231/23328	0.000216676	0.00169274	0.00106993	Scamp5/Bin1/Ophn1/Adrb2/Grn/Ap1s2/Cyfip1/Picalm/Cltc/Actb/Ap2m1/Rap1b/Ap3d1/Rap1a/Actg1/Itsn1	16
GO:0001666	response to hypoxia	15/576	208/23328	0.000218887	0.00169513	0.00107144	Hmox1/Cybb/Ang/Bmp2/Ddah1/Adrb2/Pld2/Rtn4/Aqp1/Wtip/Bnip3/Adam8/Zfp36l1/Casp1/Ucp2	15
GO:0010744	positive regulation of macrophage derived foam cell differentiation	4/576	13/23328	0.000220227	0.00169513	0.00107144	Msr1/Cd36/Lpl/Pf4	4
GO:0032060	bleb assembly	4/576	13/23328	0.000220227	0.00169513	0.00107144	Pmp22/Emp1/Emp3/Actr3	4
GO:0032486	Rap protein signal transduction	4/576	13/23328	0.000220227	0.00169513	0.00107144	Timp2/Rap1b/Rap1a/Rap2b	4
GO:0032488	Cdc42 protein signal transduction	4/576	13/23328	0.000220227	0.00169513	0.00107144	Nrp1/Abca1/Apoe/Cdc42	4
GO:0044090	positive regulation of vacuole organization	4/576	13/23328	0.000220227	0.00169513	0.00107144	Grn/Anxa2/Sh3glb1/Ralb	4
GO:0071281	cellular response to iron ion	4/576	13/23328	0.000220227	0.00169513	0.00107144	Hmox1/Trf/Hfe/Slc40a1	4
GO:0099159	regulation of modification of postsynaptic structure	4/576	13/23328	0.000220227	0.00169513	0.00107144	Cyfip1/Cdc42/Rhoa/Itsn1	4
GO:1902285	semaphorin-plexin signaling pathway involved in neuron projection guidance	4/576	13/23328	0.000220227	0.00169513	0.00107144	Nrp1/Plxnb2/Plxnd1/Nrp2	4
GO:0050868	negative regulation of T cell activation	11/576	122/23328	0.000223874	0.00172039	0.00108741	Cd86/Dusp22/Lgals3/Hfe/Vsir/Il4ra/Cd300a/Tnfaip8l2/Dusp3/Cebpb/Sdc4	11
GO:0032872	regulation of stress-activated MAPK cascade	16/576	232/23328	0.000227541	0.00174136	0.00110066	Dab2/App/Trf/Ncf1/Sirpa/Dusp22/Bmp2/Tnfrsf11a/Ltbr/Zeb2/Fgd4/Cdc42/Mdfic/Fcgr2b/Cdc42se1/Dusp3	16
GO:0051817	modulation of process of other organism involved in symbiotic interaction	9/576	84/23328	0.000227618	0.00174136	0.00110066	Csf1r/Hyal2/Stom/Ccr5/Apoe/Anxa2/Aqp1/Cfl1/Bcl2l11	9
GO:0007204	positive regulation of cytosolic calcium ion concentration	20/576	330/23328	0.000227713	0.00174136	0.00110066	C5ar1/C3ar1/Cd36/P2ry6/Ccr1/Cx3cr1/Ednrb/Lrp1/Cmklr1/Trpm2/Myo5a/Ccr5/Adrb1/Adrb2/Cyba/P2rx4/Lyn/Chd7/Ubash3b/Slc8b1	20
GO:0015672	monovalent inorganic cation transport	26/576	489/23328	0.000231796	0.0017697	0.00111858	Trem2/P2ry12/Bin1/Trpm2/Stom/Slc9a9/Alox5/Snta1/Adrb2/Atp6v0a1/Itgb1/Atp6ap1/Fxyd2/Slc36a1/Atp6v0b/Aqp1/P2rx4/Atp6v1b2/Wnk1/Kcnk6/Tpcn1/Atp1b3/Slc8b1/Gnaq/Cd63/Fxyd5	26
GO:0010595	positive regulation of endothelial cell migration	10/576	103/23328	0.000234854	0.00179014	0.0011315	Anxa3/Hmox1/Lgmn/Nrp1/Rin2/Grn/Rhob/P2rx4/Hdac9/Rras	10
GO:0046847	filopodium assembly	8/576	67/23328	0.000238499	0.00181205	0.00114534	Nrp1/Trpm2/Fgd4/Arpc2/Cdc42/Capzb/Actr3/Srgap2	8
GO:1903307	positive regulation of regulated secretory pathway	8/576	67/23328	0.000238499	0.00181205	0.00114534	Scamp5/Itgam/Ptafr/Fcer1g/Lamp1/Pld2/Il4ra/Itgb2	8
GO:0034767	positive regulation of ion transmembrane transport	14/576	187/23328	0.00023949	0.00181665	0.00114825	P2ry6/Trem2/Ctss/Ccl2/Ptafr/Alox5/Adrb1/Ifngr2/Adrb2/Itgb1/Wnk1/Cfl1/Atp1b3/Slc9a3r2	14
GO:0002040	sprouting angiogenesis	11/576	123/23328	0.000240492	0.00181853	0.00114944	Hmox1/Nrp1/Klf4/Alox5/Itgb1/Klf2/Rtn4/Cdc42/Rhoa/Hdac9/Glul	11
GO:0051403	stress-activated MAPK cascade	17/576	257/23328	0.000240511	0.00181853	0.00114944	Dab2/App/Trf/Ncf1/Sirpa/Dusp22/Bmp2/Tnfrsf11a/Ltbr/Zeb2/Fgd4/Cdc42/Mdfic/Fcgr2b/Cdc42se1/Dusp3/Zfp36l1	17
GO:0031663	lipopolysaccharide-mediated signaling pathway	7/576	51/23328	0.000243499	0.00183816	0.00116185	Trem2/Ccl12/Cd14/Ly86/Cd180/Cd84/Lyn	7
GO:0090316	positive regulation of intracellular protein transport	12/576	144/23328	0.000246903	0.00185493	0.00117245	Gas6/Ccl2/Itgam/Hyal2/Stom/Camk1/Tnfrsf1a/Arpc2/Cdc42/Sh3glb1/Actr3/Jup	12
GO:0106106	cold-induced thermogenesis	12/576	144/23328	0.000246903	0.00185493	0.00117245	Cd36/Cmklr1/Adrb1/Adrb2/Gatm/Tfe3/Il4ra/Appl2/Cebpb/Ucp2/Stat6/Rb1	12
GO:0120161	regulation of cold-induced thermogenesis	12/576	144/23328	0.000246903	0.00185493	0.00117245	Cd36/Cmklr1/Adrb1/Adrb2/Gatm/Tfe3/Il4ra/Appl2/Cebpb/Ucp2/Stat6/Rb1	12
GO:0042742	defense response to bacterium	25/576	464/23328	0.000249083	0.00186542	0.00117908	C5ar1/Cd36/Stab1/Colec12/Anxa3/App/Trem2/Ang/Trf/Mpeg1/Ncf1/Fcgr1/Tlr2/Hck/Nlrp3/Slc11a1/Fcer1g/Grn/Tnfrsf1a/Cyba/Lyz2/Irf8/Myo1f/Cebpb/Rab14	25
GO:0002718	regulation of cytokine production involved in immune response	9/576	85/23328	0.000249093	0.00186542	0.00117908	Cd36/Hmox1/Hfe/Tlr2/Nlrp3/Vsir/Fcer1g/Tnfrsf1b/Rtn4	9
GO:0045778	positive regulation of ossification	10/576	104/23328	0.000254201	0.00189763	0.00119944	Bmp2/Lmna/Cebpa/Ifi204/Alox5/Adrb2/Atp2b1/Cebpd/Atp6ap1/Cebpb	10
GO:1901222	regulation of NIK/NF-kappaB signaling	10/576	104/23328	0.000254201	0.00189763	0.00119944	App/Trem2/Cd14/Cd86/Tlr7/Tlr2/Nlrp3/Litaf/Tcim/Rhoa	10
GO:0050765	negative regulation of phagocytosis	5/576	24/23328	0.000259764	0.00193302	0.00122181	Sirpa/Tlr2/Snx3/Cd300a/Fcgr2b	5
GO:1903077	negative regulation of protein localization to plasma membrane	5/576	24/23328	0.000259764	0.00193302	0.00122181	Pid1/Dab2/Picalm/Cltc/Ap2m1	5
GO:0098751	bone cell development	6/576	37/23328	0.000267544	0.00198777	0.00125641	Tyrobp/Anxa2/Atp6ap1/Abi1/Sh2b3/Wasf2	6
GO:0042552	myelination	13/576	167/23328	0.000270954	0.00200993	0.00127042	Pmp22/Trf/Tlr2/Myo5a/Hexa/Cyfip1/Tnfrsf1b/Psap/Ctsc/Ncstn/Qk/Hexb/Galc	13
GO:0050867	positive regulation of cell activation	26/576	496/23328	0.000288568	0.00213722	0.00135088	Gas6/Trem2/Aif1/Cd86/Sirpa/Ccl2/Ptprj/Nlrp3/Cebpa/Itgam/Vsir/Ptafr/Tyrobp/Plek/Fcer1g/Lamp1/Pld2/Il4ra/Ctsc/Lgals1/Itgb2/Rhoa/Ap3d1/Adam8/Gpr183/Stat6	26
GO:0034394	protein localization to cell surface	8/576	69/23328	0.00029286	0.0021622	0.00136666	Hfe/Tyrobp/Fcer1g/Picalm/Rab11fip5/Tax1bp3/Gga1/Leprot	8
GO:1904377	positive regulation of protein localization to cell periphery	8/576	69/23328	0.00029286	0.0021622	0.00136666	Trem2/Lrp1/Lgals3/Myo5a/Epb41l2/Itgb1/Actr3/Rhog	8
GO:2000181	negative regulation of blood vessel morphogenesis	11/576	126/23328	0.000296732	0.00218322	0.00137995	Cd36/Stab1/Cx3cr1/Klf4/Pf4/Ccl2/Alox5/Adrb2/Klf2/Rtn4/Rhoa	11
GO:0043473	pigmentation	10/576	106/23328	0.000296915	0.00218322	0.00137995	Ednrb/Myo5a/Enpp1/Zeb2/Atp6ap2/Hps3/Ap3d1/Bcl2l11/Gnaq/Cd63	10
GO:0034103	regulation of tissue remodeling	9/576	87/23328	0.0002971	0.00218322	0.00137995	Csf1r/Trf/Tnfrsf11a/Gpr137b/Atp6ap1/Klf6/Adam8/Ubash3b/Idua	9
GO:0061351	neural precursor cell proliferation	14/576	191/23328	0.00029767	0.002184	0.00138044	C5ar1/Cx3cr1/Trf/Plxnb2/Ccr5/Grn/Gnai2/Ctnna1/Ctsz/Zeb2/Daglb/Rhoa/Lyn/Appl2	14
GO:0046479	glycosphingolipid catabolic process	4/576	14/23328	0.000302313	0.00221116	0.00139761	Hexa/Psap/Hexb/Galc	4
GO:1902950	regulation of dendritic spine maintenance	4/576	14/23328	0.000302313	0.00221116	0.00139761	App/Apoe/Fcgr2b/Cfl1	4
GO:0032874	positive regulation of stress-activated MAPK cascade	13/576	169/23328	0.000304279	0.00222208	0.00140452	Dab2/App/Trf/Ncf1/Dusp22/Bmp2/Tnfrsf11a/Ltbr/Zeb2/Fgd4/Cdc42/Mdfic/Fcgr2b	13
GO:0003094	glomerular filtration	5/576	25/23328	0.000318154	0.00231981	0.00146628	Gas6/Ptpro/Sulf2/Cyba/Aqp1	5
GO:0007272	ensheathment of neurons	13/576	170/23328	0.000322212	0.00234214	0.0014804	Pmp22/Trf/Tlr2/Myo5a/Hexa/Cyfip1/Tnfrsf1b/Psap/Ctsc/Ncstn/Qk/Hexb/Galc	13
GO:0008366	axon ensheathment	13/576	170/23328	0.000322212	0.00234214	0.0014804	Pmp22/Trf/Tlr2/Myo5a/Hexa/Cyfip1/Tnfrsf1b/Psap/Ctsc/Ncstn/Qk/Hexb/Galc	13
GO:0050672	negative regulation of lymphocyte proliferation	9/576	88/23328	0.00032383	0.00235026	0.00148553	Cd86/Vsir/Tyrobp/Cd300a/Fcgr2b/Lyn/Cebpb/Sdc4/Pkn1	9
GO:0045926	negative regulation of growth	17/576	264/23328	0.000329044	0.00238443	0.00150713	Dab2/Lgmn/Nrp1/Adam15/Acvrl1/Ptprj/Hyal2/Ccr5/Adrb1/Adrb2/Gas2l1/Enpp1/Rtn4/Cfl1/Actr3/Cdkn2c/Rb1	17
GO:0051592	response to calcium ion	11/576	128/23328	0.000340072	0.00246055	0.00155524	App/Lgmn/Adam9/Trpm2/Anxa5/Mef2a/Apobec1/Ncstn/Wnk1/Alox5ap/Iqgap1	11
GO:0048661	positive regulation of smooth muscle cell proliferation	10/576	108/23328	0.000345467	0.00249575	0.00157749	C3ar1/P2ry6/Hmox1/Aif1/Il6ra/Ptafr/Hpgd/Cyba/Gnai2/Gnaq	10
GO:0010639	negative regulation of organelle organization	23/576	420/23328	0.000346555	0.00249976	0.00158003	Eps8/Lmna/Nupr1/Tlr2/Gas2l1/Tmsb4x/Gsn/Myadm/Spi1/Apobec1/Arpc2/Slc35f6/Twf1/Arrb2/Cfl1/Bnip3/Capzb/Add3/Gpx1/Ssh2/Pfn1/Lima1/Wasf2	23
GO:1900024	regulation of substrate adhesion-dependent cell spreading	7/576	54/23328	0.000349478	0.00251699	0.00159092	Dab2/Rac3/Nrp1/Myadm/Arpc2/Coro1c/Rac1	7
GO:0032945	negative regulation of mononuclear cell proliferation	9/576	89/23328	0.000352514	0.00253111	0.00159984	Cd86/Vsir/Tyrobp/Cd300a/Fcgr2b/Lyn/Cebpb/Sdc4/Pkn1	9
GO:0051702	interaction with symbiont	9/576	89/23328	0.000352514	0.00253111	0.00159984	Csf1r/Ncf1/Pf4/Stom/Apoe/Anxa2/Aqp1/Cfl1/Gpx1	9
GO:0002437	inflammatory response to antigenic stimulus	8/576	71/23328	0.000356939	0.00255897	0.00161745	Cd68/Fcgr3/Fcgr1/Fcer1g/Lilrb4a/Cysltr1/Fcgr2b/Gpx1	8
GO:0042311	vasodilation	6/576	39/23328	0.000360119	0.00257002	0.00162443	Ednrb/Adrb1/Adrb2/Apoe/P2rx4/Gpx1	6
GO:0071827	plasma lipoprotein particle organization	6/576	39/23328	0.000360119	0.00257002	0.00162443	Pltp/Lpl/Abca1/Soat1/Apoe/Pla2g7	6
GO:1900026	positive regulation of substrate adhesion-dependent cell spreading	6/576	39/23328	0.000360119	0.00257002	0.00162443	Dab2/Rac3/Nrp1/Myadm/Arpc2/Rac1	6
GO:0002831	regulation of response to biotic stimulus	18/576	291/23328	0.000361474	0.00257188	0.00162561	Ccr1/Trem2/Ly86/Cd180/Tlr2/Ifi204/Cadm1/Grn/Apoe/Cyba/Lamp1/Ifi211/Cd84/Myo1f/Arrb2/Appl2/Adam8/Samhd1	18
GO:0071902	positive regulation of protein serine/threonine kinase activity	18/576	291/23328	0.000361474	0.00257188	0.00162561	Csf1r/Dab2/App/Trf/Bmp2/Adam9/Tnfrsf11a/Adrb2/Camk1/Zeb2/Fgd4/Mdfic/Tcim/Rhoa/Adam8/Erp29/Iqgap1/Ralb	18
GO:0006690	icosanoid metabolic process	11/576	129/23328	0.000363663	0.00258355	0.00163299	Ltc4s/Ncf1/Tlr2/Hpgds/Alox5/Dpep2/Hpgd/Tnfrsf1a/Daglb/Alox5ap/Gpx1	11
GO:0051146	striated muscle cell differentiation	19/576	317/23328	0.000371716	0.00263677	0.00166663	Pmp22/Bmp2/Lmna/Adrb1/Ehd1/Il4ra/Myof/Capn2/Itgb1/Nrap/Mef2a/Arrb2/Cd53/Hdac9/Capzb/Actg1/Casp1/Gpx1/Rb1	19
GO:0048588	developmental cell growth	17/576	267/23328	0.000374882	0.00265523	0.00167829	App/Nrp1/Lrp1/Raph1/Dpysl2/Ccr5/Adrb1/Cyfip1/Apoe/Picalm/Zeb2/Itgb1/Rtn4/Sh3glb1/Actr3/Nrp2/Iqgap1	17
GO:0044242	cellular lipid catabolic process	15/576	219/23328	0.000380356	0.00268995	0.00170024	Lrp1/Lpl/Abhd12/Aoah/Asah1/Hpgd/Hexa/Sgpl1/Pld2/Psap/Abcd4/Daglb/Hexb/Pla2g7/Galc	15
GO:0043409	negative regulation of MAPK cascade	13/576	173/23328	0.000381512	0.00269028	0.00170045	Dab2/Sirpa/Klf4/Ptprj/Hyal2/Apoe/Cd300a/Cdc42se1/Dusp3/Lyn/Atf3/Dok2/Sh2b3	13
GO:0034764	positive regulation of transmembrane transport	16/576	243/23328	0.000381942	0.00269028	0.00170045	P2ry6/Trem2/Ctss/Ccl2/Ptafr/Alox5/Adrb1/Ifngr2/Adrb2/Itgb1/Mef2a/Wnk1/Cfl1/Rap1a/Atp1b3/Slc9a3r2	16
GO:0043242	negative regulation of protein-containing complex disassembly	9/576	90/23328	0.000383264	0.00269028	0.00170045	Eps8/Gas2l1/Gsn/Arpc2/Twf1/Cfl1/Capzb/Add3/Lima1	9
GO:1900076	regulation of cellular response to insulin stimulus	9/576	90/23328	0.000383264	0.00269028	0.00170045	Pid1/Lpl/Ptprj/Myo5a/Enpp1/Atp2b1/Snx5/Gnai2/Appl2	9
GO:1903035	negative regulation of response to wounding	9/576	90/23328	0.000383264	0.00269028	0.00170045	Alox5/Adrb2/Pros1/Apoe/Anxa2/Anxa5/Rtn4/Ubash3b/Sh2b3	9
GO:0033622	integrin activation	5/576	26/23328	0.000385962	0.00269314	0.00170226	P2ry12/Plek/Rap1b/Piezo1/Tln1	5
GO:0065005	protein-lipid complex assembly	5/576	26/23328	0.000385962	0.00269314	0.00170226	Abca1/Bin1/Soat1/Apoe/Snx9	5
GO:0097205	renal filtration	5/576	26/23328	0.000385962	0.00269314	0.00170226	Gas6/Ptpro/Sulf2/Cyba/Aqp1	5
GO:1904376	negative regulation of protein localization to cell periphery	5/576	26/23328	0.000385962	0.00269314	0.00170226	Pid1/Dab2/Picalm/Cltc/Ap2m1	5
GO:0002706	regulation of lymphocyte mediated immunity	14/576	196/23328	0.00038709	0.00269701	0.00170471	Fcgr3/Dusp22/Hfe/Fcgr1/Nlrp3/Vsir/Cadm1/Stx7/Fcer1g/Tnfrsf1b/Lamp1/Fcgr2b/Arrb2/Stat6	14
GO:0006826	iron ion transport	7/576	55/23328	0.000392032	0.00272214	0.00172059	Trf/Hfe/Slc11a1/Cltc/Snx3/Slc40a1/Fth1	7
GO:0051496	positive regulation of stress fiber assembly	7/576	55/23328	0.000392032	0.00272214	0.00172059	Nrp1/Pdlim4/Rhoc/Rhoa/Sdc4/Rac1/Pfn1	7
GO:0045123	cellular extravasation	8/576	72/23328	0.000393012	0.00272214	0.00172059	Cx3cr1/Sirpa/Ccl2/Itgam/Ptafr/Itgb1/Itgb2/Adam8	8
GO:0061045	negative regulation of wound healing	8/576	72/23328	0.000393012	0.00272214	0.00172059	Alox5/Adrb2/Pros1/Apoe/Anxa2/Anxa5/Ubash3b/Sh2b3	8
GO:0038061	NIK/NF-kappaB signaling	10/576	110/23328	0.000400464	0.00276561	0.00174806	App/Trem2/Cd14/Cd86/Tlr7/Tlr2/Nlrp3/Litaf/Tcim/Rhoa	10
GO:0051283	negative regulation of sequestering of calcium ion	10/576	110/23328	0.000400464	0.00276561	0.00174806	P2ry6/Trpm2/Myo5a/Ccr5/Cyba/Lyn/Chd7/Ubash3b/Slc8b1/Anxa6	10
GO:0010885	regulation of cholesterol storage	4/576	15/23328	0.000404222	0.00276856	0.00174992	Msr1/Cd36/Lpl/Ehd1	4
GO:0019377	glycolipid catabolic process	4/576	15/23328	0.000404222	0.00276856	0.00174992	Hexa/Psap/Hexb/Galc	4
GO:0051764	actin crosslink formation	4/576	15/23328	0.000404222	0.00276856	0.00174992	Aif1/Eps8/Gas2l1/Marcks	4
GO:0090594	inflammatory response to wounding	4/576	15/23328	0.000404222	0.00276856	0.00174992	Hmox1/Clec10a/Alox5/Grn	4
GO:1900029	positive regulation of ruffle assembly	4/576	15/23328	0.000404222	0.00276856	0.00174992	Eps8/P2ry12/Cyfip1/Pfn1	4
GO:0002764	immune response-regulating signaling pathway	20/576	345/23328	0.000404422	0.00276856	0.00174992	C5ar1/C3ar1/Cmklr1/Dusp22/Lgals3/Cmtm3/Tlr2/Ptprj/Ctsh/Fcer1g/Themis2/Cd300a/Fcgr2b/Fyb/Dusp3/Lyn/Appl2/Wnk1/Rap1a/Nfam1	20
GO:0002822	regulation of adaptive immune response based on somatic recombination of immune receptors built from immunoglobulin superfamily domains	14/576	197/23328	0.000407489	0.00278549	0.00176063	Fcgr3/Dusp22/Hfe/Fcgr1/Nlrp3/Slc11a1/Vsir/Stx7/Fcer1g/Tnfrsf1b/Il4ra/Fcgr2b/Pkn1/Stat6	14
GO:0034105	positive regulation of tissue remodeling	6/576	40/23328	0.000414923	0.00283219	0.00179015	Trf/Tnfrsf11a/Atp6ap1/Klf6/Adam8/Idua	6
GO:0031667	response to nutrient levels	20/576	346/23328	0.000419599	0.00285996	0.0018077	Gas6/Rnase4/Cd68/Lpl/Hfe/Adrb1/Adrb2/Gas2l1/Gatm/Apoe/Gabarap/Arsb/Lamp2/Appl2/Sh3glb1/Atf3/Glul/Ncoa1/Fes/Ralb	20
GO:1990138	neuron projection extension	14/576	198/23328	0.000428798	0.00291843	0.00184466	Nrp1/Lrp1/Raph1/Dpysl2/Ccr5/Cyfip1/Apoe/Picalm/Itgb1/Rtn4/Sh3glb1/Actr3/Nrp2/Iqgap1	14
GO:0016241	regulation of macroautophagy	10/576	111/23328	0.000430581	0.00292633	0.00184965	Hmox1/Nupr1/Tlr2/Adrb2/Atp6v0a1/Sptlc2/Npc1/Bnip3/Sh3glb1/Ralb	10
GO:0007618	mating	7/576	56/23328	0.000438629	0.00297244	0.00187879	App/Pmp22/Ednrb/Grn/Aplp2/Hexb/Ncoa1	7
GO:0050873	brown fat cell differentiation	7/576	56/23328	0.000438629	0.00297244	0.00187879	Metrnl/Cebpa/Adrb1/Adrb2/Tfe3/Cebpb/Bnip3	7
GO:0010469	regulation of signaling receptor activity	11/576	132/23328	0.000442843	0.00299668	0.00189411	App/Ncf1/Hfe/Ccl2/Ptprj/Ifngr2/Adrb2/Aplp2/Itgb1/Cfl1/Dlgap4	11
GO:0044403	symbiotic process	21/576	374/23328	0.000446194	0.00301502	0.00190571	Csf1r/Gas6/Ncf1/Pf4/Hyal2/Stom/Ccr5/Ctsb/Apoe/Trim26/Anxa2/Snx3/Gsn/Lgals1/Mdfic/Aqp1/Cfl1/Npc1/Bcl2l11/Gpx1/Pfn1	21
GO:2001257	regulation of cation channel activity	13/576	176/23328	0.000449845	0.00303533	0.00191854	P2ry6/App/Trem2/Ctss/Ahnak/Ccl2/Stom/Myo5a/Adrb1/Ifngr2/Adrb2/Itgb1/Cfl1	13
GO:0030308	negative regulation of cell growth	14/576	199/23328	0.00045105	0.00303909	0.00192092	Dab2/Nrp1/Adam15/Acvrl1/Ptprj/Hyal2/Ccr5/Gas2l1/Enpp1/Rtn4/Cfl1/Actr3/Cdkn2c/Rb1	14
GO:0051480	regulation of cytosolic calcium ion concentration	21/576	375/23328	0.00046204	0.00307874	0.00194598	C5ar1/C3ar1/Cd36/P2ry6/Ccr1/Cx3cr1/Ednrb/Lrp1/Cmklr1/Trpm2/Myo5a/Ccr5/Adrb1/Adrb2/Atp2b1/Cyba/P2rx4/Lyn/Chd7/Ubash3b/Slc8b1	21
GO:0030038	contractile actin filament bundle assembly	10/576	112/23328	0.000462556	0.00307874	0.00194598	Itgb5/Nrp1/Pdlim4/Rhoc/Rhoa/Sdc4/Actg1/Rac1/Pfn1/Wasf2	10
GO:0038127	ERBB signaling pathway	10/576	112/23328	0.000462556	0.00307874	0.00194598	App/Lgmn/Ncf1/Ptprj/Aplp2/Hip1/Rtn4/Mvp/Dusp3/Iqgap1	10
GO:0043149	stress fiber assembly	10/576	112/23328	0.000462556	0.00307874	0.00194598	Itgb5/Nrp1/Pdlim4/Rhoc/Rhoa/Sdc4/Actg1/Rac1/Pfn1/Wasf2	10
GO:0051282	regulation of sequestering of calcium ion	10/576	112/23328	0.000462556	0.00307874	0.00194598	P2ry6/Trpm2/Myo5a/Ccr5/Cyba/Lyn/Chd7/Ubash3b/Slc8b1/Anxa6	10
GO:0003071	renal system process involved in regulation of systemic arterial blood pressure	5/576	27/23328	0.000464135	0.00307874	0.00194598	Gas6/Ptpro/Adrb1/Cyba/Rhoa	5
GO:0010742	macrophage derived foam cell differentiation	5/576	27/23328	0.000464135	0.00307874	0.00194598	Msr1/Cd36/Lpl/Pf4/Soat1	5
GO:0045780	positive regulation of bone resorption	5/576	27/23328	0.000464135	0.00307874	0.00194598	Trf/Tnfrsf11a/Atp6ap1/Adam8/Idua	5
GO:0046852	positive regulation of bone remodeling	5/576	27/23328	0.000464135	0.00307874	0.00194598	Trf/Tnfrsf11a/Atp6ap1/Adam8/Idua	5
GO:0150077	regulation of neuroinflammatory response	5/576	27/23328	0.000464135	0.00307874	0.00194598	Trem2/Nupr1/Grn/Tnfrsf1b/Ctsc	5
GO:1904994	regulation of leukocyte adhesion to vascular endothelial cell	5/576	27/23328	0.000464135	0.00307874	0.00194598	Klf4/Ptafr/Alox5/Itgb2/Rhoa	5
GO:0098801	regulation of renal system process	6/576	41/23328	0.000476022	0.00315315	0.00199301	Gas6/Ednrb/Ptpro/Adrb1/Cyba/Gnai2	6
GO:0043030	regulation of macrophage activation	7/576	57/23328	0.000489541	0.00323813	0.00204673	Trem2/Cebpa/Gpr137b/Grn/Il4ra/Ctsc/Cd84	7
GO:0051208	sequestering of calcium ion	10/576	113/23328	0.000496477	0.0032794	0.00207282	P2ry6/Trpm2/Myo5a/Ccr5/Cyba/Lyn/Chd7/Ubash3b/Slc8b1/Anxa6	10
GO:0032869	cellular response to insulin stimulus	14/576	201/23328	0.000498519	0.00328519	0.00207647	Pid1/Lpl/Ptprj/Myo5a/Enpp1/Cyfip1/Atp2b1/Snx5/Gnai2/Ptpra/Appl2/Hdac9/Rab31/Zfp36l1	14
GO:0007611	learning or memory	18/576	299/23328	0.000498751	0.00328519	0.00207647	App/Cx3cr1/Lgmn/Pirb/Tifab/Tlr2/Adrb1/Cln8/Adrb2/Gatm/Ap1s2/Apoe/Picalm/Itgb1/Ncstn/Man2b1/Casp1/Idua	18
GO:0002698	negative regulation of immune effector process	11/576	134/23328	0.00050327	0.00331032	0.00209236	Hmox1/Dusp22/Lgals3/Hfe/Vsir/Grn/Il4ra/Cd300a/Cd84/Fcgr2b/Arrb2	11
GO:0009991	response to extracellular stimulus	21/576	378/23328	0.000512554	0.00336668	0.00212798	Gas6/Rnase4/Cd68/Lpl/Hfe/Adrb1/Adrb2/Gas2l1/Gatm/Lilrb4a/Apoe/Gabarap/Arsb/Lamp2/Appl2/Sh3glb1/Atf3/Glul/Ncoa1/Fes/Ralb	21
GO:0097755	positive regulation of blood vessel diameter	8/576	75/23328	0.000519379	0.00340201	0.00215031	Ednrb/Scpep1/Ptafr/Adrb1/Adrb2/Apoe/P2rx4/Gpx1	8
GO:1903670	regulation of sprouting angiogenesis	8/576	75/23328	0.000519379	0.00340201	0.00215031	Hmox1/Nrp1/Klf4/Alox5/Klf2/Rhoa/Hdac9/Glul	8
GO:0016050	vesicle organization	17/576	275/23328	0.000525041	0.00343431	0.00217073	Rab7b/Abca1/Stx7/Ap1s2/Anxa2/Picalm/Snx3/Ap2m1/Zeb2/Sdcbp/Aqp1/Ap3d1/Coro1c/Sdc4/Rab14/Rab5c/Lamtor1	17
GO:0019886	antigen processing and presentation of exogenous peptide antigen via MHC class II	4/576	16/23328	0.000528484	0.00343765	0.00217284	Ctss/Fcer1g/Unc93b1/Fcgr2b	4
GO:0072673	lamellipodium morphogenesis	4/576	16/23328	0.000528484	0.00343765	0.00217284	Snx2/Abi1/Coro1c/Wasf2	4
GO:0090136	epithelial cell-cell adhesion	4/576	16/23328	0.000528484	0.00343765	0.00217284	Itgb5/Kifc3/Ctnna1/Serpinb8	4
GO:2001212	regulation of vasculogenesis	4/576	16/23328	0.000528484	0.00343765	0.00217284	Rin2/Rtn4/Rras/Rap1a	4
GO:1904035	regulation of epithelial cell apoptotic process	9/576	94/23328	0.000529207	0.00343765	0.00217284	Gas6/Hmox1/Ccl12/Nupr1/Gsn/Arrb2/Cast/Zfp36l1/Rb1	9
GO:0060402	calcium ion transport into cytosol	12/576	157/23328	0.000543443	0.00352113	0.0022256	P2ry6/Trpm2/Myo5a/Ccr5/Adrb1/Adrb2/Cyba/P2rx4/Lyn/Chd7/Ubash3b/Slc8b1	12
GO:0021700	developmental maturation	19/576	327/23328	0.000543942	0.00352113	0.0022256	C1qa/Rac3/App/Pmp22/Cx3cr1/Ednrb/Bmp2/Cebpa/Myo5a/Ctsl/Picalm/Klf2/Rhoa/Ap3d1/Gnaq/Rac1/Cd63/Pfn1/Rb1	19
GO:0001755	neural crest cell migration	7/576	58/23328	0.000545052	0.00352113	0.0022256	Ednrb/Nrp1/Zeb2/Cfl1/Coro1c/Nrp2/Anxa6	7
GO:0032653	regulation of interleukin-10 production	7/576	58/23328	0.000545052	0.00352113	0.0022256	Trem2/Tlr2/Vsir/Tyrobp/Fcer1g/Cd84/Fcgr2b	7
GO:0034599	cellular response to oxidative stress	17/576	276/23328	0.000547029	0.00352905	0.00223061	Cd36/Hmox1/App/Aif1/Ncf1/Sirpa/Itgam/Trpm2/Alox5/Psap/Aldh3b1/Aqp1/Rhob/Cfl1/Bnip3/Gpx1/Stat6	17
GO:0090077	foam cell differentiation	5/576	28/23328	0.000553655	0.0035669	0.00225454	Msr1/Cd36/Lpl/Pf4/Soat1	5
GO:0050807	regulation of synapse organization	17/576	277/23328	0.000569804	0.003665	0.00231654	App/Ptpro/Tlr2/Cyfip1/Camk1/Apoe/Picalm/Adgre5/Cdc42/Fcgr2b/Rhoa/Cfl1/Actr3/Nrp2/Actr2/Itsn1/Tanc2	17
GO:0097553	calcium ion transmembrane import into cytosol	11/576	136/23328	0.00057044	0.003665	0.00231654	P2ry6/Trpm2/Myo5a/Ccr5/Adrb1/Adrb2/Cyba/Lyn/Chd7/Ubash3b/Slc8b1	11
GO:0051492	regulation of stress fiber assembly	9/576	95/23328	0.00057204	0.00367026	0.00231987	Nrp1/Pdlim4/Rhoc/Rhoa/Sdc4/Actg1/Rac1/Pfn1/Wasf2	9
GO:0032386	regulation of intracellular transport	19/576	329/23328	0.000585644	0.00375243	0.0023718	Cd36/Gas6/Dab2/Ccl2/Itgam/Hyal2/Stom/Camk1/Anxa2/Tnfrsf1a/Snx3/Ehd1/Lamp1/Arpc2/Cdc42/Mdfic/Sh3glb1/Actr3/Jup	19
GO:0010506	regulation of autophagy	17/576	278/23328	0.000593388	0.00379688	0.0023999	Hmox1/Trem2/Nupr1/Tlr2/Ctsa/Gpr137b/Adrb2/Atp6v0a1/Dram2/Sptlc2/Tpcn1/Npc1/Bnip3/Sh3glb1/Casp1/Bcl2l11/Ralb	17
GO:0016236	macroautophagy	14/576	205/23328	0.00060631	0.00386765	0.00244463	Hmox1/Nupr1/Tlr2/Adrb2/Atp6v0a1/Ctsd/Gabarap/Lamp2/Sptlc2/Npc1/Bnip3/Sh3glb1/Wdfy3/Ralb	14
GO:0010256	endomembrane system organization	22/576	410/23328	0.000606882	0.00386765	0.00244463	Kifc3/Lmna/Abca1/Bin1/Myo5a/Mtss1/Cltc/Snx3/Gsn/Psap/Myof/Rtn4/Snx9/Cdc42/Aqp1/Syngr2/Ap3d1/Coro1c/Sh3glb1/Rab5c/Lamtor1/Anxa6	22
GO:0002429	immune response-activating cell surface receptor signaling pathway	19/576	330/23328	0.000607511	0.00386765	0.00244463	C5ar1/C3ar1/Cmklr1/Dusp22/Lgals3/Cmtm3/Tlr2/Ptprj/Fcer1g/Themis2/Cd300a/Fcgr2b/Fyb/Dusp3/Lyn/Appl2/Wnk1/Rap1a/Nfam1	19
GO:0009266	response to temperature stimulus	12/576	159/23328	0.00060856	0.00386765	0.00244463	Hmox1/Pmp22/Metrnl/Ccl2/Trpm2/Adrb1/Adrb2/Myof/Tcim/Arrb2/Appl2/Ucp2	12
GO:1990845	adaptive thermogenesis	12/576	159/23328	0.00060856	0.00386765	0.00244463	Cd36/Cmklr1/Adrb1/Adrb2/Gatm/Tfe3/Il4ra/Appl2/Cebpb/Ucp2/Stat6/Rb1	12
GO:0060998	regulation of dendritic spine development	9/576	96/23328	0.00061767	0.00391708	0.00247588	Grn/Camk1/Apoe/Cfl1/Actr3/Actr2/Rac1/Itsn1/Tanc2	9
GO:0048813	dendrite morphogenesis	13/576	182/23328	0.000618004	0.00391708	0.00247588	Nrp1/Picalm/Itgb1/Mef2a/Cdc42/Cfl1/Abi1/Sh3glb1/Actr3/Klf7/Actr2/Rac1/Tanc2	13
GO:1901224	positive regulation of NIK/NF-kappaB signaling	8/576	77/23328	0.000620549	0.00392792	0.00248272	App/Trem2/Cd14/Cd86/Tlr7/Tlr2/Tcim/Rhoa	8
GO:0002757	immune response-activating signal transduction	19/576	331/23328	0.00063008	0.00398288	0.00251747	C5ar1/C3ar1/Cmklr1/Dusp22/Lgals3/Cmtm3/Tlr2/Ptprj/Fcer1g/Themis2/Cd300a/Fcgr2b/Fyb/Dusp3/Lyn/Appl2/Wnk1/Rap1a/Nfam1	19
GO:0071496	cellular response to external stimulus	17/576	280/23328	0.000643082	0.00404952	0.00255959	Gas6/Rnase4/Cd68/Lpl/Gas2l1/Gabarap/Lamp2/Arhgdia/Aqp1/Piezo1/Sh3glb1/Atf3/Glul/Ncoa1/Fes/Rac1/Ralb	17
GO:0010950	positive regulation of endopeptidase activity	12/576	160/23328	0.000643497	0.00404952	0.00255959	App/Lgmn/Nlrp3/Vsir/Hip1/Picalm/Gsn/Ctsd/Rhoa/Lyn/Casp1/Bcl2l11	12
GO:0035023	regulation of Rho protein signal transduction	11/576	138/23328	0.000644927	0.00404952	0.00255959	Stard8/Nrp1/Eps8/Abca1/Ophn1/Apoe/Itgb1/Fgd4/Arhgdia/Cdc42se1/Itsn1	11
GO:0048675	axon extension	11/576	138/23328	0.000644927	0.00404952	0.00255959	Nrp1/Lrp1/Raph1/Dpysl2/Ccr5/Cyfip1/Apoe/Itgb1/Rtn4/Actr3/Nrp2	11
GO:0071887	leukocyte apoptotic process	11/576	138/23328	0.000644927	0.00404952	0.00255959	Gas6/Mertk/Lgals3/Itgam/Ccr5/Fcer1g/Fcgr2b/Lyn/Adam8/Bcl2l11/Pkn1	11
GO:0062197	cellular response to chemical stress	19/576	332/23328	0.000653368	0.00408884	0.00258444	Cd36/Hmox1/App/Aif1/Ncf1/Sirpa/Itgam/Trpm2/Serpinb6a/Alox5/Psap/Aldh3b1/Aqp1/Rhob/Cfl1/Bnip3/Zfp36l1/Gpx1/Stat6	19
GO:0071901	negative regulation of protein serine/threonine kinase activity	10/576	117/23328	0.00065348	0.00408884	0.00258444	Pkib/Ptprj/Hyal2/Apoe/Cd300a/Dusp3/Lyn/Cdkn2c/Sh2b3/Rb1	10
GO:0003085	negative regulation of systemic arterial blood pressure	5/576	29/23328	0.000655535	0.00408884	0.00258444	Cd36/Adrb1/Adrb2/Kcnk6/Prcp	5
GO:0030318	melanocyte differentiation	5/576	29/23328	0.000655535	0.00408884	0.00258444	Ednrb/Myo5a/Enpp1/Zeb2/Gnaq	5
GO:0090314	positive regulation of protein targeting to membrane	5/576	29/23328	0.000655535	0.00408884	0.00258444	Ccl2/Itgam/Stom/Arpc2/Actr3	5
GO:0001570	vasculogenesis	9/576	97/23328	0.000666234	0.00414458	0.00261967	Nrp1/Ptprj/Rin2/Sgpl1/Rtn4/Qk/Rras/Rap1a/Zfp36l1	9
GO:0006885	regulation of pH	9/576	97/23328	0.000666234	0.00414458	0.00261967	Ednrb/Slc11a1/Slc9a9/Atp6v0a1/Grn/Atp6ap1/Atp6ap2/Mafg/Lacc1	9
GO:0072678	T cell migration	7/576	60/23328	0.000671049	0.00416068	0.00262984	App/Aif1/Ccl2/Rhoa/Wnk1/Adam8/Gpr183	7
GO:2000401	regulation of lymphocyte migration	7/576	60/23328	0.000671049	0.00416068	0.00262984	App/Ccl12/Aif1/Rhoa/Wnk1/Adam8/Slc8b1	7
GO:0046718	viral entry into host cell	8/576	78/23328	0.000676784	0.00416068	0.00262984	Gas6/Hyal2/Ctsb/Trim26/Snx3/Gsn/Lgals1/Npc1	8
GO:0010934	macrophage cytokine production	4/576	17/23328	0.000677669	0.00416068	0.00262984	Cd36/Gas6/Tlr2/Rtn4	4
GO:0030730	sequestering of triglyceride	4/576	17/23328	0.000677669	0.00416068	0.00262984	Lpl/Osbpl11/Enpp1/Plin2	4
GO:0033623	regulation of integrin activation	4/576	17/23328	0.000677669	0.00416068	0.00262984	P2ry12/Plek/Rap1b/Piezo1	4
GO:0034349	glial cell apoptotic process	4/576	17/23328	0.000677669	0.00416068	0.00262984	Gas6/Pmp22/Ccl12/Rb1	4
GO:0044794	positive regulation by host of viral process	4/576	17/23328	0.000677669	0.00416068	0.00262984	Csf1r/Stom/Apoe/Cfl1	4
GO:0051895	negative regulation of focal adhesion assembly	4/576	17/23328	0.000677669	0.00416068	0.00262984	Lrp1/Dusp22/Acvrl1/Coro1c	4
GO:0150118	negative regulation of cell-substrate junction organization	4/576	17/23328	0.000677669	0.00416068	0.00262984	Lrp1/Dusp22/Acvrl1/Coro1c	4
GO:0030534	adult behavior	13/576	184/23328	0.000684695	0.00418991	0.00264832	App/Pmp22/Abhd12/Eps8/Cln8/Hexa/Cstb/Ncstn/Arrb2/Npc1/Chd7/Mafg/Idua	13
GO:2001235	positive regulation of apoptotic signaling pathway	13/576	184/23328	0.000684695	0.00418991	0.00264832	Nupr1/Hyal2/Ctsh/Tnfsf12/Ltbr/Ctnna1/Gsn/Trps1/Ctsc/Bnip3/Sh3glb1/Atf3/Bcl2l11	13
GO:1901343	negative regulation of vasculature development	11/576	139/23328	0.000685104	0.00418991	0.00264832	Cd36/Stab1/Cx3cr1/Klf4/Pf4/Ccl2/Alox5/Adrb2/Klf2/Rtn4/Rhoa	11
GO:0033157	regulation of intracellular protein transport	15/576	232/23328	0.000694135	0.00423963	0.00267975	Cd36/Gas6/Ccl2/Itgam/Hyal2/Stom/Camk1/Tnfrsf1a/Snx3/Arpc2/Cdc42/Mdfic/Sh3glb1/Actr3/Jup	15
GO:0050770	regulation of axonogenesis	14/576	208/23328	0.000699585	0.00426738	0.00269729	Nrp1/Lrp1/Plxnb2/Dpysl2/Ccr5/Plxnd1/Cyfip1/Apoe/Picalm/Zeb2/Rtn4/Zswim8/Actr3/Vim	14
GO:0033628	regulation of cell adhesion mediated by integrin	6/576	44/23328	0.000702053	0.00427688	0.0027033	Rac3/P2ry12/Adam9/Piezo1/Lyn/Wnk1	6
GO:0007034	vacuolar transport	11/576	140/23328	0.00072734	0.0044252	0.00279704	Lrp1/Rab7b/Hgsnat/Bin1/Grn/Lamp1/Psap/Lamp2/Rhob/Ap3d1/Leprot	11
GO:0008202	steroid metabolic process	18/576	309/23328	0.000731833	0.00444678	0.00281068	Dab2/App/Pmp22/Lrp1/Bmp2/Abca1/Cebpa/Asah1/Cln8/Soat1/Aplp2/Apoe/Sgpl1/Lipa/Npc2/Npc1/Lamtor1/Lima1	18
GO:0060191	regulation of lipase activity	8/576	79/23328	0.000737054	0.00447273	0.00282708	Ang/Lrp1/Cd86/Ptafr/Rhoc/Rhoa/Hdac9/Gnaq	8
GO:0010812	negative regulation of cell-substrate adhesion	7/576	61/23328	0.000742151	0.00449786	0.00284297	Lrp1/Adam15/Dusp22/Acvrl1/Lgals1/Rhoa/Coro1c	7
GO:0036293	response to decreased oxygen levels	15/576	234/23328	0.000757979	0.00458197	0.00289613	Hmox1/Cybb/Ang/Bmp2/Ddah1/Adrb2/Pld2/Rtn4/Aqp1/Wtip/Bnip3/Adam8/Zfp36l1/Casp1/Ucp2	15
GO:2000116	regulation of cysteine-type endopeptidase activity	15/576	234/23328	0.000757979	0.00458197	0.00289613	Gas6/App/Lgmn/Klf4/Nlrp3/Hip1/Gsn/Ctsd/Rhoa/Aqp1/Arrb2/Cast/Casp1/Bcl2l11/Gpx1	15
GO:0010874	regulation of cholesterol efflux	5/576	30/23328	0.00077082	0.00464723	0.00293738	Pltp/Lrp1/Abca1/Apoe/Lamtor1	5
GO:0043552	positive regulation of phosphatidylinositol 3-kinase activity	5/576	30/23328	0.00077082	0.00464723	0.00293738	App/Cdc42/Lyn/Sh3glb1/Rac1	5
GO:0043502	regulation of muscle adaptation	9/576	99/23328	0.000772726	0.00464723	0.00293738	Aif1/Klf4/Lmna/Adrb1/Tnfrsf1b/Tnfrsf1a/Mef2a/Twf1/P2rx4	9
GO:0097061	dendritic spine organization	9/576	99/23328	0.000772726	0.00464723	0.00293738	App/Lgmn/Apoe/Cdc42/Fcgr2b/Cfl1/Actr3/Actr2/Tanc2	9
GO:0071526	semaphorin-plexin signaling pathway	6/576	45/23328	0.000793377	0.00476416	0.00301129	Nrp1/Plxnb2/Plxnd1/Arhgdia/Nrp2/Rac1	6
GO:0051091	positive regulation of DNA-binding transcription factor activity	16/576	260/23328	0.000795209	0.00476416	0.00301129	Cd36/Anxa3/App/Cx3cr1/Rab7b/Tlr2/Nlrp3/Tnfrsf11a/Trim26/Cd84/Ncoa3/Itgb2/Fcgr2b/Adam8/Jup/Nfam1	16
GO:0099003	vesicle-mediated transport in synapse	16/576	260/23328	0.000795209	0.00476416	0.00301129	Scamp5/Bin1/Ophn1/Adrb2/Grn/Ap1s2/Cyfip1/Picalm/Cltc/Actb/Ap2m1/Rap1b/Ap3d1/Rap1a/Actg1/Itsn1	16
GO:0030641	regulation of cellular pH	8/576	80/23328	0.000801568	0.00479005	0.00302766	Slc11a1/Slc9a9/Atp6v0a1/Grn/Atp6ap1/Atp6ap2/Mafg/Lacc1	8
GO:2001259	positive regulation of cation channel activity	8/576	80/23328	0.000801568	0.00479005	0.00302766	P2ry6/Trem2/Ctss/Ccl2/Adrb1/Ifngr2/Adrb2/Cfl1	8
GO:0051961	negative regulation of nervous system development	20/576	365/23328	0.000818247	0.00486381	0.00307427	Dab2/App/Pmp22/Ednrb/Nrp1/Lrp1/Tlr2/Ccr5/Apoe/Ctnna1/Ctsz/Itgb1/Ctsc/Rtn4/Lgals1/Rhoa/Appl2/Actr3/Vim/Srgap2	20
GO:0014911	positive regulation of smooth muscle cell migration	7/576	62/23328	0.000819081	0.00486381	0.00307427	P2ry6/Aif1/Lrp1/Myo5a/Tmsb4x/Arpc2/Iqgap1	7
GO:0032613	interleukin-10 production	7/576	62/23328	0.000819081	0.00486381	0.00307427	Trem2/Tlr2/Vsir/Tyrobp/Fcer1g/Cd84/Fcgr2b	7
GO:0032835	glomerulus development	7/576	62/23328	0.000819081	0.00486381	0.00307427	Cfh/C3ar1/Ptpro/Il6ra/Mtss1/Sulf2/Aqp1	7
GO:1903078	positive regulation of protein localization to plasma membrane	7/576	62/23328	0.000819081	0.00486381	0.00307427	Trem2/Lrp1/Lgals3/Myo5a/Itgb1/Actr3/Rhog	7
GO:0031669	cellular response to nutrient levels	13/576	188/23328	0.000836375	0.00496024	0.00313523	Gas6/Rnase4/Cd68/Lpl/Gas2l1/Gabarap/Lamp2/Sh3glb1/Atf3/Glul/Ncoa1/Fes/Ralb	13
GO:0030900	forebrain development	21/576	393/23328	0.000843777	0.00499543	0.00315747	Csf1r/Rac3/App/Cx3cr1/Nrp1/P2ry12/Bmp2/Ophn1/Itgam/Tyrobp/Aplp2/Pgap1/Zeb2/Rtn4/Rhoa/Aqp1/Chd7/Nrp2/Gnaq/Rac1/Srgap2	21
GO:0048660	regulation of smooth muscle cell proliferation	12/576	165/23328	0.000844433	0.00499543	0.00315747	C3ar1/P2ry6/Hmox1/Aif1/Ang/Il6ra/Klf4/Ptafr/Hpgd/Cyba/Gnai2/Gnaq	12
GO:0001820	serotonin secretion	4/576	18/23328	0.000854377	0.00501015	0.00316677	Fcgr3/Lgals3/Fcer1g/Cd300a	4
GO:0002281	macrophage activation involved in immune response	4/576	18/23328	0.000854377	0.00501015	0.00316677	Trem2/Cx3cr1/Tyrobp/Grn	4
GO:0002883	regulation of hypersensitivity	4/576	18/23328	0.000854377	0.00501015	0.00316677	Fcgr3/Fcgr1/Fcer1g/Fcgr2b	4
GO:0045342	MHC class II biosynthetic process	4/576	18/23328	0.000854377	0.00501015	0.00316677	Tmem106a/Pf4/Slc11a1/Spi1	4
GO:0071801	regulation of podosome assembly	4/576	18/23328	0.000854377	0.00501015	0.00316677	Hck/Gsn/Arpc2/Rhoa	4
GO:1905244	regulation of modification of synaptic structure	4/576	18/23328	0.000854377	0.00501015	0.00316677	Cyfip1/Cdc42/Rhoa/Itsn1	4
GO:1990000	amyloid fibril formation	4/576	18/23328	0.000854377	0.00501015	0.00316677	Cd36/App/Apoe/Gsn	4
GO:0002819	regulation of adaptive immune response	14/576	213/23328	0.000881993	0.00515922	0.003261	Fcgr3/Dusp22/Hfe/Fcgr1/Nlrp3/Slc11a1/Vsir/Stx7/Fcer1g/Tnfrsf1b/Il4ra/Fcgr2b/Pkn1/Stat6	14
GO:0008361	regulation of cell size	14/576	213/23328	0.000881993	0.00515922	0.003261	Nrp1/Lrp1/Dpysl2/Ccr5/Cln8/Plek/Cyfip1/Apoe/Rtn4/Rhoa/Aqp1/Cfl1/Actr3/Rac1	14
GO:0098739	import across plasma membrane	12/576	166/23328	0.000890325	0.00520149	0.00328771	Folr2/Hfe/Trpm2/Slc9a9/Adrb1/Slc7a8/Cln8/Adrb2/Itgb1/Slc36a1/Wnk1/Atp1b3	12
GO:0032092	positive regulation of protein binding	9/576	101/23328	0.000892685	0.00520235	0.00328826	App/Lrp1/Hfe/Bmp2/Plxnd1/Apoe/Anxa2/Actr3/Ralb	9
GO:2001237	negative regulation of extrinsic apoptotic signaling pathway	9/576	101/23328	0.000892685	0.00520235	0.00328826	Dab2/Hmox1/Cx3cr1/Nrp1/Lgals3/Pf4/Lmna/Ctnna1/Gpx1	9
GO:0002092	positive regulation of receptor internalization	5/576	31/23328	0.000900581	0.00521605	0.00329692	Dab2/App/Ap2m1/Arrb2/Cd63	5
GO:0032365	intracellular lipid transport	5/576	31/23328	0.000900581	0.00521605	0.00329692	Abca1/Anxa2/Abcd4/Npc2/Npc1	5
GO:0032373	positive regulation of sterol transport	5/576	31/23328	0.000900581	0.00521605	0.00329692	Pltp/Lrp1/Abca1/Apoe/Anxa2	5
GO:0032376	positive regulation of cholesterol transport	5/576	31/23328	0.000900581	0.00521605	0.00329692	Pltp/Lrp1/Abca1/Apoe/Anxa2	5
GO:1901889	negative regulation of cell junction assembly	5/576	31/23328	0.000900581	0.00521605	0.00329692	Lrp1/Dusp22/Acvrl1/Tlr2/Coro1c	5
GO:0007178	transmembrane receptor protein serine/threonine kinase signaling pathway	20/576	368/23328	0.000904412	0.0052172	0.00329764	Dab2/Itgb5/Trf/Dusp22/Hfe/Acvrl1/Bmp2/Ccl2/Adam9/Vsir/Hpgd/Hexa/Zfp703/Trps1/Sdcbp/Arrb2/Snx6/Appl2/Nrros/Vim	20
GO:0003158	endothelium development	10/576	122/23328	0.000905217	0.0052172	0.00329764	Acvrl1/Tnfrsf1a/Myadm/Slc40a1/Rtn4/Rap1b/Rhoa/Rhob/Rap1a/Gpx1	10
GO:0016525	negative regulation of angiogenesis	10/576	122/23328	0.000905217	0.0052172	0.00329764	Cd36/Stab1/Cx3cr1/Klf4/Pf4/Ccl2/Alox5/Adrb2/Klf2/Rhoa	10
GO:1903828	negative regulation of cellular protein localization	10/576	122/23328	0.000905217	0.0052172	0.00329764	Pid1/Cd36/Dab2/App/Picalm/Cltc/Ap2m1/Tax1bp3/Mdfic/Leprot	10
GO:0050803	regulation of synapse structure or activity	17/576	289/23328	0.00091333	0.00525751	0.00332312	App/Ptpro/Tlr2/Cyfip1/Camk1/Apoe/Picalm/Adgre5/Cdc42/Fcgr2b/Rhoa/Cfl1/Actr3/Nrp2/Actr2/Itsn1/Tanc2	17
GO:0002696	positive regulation of leukocyte activation	24/576	479/23328	0.000914998	0.00526068	0.00332513	Gas6/Trem2/Aif1/Cd86/Sirpa/Ccl2/Nlrp3/Cebpa/Itgam/Vsir/Ptafr/Tyrobp/Fcer1g/Lamp1/Pld2/Il4ra/Ctsc/Lgals1/Itgb2/Rhoa/Ap3d1/Adam8/Gpr183/Stat6	24
GO:0019722	calcium-mediated signaling	14/576	214/23328	0.000922912	0.00529324	0.00334571	P2ry6/Ccr1/App/Trem2/Cx3cr1/Ednrb/Cmklr1/P2ry12/Ptprj/Trpm2/Myo5a/Ccr5/Calm1/P2rx4	14
GO:0032984	protein-containing complex disassembly	14/576	214/23328	0.000922912	0.00529324	0.00334571	Eps8/Adrb2/Gas2l1/Plek/Klc1/Gsn/Arpc2/Lamp2/Twf1/Cfl1/Bnip3/Capzb/Add3/Lima1	14
GO:0002768	immune response-regulating cell surface receptor signaling pathway	19/576	342/23328	0.000930152	0.00532827	0.00336784	C5ar1/C3ar1/Cmklr1/Dusp22/Lgals3/Cmtm3/Tlr2/Ptprj/Fcer1g/Themis2/Cd300a/Fcgr2b/Fyb/Dusp3/Lyn/Appl2/Wnk1/Rap1a/Nfam1	19
GO:0044409	entry into host	8/576	82/23328	0.000944193	0.00540211	0.00341452	Gas6/Hyal2/Ctsb/Trim26/Snx3/Gsn/Lgals1/Npc1	8
GO:0051261	protein depolymerization	10/576	123/23328	0.000964042	0.00550898	0.00348207	Eps8/Gas2l1/Plek/Gsn/Arpc2/Twf1/Cfl1/Capzb/Add3/Lima1	10
GO:0022409	positive regulation of cell-cell adhesion	16/576	265/23328	0.000972775	0.00555214	0.00350935	Aif1/Cd86/Sirpa/Ccl2/Nlrp3/Vsir/Ptafr/Alox5/Ccr5/Il4ra/Lgals1/Itgb2/Rhoa/Piezo1/Ap3d1/Adam8	16
GO:0042147	retrograde transport, endosome to Golgi	8/576	83/23328	0.00102275	0.00582881	0.00368422	Rab7b/Snx2/Cltc/Snx3/Snx5/Snx6/Gga1/Tmem87b	8
GO:0010522	regulation of calcium ion transport into cytosol	9/576	103/23328	0.00102734	0.00582881	0.00368422	P2ry6/Myo5a/Adrb1/Adrb2/Cyba/P2rx4/Lyn/Chd7/Ubash3b	9
GO:0030004	cellular monovalent inorganic cation homeostasis	9/576	103/23328	0.00102734	0.00582881	0.00368422	Slc11a1/Slc9a9/Atp6v0a1/Grn/Atp6ap1/Atp6ap2/Mafg/Atp1b3/Lacc1	9
GO:0050772	positive regulation of axonogenesis	9/576	103/23328	0.00102734	0.00582881	0.00368422	Nrp1/Lrp1/Plxnb2/Plxnd1/Cyfip1/Apoe/Picalm/Zeb2/Rtn4	9
GO:0019233	sensory perception of pain	11/576	146/23328	0.00102869	0.00582881	0.00368422	Ednrb/Ctss/Ccl2/Ptafr/Alox5/Adrb1/Adrb2/Rtn4/Aqp1/Arrb2/P2rx4	11
GO:0045598	regulation of fat cell differentiation	11/576	146/23328	0.00102869	0.00582881	0.00368422	Metrnl/Lpl/Cmklr1/Bmp2/Cebpa/Alox5/Enpp1/Tfe3/Fndc3b/Cebpb/Zfp36l1	11
GO:0032692	negative regulation of interleukin-1 production	5/576	32/23328	0.00104591	0.00590508	0.00373243	Gas6/Trem2/Cx3cr1/Nlrp3/Arrb2	5
GO:0071354	cellular response to interleukin-6	5/576	32/23328	0.00104591	0.00590508	0.00373243	Pid1/Il6ra/Cebpa/Spi1/Cfl1	5
GO:1905476	negative regulation of protein localization to membrane	5/576	32/23328	0.00104591	0.00590508	0.00373243	Pid1/Dab2/Picalm/Cltc/Ap2m1	5
GO:0002524	hypersensitivity	4/576	19/23328	0.00106122	0.00594867	0.00375998	Fcgr3/Fcgr1/Fcer1g/Fcgr2b	4
GO:0007252	I-kappaB phosphorylation	4/576	19/23328	0.00106122	0.00594867	0.00375998	Cx3cr1/Sirpa/Tlr7/Tlr2	4
GO:0010544	negative regulation of platelet activation	4/576	19/23328	0.00106122	0.00594867	0.00375998	Adrb2/Apoe/Ubash3b/Sh2b3	4
GO:0034111	negative regulation of homotypic cell-cell adhesion	4/576	19/23328	0.00106122	0.00594867	0.00375998	Adrb2/Zfp703/Ubash3b/Sh2b3	4
GO:0061081	positive regulation of myeloid leukocyte cytokine production involved in immune response	4/576	19/23328	0.00106122	0.00594867	0.00375998	Cd36/Tlr2/Fcer1g/Rtn4	4
GO:1900451	positive regulation of glutamate receptor signaling pathway	4/576	19/23328	0.00106122	0.00594867	0.00375998	Ccl2/Ifngr2/Adrb2/Cfl1	4
GO:0048659	smooth muscle cell proliferation	12/576	170/23328	0.00109521	0.00613187	0.00387578	C3ar1/P2ry6/Hmox1/Aif1/Ang/Il6ra/Klf4/Ptafr/Hpgd/Cyba/Gnai2/Gnaq	12
GO:0014074	response to purine-containing compound	9/576	104/23328	0.00110059	0.00615466	0.00389019	P2ry6/P2ry12/Trpm2/Rap1b/Aqp1/P2rx4/Rap1a/Zfp36l1/Casp1	9
GO:0010883	regulation of lipid storage	6/576	48/23328	0.00112304	0.00625791	0.00395545	Msr1/Cd36/Lpl/Osbpl11/Plin2/Ehd1	6
GO:0019098	reproductive behavior	6/576	48/23328	0.00112304	0.00625791	0.00395545	App/Grn/Aplp2/Hexb/Ncoa1/Gnaq	6
GO:1903727	positive regulation of phospholipid metabolic process	6/576	48/23328	0.00112304	0.00625791	0.00395545	App/Capn2/Cdc42/Lyn/Sh3glb1/Rac1	6
GO:0031341	regulation of cell killing	10/576	126/23328	0.00115958	0.00645386	0.0040793	Cfh/Ccl2/Itgam/Cadm1/Ccr5/Stx7/Tyrobp/Lamp1/Arrb2/Bcl2l11	10
GO:0030203	glycosaminoglycan metabolic process	8/576	85/23328	0.00119553	0.00664605	0.00420078	Lyve1/Gns/Dse/Hyal2/Hexa/Cltc/Hexb/Idua	8
GO:0002449	lymphocyte mediated immunity	22/576	432/23328	0.00119721	0.00664755	0.00420173	C1qa/C1qc/C1qb/Fcgr3/Pirb/Dusp22/Hfe/Fcgr1/Nlrp3/Slc11a1/Vsir/Cadm1/Stx7/Ctsh/Fcer1g/Tnfrsf1b/Lamp1/Il4ra/Ctsc/Fcgr2b/Arrb2/Stat6	22
GO:0007617	mating behavior	5/576	33/23328	0.00120794	0.00668345	0.00422442	App/Grn/Aplp2/Hexb/Ncoa1	5
GO:0033598	mammary gland epithelial cell proliferation	5/576	33/23328	0.00120794	0.00668345	0.00422442	Zfp703/Rtn4/Cebpb/Gpx1/Stat6	5
GO:0045672	positive regulation of osteoclast differentiation	5/576	33/23328	0.00120794	0.00668345	0.00422442	Csf1r/Ccr1/Trem2/Tyrobp/Atp6ap1	5
GO:0034101	erythrocyte homeostasis	11/576	149/23328	0.00121419	0.00671014	0.00424129	Mafb/Hmox1/Gas2l1/Spi1/Klf2/Lyn/Ampd3/Zfp36l1/Sh2b3/Dnase2a/Rb1	11
GO:0008277	regulation of G protein-coupled receptor signaling pathway	10/576	127/23328	0.00123153	0.00679799	0.00429682	App/Rgs10/Adrb1/Kctd12/Adrb2/Plek/Gnai2/Pld2/Itgb1/Arrb2	10
GO:0043550	regulation of lipid kinase activity	6/576	49/23328	0.00125344	0.00691084	0.00436815	App/Cdc42/Lyn/Sh3glb1/Rac1/Rb1	6
GO:1903039	positive regulation of leukocyte cell-cell adhesion	14/576	221/23328	0.00125656	0.0069132	0.00436963	Aif1/Cd86/Sirpa/Ccl2/Nlrp3/Vsir/Ptafr/Alox5/Il4ra/Lgals1/Itgb2/Rhoa/Ap3d1/Adam8	14
GO:0006022	aminoglycan metabolic process	9/576	106/23328	0.00125975	0.0069132	0.00436963	Lyve1/Gns/Dse/Hyal2/B3galnt1/Hexa/Cltc/Hexb/Idua	9
GO:0035710	CD4-positive, alpha-beta T cell activation	9/576	106/23328	0.00125975	0.0069132	0.00436963	Il6ra/Nlrp3/Vsir/Ctsl/Lilrb4a/Il4ra/Cebpb/Gpr183/Stat6	9
GO:0106027	neuron projection organization	9/576	106/23328	0.00125975	0.0069132	0.00436963	App/Lgmn/Apoe/Cdc42/Fcgr2b/Cfl1/Actr3/Actr2/Tanc2	9
GO:0050773	regulation of dendrite development	13/576	197/23328	0.00128298	0.00703244	0.004445	Grn/Cyfip1/Camk1/Apoe/Rhoa/Cfl1/Sh3glb1/Actr3/Actr2/Rac1/Iqgap1/Itsn1/Tanc2	13
GO:0002577	regulation of antigen processing and presentation	4/576	20/23328	0.00130083	0.0070972	0.00448594	Trem2/Cd68/Hfe/Slc11a1	4
GO:0002755	MyD88-dependent toll-like receptor signaling pathway	4/576	20/23328	0.00130083	0.0070972	0.00448594	Tlr7/Tlr2/Tlr13/Cd300a	4
GO:0010875	positive regulation of cholesterol efflux	4/576	20/23328	0.00130083	0.0070972	0.00448594	Pltp/Lrp1/Abca1/Apoe	4
GO:0033033	negative regulation of myeloid cell apoptotic process	4/576	20/23328	0.00130083	0.0070972	0.00448594	Ccr5/Fcer1g/Fcgr2b/Clec5a	4
GO:0045732	positive regulation of protein catabolic process	14/576	222/23328	0.00131158	0.00713933	0.00451257	Dab2/App/Trem2/Lrp1/Nupr1/Adam9/Wwp1/Tnfsf12/Apoe/Tnfrsf1b/Ctsc/Snx9/Adam8/Gga1	14
GO:0060348	bone development	14/576	222/23328	0.00131158	0.00713933	0.00451257	Dhrs3/Tifab/Bmp2/Cadm1/Tyrobp/Sulf2/Anxa2/Atp6ap1/Rhoa/Abi1/Sh2b3/Idua/Anxa6/Wasf2	14
GO:0030307	positive regulation of cell growth	13/576	198/23328	0.001343	0.00730188	0.00461531	Nrp1/Lrp1/Adrb1/Cyfip1/Apoe/Picalm/Cyba/Ncoa3/Rtn4/Rhoa/Sdcbp/Cfl1/Sh3glb1	13
GO:0110020	regulation of actomyosin structure organization	9/576	107/23328	0.00134602	0.00730983	0.00462034	Nrp1/Pdlim4/Rhoc/Rhoa/Sdc4/Actg1/Rac1/Pfn1/Wasf2	9
GO:0050830	defense response to Gram-positive bacterium	11/576	151/23328	0.00135251	0.00733661	0.00463726	C5ar1/Cd36/App/Ang/Mpeg1/Ncf1/Tlr2/Hck/Nlrp3/Lyz2/Myo1f	11
GO:0010714	positive regulation of collagen metabolic process	5/576	34/23328	0.00138779	0.00748484	0.00473095	Ccl2/Vsir/Arrb2/Vim/Idua	5
GO:0043537	negative regulation of blood vessel endothelial cell migration	5/576	34/23328	0.00138779	0.00748484	0.00473095	Klf4/Acvrl1/Apoe/Rhoa/Jup	5
GO:0070741	response to interleukin-6	5/576	34/23328	0.00138779	0.00748484	0.00473095	Pid1/Il6ra/Cebpa/Spi1/Cfl1	5
GO:0090218	positive regulation of lipid kinase activity	5/576	34/23328	0.00138779	0.00748484	0.00473095	App/Cdc42/Lyn/Sh3glb1/Rac1	5
GO:2000406	positive regulation of T cell migration	5/576	34/23328	0.00138779	0.00748484	0.00473095	App/Aif1/Rhoa/Wnk1/Adam8	5
GO:0007520	myoblast fusion	6/576	50/23328	0.00139511	0.00750707	0.00474501	Ehd1/Il4ra/Myof/Capn2/Cd53/Casp1	6
GO:0032715	negative regulation of interleukin-6 production	6/576	50/23328	0.00139511	0.00750707	0.00474501	Gas6/Sirpa/Tnfrsf1a/Cd84/Klf2/Arrb2	6
GO:0032091	negative regulation of protein binding	9/576	108/23328	0.00143698	0.00772354	0.00488183	Dab2/Adam15/Hfe/Adrb2/Camk1/Actb/Ctsz/Arrb2/Ralb	9
GO:0010977	negative regulation of neuron projection development	12/576	176/23328	0.0014748	0.00791779	0.00500461	Dab2/Pmp22/Nrp1/Lrp1/Ccr5/Apoe/Ctsz/Rtn4/Lgals1/Rhoa/Actr3/Vim	12
GO:0046683	response to organophosphorus	8/576	88/23328	0.00149749	0.00803044	0.00507581	P2ry6/P2ry12/Rap1b/Aqp1/P2rx4/Rap1a/Zfp36l1/Casp1	8
GO:0007411	axon guidance	15/576	251/23328	0.0015314	0.00819184	0.00517782	Csf1r/App/Ptpro/Nrp1/Lrp1/Etv1/Plxnb2/Dpysl2/Plxnd1/Cyfip1/Zswim8/Nrp2/Klf7/Rhog/Rac1	15
GO:0070663	regulation of leukocyte proliferation	15/576	251/23328	0.0015314	0.00819184	0.00517782	Csf1r/Ccl12/Aif1/Cd86/Lgals3/Vsir/Tyrobp/Tnfrsf1b/Cd300a/Fcgr2b/Lyn/Cebpb/Sdc4/Pkn1/Gpr183	15
GO:0051209	release of sequestered calcium ion into cytosol	9/576	109/23328	0.00153281	0.00819184	0.00517782	P2ry6/Trpm2/Myo5a/Ccr5/Cyba/Lyn/Chd7/Ubash3b/Slc8b1	9
GO:0032722	positive regulation of chemokine production	6/576	51/23328	0.00154865	0.00820892	0.00518862	Lrp1/Lpl/Il6ra/Tlr7/Tlr2/Cd84	6
GO:0042987	amyloid precursor protein catabolic process	6/576	51/23328	0.00154865	0.00820892	0.00518862	App/Bin1/Apoe/Picalm/Ncstn/Lyn	6
GO:0043620	regulation of DNA-templated transcription in response to stress	6/576	51/23328	0.00154865	0.00820892	0.00518862	Cd36/Hmox1/Klf2/Tcim/Cebpb/Atf3	6
GO:0051489	regulation of filopodium assembly	6/576	51/23328	0.00154865	0.00820892	0.00518862	Nrp1/Trpm2/Arpc2/Cdc42/Capzb/Actr3	6
GO:0016239	positive regulation of macroautophagy	7/576	69/23328	0.00154976	0.00820892	0.00518862	Hmox1/Tlr2/Adrb2/Sptlc2/Bnip3/Sh3glb1/Ralb	7
GO:0042058	regulation of epidermal growth factor receptor signaling pathway	7/576	69/23328	0.00154976	0.00820892	0.00518862	App/Ncf1/Ptprj/Aplp2/Hip1/Mvp/Dusp3	7
GO:0048678	response to axon injury	7/576	69/23328	0.00154976	0.00820892	0.00518862	Lrp1/Klf4/P2ry12/Tyrobp/Grn/Rtn4/P2rx4	7
GO:0002363	alpha-beta T cell lineage commitment	4/576	21/23328	0.00157579	0.00820892	0.00518862	Il6ra/Ctsl/Rhoa/Stat6	4
GO:0007035	vacuolar acidification	4/576	21/23328	0.00157579	0.00820892	0.00518862	Slc11a1/Atp6v0a1/Grn/Atp6ap2	4
GO:0010039	response to iron ion	4/576	21/23328	0.00157579	0.00820892	0.00518862	Hmox1/Trf/Hfe/Slc40a1	4
GO:0032693	negative regulation of interleukin-10 production	4/576	21/23328	0.00157579	0.00820892	0.00518862	Vsir/Tyrobp/Cd84/Fcgr2b	4
GO:0033630	positive regulation of cell adhesion mediated by integrin	4/576	21/23328	0.00157579	0.00820892	0.00518862	Rac3/P2ry12/Adam9/Piezo1	4
GO:0042759	long-chain fatty acid biosynthetic process	4/576	21/23328	0.00157579	0.00820892	0.00518862	Ltc4s/Myo5a/Alox5/Qk	4
GO:0030111	regulation of Wnt signaling pathway	17/576	304/23328	0.00157808	0.00820892	0.00518862	Dab2/App/Ptpro/Lrp1/Bmp2/Tlr2/Sulf2/Zfp703/Apoe/Snx3/Zeb2/Tax1bp3/Atp6ap2/Cdk14/Mdfic/Wnk1/Gnaq	17
GO:0031620	regulation of fever generation	3/576	10/23328	0.00157864	0.00820892	0.00518862	Ednrb/Tnfrsf11a/Ccr5	3
GO:0032621	interleukin-18 production	3/576	10/23328	0.00157864	0.00820892	0.00518862	Tlr2/Nlrp3/Cd84	3
GO:0033206	meiotic cytokinesis	3/576	10/23328	0.00157864	0.00820892	0.00518862	Actr3/Actr2/Spire1	3
GO:0043301	negative regulation of leukocyte degranulation	3/576	10/23328	0.00157864	0.00820892	0.00518862	Hmox1/Cd300a/Cd84	3
GO:0043313	regulation of neutrophil degranulation	3/576	10/23328	0.00157864	0.00820892	0.00518862	Itgam/Ptafr/Itgb2	3
GO:0060907	positive regulation of macrophage cytokine production	3/576	10/23328	0.00157864	0.00820892	0.00518862	Cd36/Tlr2/Rtn4	3
GO:1900122	positive regulation of receptor binding	3/576	10/23328	0.00157864	0.00820892	0.00518862	App/Hfe/Anxa2	3
GO:1903223	positive regulation of oxidative stress-induced neuron death	3/576	10/23328	0.00157864	0.00820892	0.00518862	App/Itgam/Trpm2	3
GO:1990264	peptidyl-tyrosine dephosphorylation involved in inactivation of protein kinase activity	3/576	10/23328	0.00157864	0.00820892	0.00518862	Ptpro/Ptprj/Dusp3	3
GO:1901568	fatty acid derivative metabolic process	11/576	154/23328	0.00158401	0.00820892	0.00518862	Ltc4s/Ncf1/Tlr2/Hpgds/Alox5/Dpep2/Hpgd/Tnfrsf1a/Daglb/Alox5ap/Gpx1	11
GO:0034331	cell junction maintenance	5/576	35/23328	0.00158663	0.00820892	0.00518862	Csf1r/Kifc3/Ophn1/Cadm1/Mtss1	5
GO:0046686	response to cadmium ion	5/576	35/23328	0.00158663	0.00820892	0.00518862	Hmox1/Ncf1/Mt1/Gsn/Npc1	5
GO:0050832	defense response to fungus	5/576	35/23328	0.00158663	0.00820892	0.00518862	App/Ang/Ncf1/Clec4n/Cotl1	5
GO:0050869	negative regulation of B cell activation	5/576	35/23328	0.00158663	0.00820892	0.00518862	Tyrobp/Cd300a/Fcgr2b/Lyn/Pkn1	5
GO:0090313	regulation of protein targeting to membrane	5/576	35/23328	0.00158663	0.00820892	0.00518862	Ccl2/Itgam/Stom/Arpc2/Actr3	5
GO:0097485	neuron projection guidance	15/576	252/23328	0.00159234	0.0082294	0.00520157	Csf1r/App/Ptpro/Nrp1/Lrp1/Etv1/Plxnb2/Dpysl2/Plxnd1/Cyfip1/Zswim8/Nrp2/Klf7/Rhog/Rac1	15
GO:0051149	positive regulation of muscle cell differentiation	8/576	89/23328	0.00161057	0.00830541	0.00524961	Adrb1/Camk1/Tmsb4x/Ehd1/Il4ra/Capn2/Arrb2/Cd53	8
GO:0070301	cellular response to hydrogen peroxide	8/576	89/23328	0.00161057	0.00830541	0.00524961	Sirpa/Trpm2/Psap/Aqp1/Rhob/Cfl1/Bnip3/Stat6	8
GO:0045669	positive regulation of osteoblast differentiation	7/576	70/23328	0.001686	0.00868482	0.00548942	Bmp2/Lmna/Cebpa/Ifi204/Cebpd/Atp6ap1/Cebpb	7
GO:0009620	response to fungus	6/576	52/23328	0.00171472	0.00882313	0.00557685	App/Ang/Ncf1/Tlr2/Clec4n/Cotl1	6
GO:0006672	ceramide metabolic process	8/576	90/23328	0.00173031	0.00889361	0.0056214	Asah1/Cln8/Hexa/Sgpl1/Psap/Sptlc2/Hexb/Galc	8
GO:0002460	adaptive immune response based on somatic recombination of immune receptors built from immunoglobulin superfamily domains	22/576	445/23328	0.00173881	0.00892754	0.00564284	C3ar1/C1qa/C1qc/C1qb/Fcgr3/Pirb/Il6ra/Dusp22/Hfe/Fcgr1/Nlrp3/Slc11a1/Vsir/Stx7/Ctsh/Fcer1g/Tnfrsf1b/Il4ra/Ctsc/Fcgr2b/Pkn1/Stat6	22
GO:0010573	vascular endothelial growth factor production	5/576	36/23328	0.00180562	0.00924028	0.00584052	C5ar1/C3ar1/Il6ra/Ccl2/Sulf2	5
GO:0034381	plasma lipoprotein particle clearance	5/576	36/23328	0.00180562	0.00924028	0.00584052	Msr1/Cd36/Apoe/Anxa2/Ehd1	5
GO:1902624	positive regulation of neutrophil migration	5/576	36/23328	0.00180562	0.00924028	0.00584052	C5ar1/C3ar1/Rtn4/Adam8/Rac1	5
GO:0043407	negative regulation of MAP kinase activity	7/576	71/23328	0.00183136	0.00936184	0.00591735	Ptprj/Hyal2/Apoe/Cd300a/Dusp3/Lyn/Sh2b3	7
GO:0001936	regulation of endothelial cell proliferation	10/576	134/23328	0.00184356	0.00941394	0.00595028	Hmox1/Ccl12/Ang/Acvrl1/Ccl24/Bmp2/Ccl2/Alox5/Apoe/Cyba	10
GO:0030217	T cell differentiation	16/576	282/23328	0.00184842	0.00942855	0.00595951	Mafb/Il6ra/Nlrp3/Vsir/Wwp1/Fcer1g/Ctsl/Il4ra/Psap/Rhoa/Ap3d1/Chd7/Adam8/Zfp36l1/Gpr183/Stat6	16
GO:0032366	intracellular sterol transport	4/576	22/23328	0.00188872	0.00955717	0.00604082	Abca1/Anxa2/Npc2/Npc1	4
GO:0032367	intracellular cholesterol transport	4/576	22/23328	0.00188872	0.00955717	0.00604082	Abca1/Anxa2/Npc2/Npc1	4
GO:0050860	negative regulation of T cell receptor signaling pathway	4/576	22/23328	0.00188872	0.00955717	0.00604082	Dusp22/Lgals3/Ptprj/Dusp3	4
GO:0071800	podosome assembly	4/576	22/23328	0.00188872	0.00955717	0.00604082	Hck/Gsn/Arpc2/Rhoa	4
GO:1901741	positive regulation of myoblast fusion	4/576	22/23328	0.00188872	0.00955717	0.00604082	Ehd1/Il4ra/Capn2/Cd53	4
GO:1904996	positive regulation of leukocyte adhesion to vascular endothelial cell	4/576	22/23328	0.00188872	0.00955717	0.00604082	Ptafr/Alox5/Itgb2/Rhoa	4
GO:0021795	cerebral cortex cell migration	6/576	53/23328	0.00189396	0.00955717	0.00604082	Cx3cr1/P2ry12/Rtn4/Rhoa/Rac1/Srgap2	6
GO:0032371	regulation of sterol transport	6/576	53/23328	0.00189396	0.00955717	0.00604082	Pltp/Lrp1/Abca1/Apoe/Anxa2/Lamtor1	6
GO:0032374	regulation of cholesterol transport	6/576	53/23328	0.00189396	0.00955717	0.00604082	Pltp/Lrp1/Abca1/Apoe/Anxa2/Lamtor1	6
GO:0032720	negative regulation of tumor necrosis factor production	6/576	53/23328	0.00189396	0.00955717	0.00604082	Gas6/Trem2/Sirpa/Clec4a2/Vsir/Arrb2	6
GO:2001234	negative regulation of apoptotic signaling pathway	14/576	231/23328	0.0019038	0.00959653	0.00606569	Dab2/Hmox1/Cx3cr1/Nrp1/Lgals3/Pf4/Lmna/Gnai2/Ctnna1/Slc35f6/Arrb2/Sh3glb1/Gpx1/Rb1	14
GO:0050768	negative regulation of neurogenesis	18/576	337/23328	0.00193553	0.00974604	0.0061602	Dab2/App/Pmp22/Ednrb/Nrp1/Lrp1/Ccr5/Apoe/Ctnna1/Ctsz/Itgb1/Rtn4/Lgals1/Rhoa/Appl2/Actr3/Vim/Srgap2	18
GO:0055067	monovalent inorganic cation homeostasis	11/576	158/23328	0.00194212	0.00976878	0.00617457	Ednrb/Slc11a1/Slc9a9/Atp6v0a1/Grn/Gnai2/Atp6ap1/Atp6ap2/Mafg/Atp1b3/Lacc1	11
GO:0051701	interaction with host	10/576	135/23328	0.00194816	0.00978868	0.00618714	Gas6/Hyal2/Ccr5/Ctsb/Trim26/Snx3/Gsn/Lgals1/Npc1/Bcl2l11	10
GO:0010611	regulation of cardiac muscle hypertrophy	7/576	72/23328	0.00198626	0.00995883	0.00629469	Lmna/Adrb1/Tnfrsf1b/Tnfrsf1a/Mef2a/Twf1/P2rx4	7
GO:0010633	negative regulation of epithelial cell migration	7/576	72/23328	0.00198626	0.00995883	0.00629469	Klf4/Acvrl1/Apoe/Rhoa/Coro1c/Jup/Cd63	7
GO:0014909	smooth muscle cell migration	8/576	92/23328	0.00199084	0.00996054	0.00629577	P2ry6/Aif1/Lrp1/Myo5a/Tmsb4x/Arpc2/Arpc5/Iqgap1	8
GO:0045685	regulation of glial cell differentiation	8/576	92/23328	0.00199084	0.00996054	0.00629577	Bmp2/Tlr2/Bin1/Tnfrsf1b/Rtn4/Qk/Ptpra/Actr3	8
GO:0045665	negative regulation of neuron differentiation	15/576	259/23328	0.0020783	0.0103865	0.00656501	Dab2/App/Pmp22/Ednrb/Nrp1/Lrp1/Ccr5/Apoe/Ctsz/Itgb1/Rtn4/Lgals1/Rhoa/Actr3/Vim	15
GO:0050679	positive regulation of epithelial cell proliferation	13/576	208/23328	0.00208238	0.0103865	0.00656501	C5ar1/Hmox1/Ang/Acvrl1/Ccl24/Bmp2/Ccl2/Grn/Zfp703/Cyba/Rtn4/Cdc42/Glul	13
GO:0034113	heterotypic cell-cell adhesion	6/576	54/23328	0.00208702	0.0103865	0.00656501	Klf4/Myadm/Itgb1/Itgb2/Wnk1/Jup	6
GO:1902930	regulation of alcohol biosynthetic process	6/576	54/23328	0.00208702	0.0103865	0.00656501	P2ry6/Dab2/Bmp2/Ptafr/Plek/Apoe	6
GO:1903556	negative regulation of tumor necrosis factor superfamily cytokine production	6/576	54/23328	0.00208702	0.0103865	0.00656501	Gas6/Trem2/Sirpa/Clec4a2/Vsir/Arrb2	6
GO:0006939	smooth muscle contraction	9/576	114/23328	0.00209186	0.0103996	0.00657327	Ednrb/Ncf1/Tifab/Ptafr/Adrb1/Adrb2/Sulf2/Atp2b1/Rhoa	9
GO:0002468	dendritic cell antigen processing and presentation	3/576	11/23328	0.00213098	0.0104782	0.00662298	Cd68/Clec4a2/Slc11a1	3
GO:0006013	mannose metabolic process	3/576	11/23328	0.00213098	0.0104782	0.00662298	Man1c1/Man2b1/Man2a1	3
GO:0019372	lipoxygenase pathway	3/576	11/23328	0.00213098	0.0104782	0.00662298	Alox5/Alox5ap/Gpx1	3
GO:0032905	transforming growth factor beta1 production	3/576	11/23328	0.00213098	0.0104782	0.00662298	Tyrobp/Atp6ap2/Nrros	3
GO:0034115	negative regulation of heterotypic cell-cell adhesion	3/576	11/23328	0.00213098	0.0104782	0.00662298	Klf4/Myadm/Wnk1	3
GO:0045647	negative regulation of erythrocyte differentiation	3/576	11/23328	0.00213098	0.0104782	0.00662298	Mafb/Gas2l1/Zfp36l1	3
GO:0060600	dichotomous subdivision of an epithelial terminal unit	3/576	11/23328	0.00213098	0.0104782	0.00662298	Nrp1/Ctsh/Plxnd1	3
GO:0070587	regulation of cell-cell adhesion involved in gastrulation	3/576	11/23328	0.00213098	0.0104782	0.00662298	Klf4/Myadm/Wnk1	3
GO:2001214	positive regulation of vasculogenesis	3/576	11/23328	0.00213098	0.0104782	0.00662298	Rin2/Rras/Rap1a	3
GO:0002028	regulation of sodium ion transport	8/576	93/23328	0.00213218	0.0104782	0.00662298	Stom/Snta1/Adrb2/Fxyd2/P2rx4/Wnk1/Atp1b3/Fxyd5	8
GO:0007215	glutamate receptor signaling pathway	8/576	93/23328	0.00213218	0.0104782	0.00662298	App/Ccl2/Ifngr2/Adrb2/Ncstn/Daglb/Cfl1/Gnaq	8
GO:0002090	regulation of receptor internalization	7/576	73/23328	0.00215111	0.0105602	0.00667479	Dab2/App/Ophn1/Ap2m1/Sdcbp/Arrb2/Cd63	7
GO:0035821	modulation of process of other organism	10/576	137/23328	0.00217174	0.0106399	0.00672515	Csf1r/Mpeg1/Hyal2/Stom/Ccr5/Apoe/Anxa2/Aqp1/Cfl1/Bcl2l11	10
GO:0043281	regulation of cysteine-type endopeptidase activity involved in apoptotic process	13/576	209/23328	0.00217186	0.0106399	0.00672515	Gas6/App/Klf4/Nlrp3/Hip1/Gsn/Ctsd/Rhoa/Aqp1/Arrb2/Casp1/Bcl2l11/Gpx1	13
GO:0070482	response to oxygen levels	16/576	287/23328	0.00220613	0.0107965	0.00682417	Hmox1/Cybb/Ang/Bmp2/Ddah1/Adrb2/Pld2/Atp6ap1/Rtn4/Aqp1/Wtip/Bnip3/Adam8/Zfp36l1/Casp1/Ucp2	16
GO:0032868	response to insulin	14/576	235/23328	0.00223046	0.0109042	0.00689223	Pid1/Lpl/Ptprj/Myo5a/Enpp1/Cyfip1/Atp2b1/Snx5/Gnai2/Ptpra/Appl2/Hdac9/Rab31/Zfp36l1	14
GO:0010743	regulation of macrophage derived foam cell differentiation	4/576	23/23328	0.00224215	0.010916	0.00689969	Msr1/Cd36/Lpl/Pf4	4
GO:0045056	transcytosis	4/576	23/23328	0.00224215	0.010916	0.00689969	Lrp1/Ptafr/Picalm/Cltc	4
GO:0071276	cellular response to cadmium ion	4/576	23/23328	0.00224215	0.010916	0.00689969	Hmox1/Ncf1/Mt1/Gsn	4
GO:0097062	dendritic spine maintenance	4/576	23/23328	0.00224215	0.010916	0.00689969	App/Apoe/Fcgr2b/Cfl1	4
GO:0061640	cytoskeleton-dependent cytokinesis	8/576	94/23328	0.0022813	0.0110951	0.00701288	Rhoc/Snx9/Rhoa/Rhob/Cfl1/Actr3/Actr2/Spire1	8
GO:0002042	cell migration involved in sprouting angiogenesis	6/576	55/23328	0.00229457	0.0111481	0.00704639	Hmox1/Nrp1/Klf4/Itgb1/Rhoa/Hdac9	6
GO:0001953	negative regulation of cell-matrix adhesion	5/576	38/23328	0.00230879	0.0111825	0.00706816	Lrp1/Adam15/Dusp22/Acvrl1/Coro1c	5
GO:0002861	regulation of inflammatory response to antigenic stimulus	5/576	38/23328	0.00230879	0.0111825	0.00706816	Fcgr3/Fcgr1/Fcer1g/Fcgr2b/Gpx1	5
GO:0035335	peptidyl-tyrosine dephosphorylation	5/576	38/23328	0.00230879	0.0111825	0.00706816	Ptpro/Dusp22/Ptprj/Dusp3/Ubash3b	5
GO:0031343	positive regulation of cell killing	8/576	95/23328	0.00243847	0.0117985	0.00745748	Ccl2/Itgam/Cadm1/Ccr5/Stx7/Tyrobp/Lamp1/Bcl2l11	8
GO:0014743	regulation of muscle hypertrophy	7/576	75/23328	0.00251233	0.0121423	0.00767482	Lmna/Adrb1/Tnfrsf1b/Tnfrsf1a/Mef2a/Twf1/P2rx4	7
GO:0045777	positive regulation of blood pressure	6/576	56/23328	0.00251728	0.0121423	0.00767482	Adrb1/Adrb2/Cyba/Rhoa/Wnk1/Ncf2	6
GO:0050732	negative regulation of peptidyl-tyrosine phosphorylation	6/576	56/23328	0.00251728	0.0121423	0.00767482	Dusp22/Hyal2/Cd300a/Mvp/Sh2b3/Sh3bp5	6
GO:0042098	T cell proliferation	13/576	213/23328	0.00256201	0.0123454	0.00780319	Aif1/Cd86/Lgals3/Slc11a1/Itgam/Vsir/Lilrb4a/Tnfrsf1b/Ncstn/Itgb2/Cebpb/Sdc4/Cd151	13
GO:0033028	myeloid cell apoptotic process	5/576	39/23328	0.00259536	0.0124678	0.00788054	Itgam/Ccr5/Fcer1g/Fcgr2b/Clec5a	5
GO:0090049	regulation of cell migration involved in sprouting angiogenesis	5/576	39/23328	0.00259536	0.0124678	0.00788054	Hmox1/Nrp1/Klf4/Rhoa/Hdac9	5
GO:2000403	positive regulation of lymphocyte migration	5/576	39/23328	0.00259536	0.0124678	0.00788054	App/Aif1/Rhoa/Wnk1/Adam8	5
GO:0051224	negative regulation of protein transport	11/576	164/23328	0.00260039	0.0124792	0.00788775	Cd36/Apoe/Rab11fip5/Snx3/Anxa5/Mdfic/Hdac9/Erp29/Klf7/Idua/Ucp2	11
GO:0045638	negative regulation of myeloid cell differentiation	8/576	96/23328	0.002604	0.0124838	0.00789065	Mafb/C1qc/Pf4/Gpr137b/Gas2l1/Lyn/Ubash3b/Zfp36l1	8
GO:0002864	regulation of acute inflammatory response to antigenic stimulus	4/576	24/23328	0.00263863	0.0125985	0.00796313	Fcgr3/Fcgr1/Fcer1g/Fcgr2b	4
GO:0031670	cellular response to nutrient	4/576	24/23328	0.00263863	0.0125985	0.00796313	Gas6/Lpl/Ncoa1/Fes	4
GO:0032691	negative regulation of interleukin-1 beta production	4/576	24/23328	0.00263863	0.0125985	0.00796313	Trem2/Cx3cr1/Nlrp3/Arrb2	4
GO:0090330	regulation of platelet aggregation	4/576	24/23328	0.00263863	0.0125985	0.00796313	Adrb2/Lyn/Ubash3b/Sh2b3	4
GO:0046632	alpha-beta T cell differentiation	9/576	118/23328	0.00264699	0.0126	0.00796409	Il6ra/Nlrp3/Ctsl/Il4ra/Psap/Rhoa/Ap3d1/Gpr183/Stat6	9
GO:1904019	epithelial cell apoptotic process	9/576	118/23328	0.00264699	0.0126	0.00796409	Gas6/Hmox1/Ccl12/Nupr1/Gsn/Arrb2/Cast/Zfp36l1/Rb1	9
GO:2000177	regulation of neural precursor cell proliferation	9/576	118/23328	0.00264699	0.0126	0.00796409	Cx3cr1/Trf/Ccr5/Gnai2/Ctnna1/Ctsz/Rhoa/Lyn/Appl2	9
GO:0046578	regulation of Ras protein signal transduction	14/576	240/23328	0.00270258	0.0128516	0.00812314	Stard8/Nrp1/Eps8/Abca1/Timp2/Ophn1/Apoe/Itgb1/Fgd4/Rtn4/Arhgdia/Cdc42se1/Cyth4/Itsn1	14
GO:0048839	inner ear development	13/576	215/23328	0.0027776	0.013132	0.00830039	Mafb/C1qb/Maf/Tifab/Bmp2/Cebpa/Ifi204/Cebpd/Psap/Chd7/Sdc4/Naglu/Rac1	13
GO:0001878	response to yeast	3/576	12/23328	0.00278948	0.013132	0.00830039	App/Ang/Ncf1	3
GO:0035376	sterol import	3/576	12/23328	0.00278948	0.013132	0.00830039	Cd36/Lrp1/Lamtor1	3
GO:0060179	male mating behavior	3/576	12/23328	0.00278948	0.013132	0.00830039	Grn/Hexb/Ncoa1	3
GO:0070508	cholesterol import	3/576	12/23328	0.00278948	0.013132	0.00830039	Cd36/Lrp1/Lamtor1	3
GO:0070586	cell-cell adhesion involved in gastrulation	3/576	12/23328	0.00278948	0.013132	0.00830039	Klf4/Myadm/Wnk1	3
GO:0070839	divalent metal ion export	3/576	12/23328	0.00278948	0.013132	0.00830039	Slc11a1/Atp2b1/Slc8b1	3
GO:0097421	liver regeneration	3/576	12/23328	0.00278948	0.013132	0.00830039	Hmox1/Sulf2/Cebpb	3
GO:1902287	semaphorin-plexin signaling pathway involved in axon guidance	3/576	12/23328	0.00278948	0.013132	0.00830039	Nrp1/Plxnb2/Plxnd1	3
GO:2000009	negative regulation of protein localization to cell surface	3/576	12/23328	0.00278948	0.013132	0.00830039	Picalm/Tax1bp3/Leprot	3
GO:0030278	regulation of ossification	14/576	241/23328	0.00280622	0.0131977	0.00834187	Ccr1/Dhrs3/Bmp2/Lmna/Cebpa/Ifi204/Alox5/Adrb2/Enpp1/Atp2b1/Cebpd/Fndc3b/Atp6ap1/Cebpb	14
GO:0045861	negative regulation of proteolysis	18/576	350/23328	0.00290546	0.01363	0.00861515	Gas6/App/Klf4/Hfe/Timp2/Bin1/Ophn1/Serpinb6a/Cstb/Picalm/Cst3/Ctsz/Serpinb8/Sdcbp/Aqp1/Arrb2/Cast/Gpx1	18
GO:0009409	response to cold	5/576	40/23328	0.00290685	0.01363	0.00861515	Metrnl/Adrb1/Adrb2/Appl2/Ucp2	5
GO:0043551	regulation of phosphatidylinositol 3-kinase activity	5/576	40/23328	0.00290685	0.01363	0.00861515	App/Cdc42/Lyn/Sh3glb1/Rac1	5
GO:0032147	activation of protein kinase activity	14/576	242/23328	0.00291311	0.0136437	0.00862378	Gas6/Dab2/App/Ang/Il6ra/Trf/Cd86/Bmp2/Adam9/Slc11a1/Cd300a/Fgd4/Mdfic/Erp29	14
GO:0048844	artery morphogenesis	7/576	77/23328	0.00291847	0.0136437	0.00862378	Nrp1/Lrp1/Acvrl1/Hpgd/Apoe/Rtn4/Chd7	7
GO:0071277	cellular response to calcium ion	7/576	77/23328	0.00291847	0.0136437	0.00862378	Lgmn/Trpm2/Mef2a/Ncstn/Wnk1/Alox5ap/Iqgap1	7
GO:0031668	cellular response to extracellular stimulus	13/576	217/23328	0.00300778	0.0140473	0.00887888	Gas6/Rnase4/Cd68/Lpl/Gas2l1/Gabarap/Lamp2/Sh3glb1/Atf3/Glul/Ncoa1/Fes/Ralb	13
GO:0032655	regulation of interleukin-12 production	6/576	58/23328	0.00301093	0.014048	0.00887935	Cd36/Cmklr1/Tlr2/Unc93b1/Irf8/Arrb2	6
GO:0016042	lipid catabolic process	17/576	324/23328	0.00306162	0.0142704	0.00901989	Lrp1/Lpl/Abhd12/Aoah/Asah1/Hpgd/Hexa/Apoe/Sgpl1/Pld2/Psap/Abcd4/Daglb/Lipa/Hexb/Pla2g7/Galc	17
GO:0034368	protein-lipid complex remodeling	4/576	25/23328	0.00308063	0.0142882	0.00903113	Pltp/Lpl/Apoe/Pla2g7	4
GO:0034369	plasma lipoprotein particle remodeling	4/576	25/23328	0.00308063	0.0142882	0.00903113	Pltp/Lpl/Apoe/Pla2g7	4
GO:0051883	killing of cells in other organism involved in symbiotic interaction	4/576	25/23328	0.00308063	0.0142882	0.00903113	Ncf1/Pf4/Ccr5/Bcl2l11	4
GO:1901739	regulation of myoblast fusion	4/576	25/23328	0.00308063	0.0142882	0.00903113	Ehd1/Il4ra/Capn2/Cd53	4
GO:1902993	positive regulation of amyloid precursor protein catabolic process	4/576	25/23328	0.00308063	0.0142882	0.00903113	App/Apoe/Picalm/Lyn	4
GO:0043624	cellular protein complex disassembly	10/576	144/23328	0.00312183	0.014465	0.0091429	Eps8/Gas2l1/Plek/Gsn/Arpc2/Twf1/Cfl1/Capzb/Add3/Lima1	10
GO:0019229	regulation of vasoconstriction	7/576	78/23328	0.00313948	0.0145324	0.00918554	Ptafr/Alox5/Snta1/Atp2b1/Cysltr1/Rhoa/Add3	7
GO:0062014	negative regulation of small molecule metabolic process	8/576	99/23328	0.00315372	0.0145554	0.00920005	Pid1/Bmp2/Nupr1/Entpd1/Plek/Apoe/Cltc/Appl2	8
GO:0070167	regulation of biomineral tissue development	8/576	99/23328	0.00315372	0.0145554	0.00920005	Gas6/Ccr1/Bmp2/Alox5/Adrb2/Enpp1/Atp2b1/Cebpb	8
GO:0110149	regulation of biomineralization	8/576	99/23328	0.00315372	0.0145554	0.00920005	Gas6/Ccr1/Bmp2/Alox5/Adrb2/Enpp1/Atp2b1/Cebpb	8
GO:0051056	regulation of small GTPase mediated signal transduction	15/576	271/23328	0.003196	0.0147361	0.00931425	Stard8/Nrp1/Eps8/Abca1/Timp2/Ophn1/Apoe/Itgb1/Fgd4/Rtn4/Arhgdia/Cdc42se1/Cyth4/Arhgap12/Itsn1	15
GO:0002369	T cell cytokine production	5/576	41/23328	0.00324446	0.0149011	0.00941855	Hfe/Nlrp3/Slc11a1/Vsir/Tnfrsf1b	5
GO:0034205	amyloid-beta formation	5/576	41/23328	0.00324446	0.0149011	0.00941855	App/Bin1/Apoe/Picalm/Ncstn	5
GO:0045806	negative regulation of endocytosis	5/576	41/23328	0.00324446	0.0149011	0.00941855	Scamp5/Lgals3/Picalm/Cd300a/Sdcbp	5
GO:1902991	regulation of amyloid precursor protein catabolic process	5/576	41/23328	0.00324446	0.0149011	0.00941855	App/Bin1/Apoe/Picalm/Lyn	5
GO:1904950	negative regulation of establishment of protein localization	11/576	169/23328	0.00327721	0.0150368	0.00950433	Cd36/Apoe/Rab11fip5/Snx3/Anxa5/Mdfic/Hdac9/Erp29/Klf7/Idua/Ucp2	11
GO:0060193	positive regulation of lipase activity	6/576	59/23328	0.00328325	0.0150498	0.00951256	Ang/Cd86/Ptafr/Rhoc/Rhoa/Gnaq	6
GO:0010466	negative regulation of peptidase activity	14/576	246/23328	0.00337458	0.0154384	0.00975816	Gas6/App/Klf4/Timp2/Bin1/Serpinb6a/Cstb/Picalm/Cst3/Serpinb8/Aqp1/Arrb2/Cast/Gpx1	14
GO:0043583	ear development	14/576	246/23328	0.00337458	0.0154384	0.00975816	Mafb/C1qb/Maf/Tifab/Bmp2/Cebpa/Ifi204/Cebpd/Psap/Chd7/Sdc4/Naglu/Bcl2l11/Rac1	14
GO:0071695	anatomical structure maturation	15/576	273/23328	0.00342321	0.0156456	0.00988914	C1qa/Rac3/App/Pmp22/Cx3cr1/Ednrb/Bmp2/Cebpa/Myo5a/Ctsl/Klf2/Rhoa/Gnaq/Rac1/Rb1	15
GO:1904064	positive regulation of cation transmembrane transport	11/576	170/23328	0.00342817	0.0156531	0.00989386	P2ry6/Trem2/Ctss/Ccl2/Alox5/Adrb1/Ifngr2/Adrb2/Wnk1/Cfl1/Atp1b3	11
GO:0001660	fever generation	3/576	13/23328	0.00356025	0.0160364	0.0101361	Ednrb/Tnfrsf11a/Ccr5	3
GO:0002430	complement receptor mediated signaling pathway	3/576	13/23328	0.00356025	0.0160364	0.0101361	C5ar1/C3ar1/Cmklr1	3
GO:0003093	regulation of glomerular filtration	3/576	13/23328	0.00356025	0.0160364	0.0101361	Gas6/Ptpro/Cyba	3
GO:0034350	regulation of glial cell apoptotic process	3/576	13/23328	0.00356025	0.0160364	0.0101361	Gas6/Pmp22/Ccl12	3
GO:0035627	ceramide transport	3/576	13/23328	0.00356025	0.0160364	0.0101361	Pltp/Psap/Gltp	3
GO:0042541	hemoglobin biosynthetic process	3/576	13/23328	0.00356025	0.0160364	0.0101361	Klf4/Snx3/Lyn	3
GO:0048711	positive regulation of astrocyte differentiation	3/576	13/23328	0.00356025	0.0160364	0.0101361	Bmp2/Bin1/Actr3	3
GO:0070142	synaptic vesicle budding	3/576	13/23328	0.00356025	0.0160364	0.0101361	Ap1s2/Picalm/Ap3d1	3
GO:0072376	protein activation cascade	3/576	13/23328	0.00356025	0.0160364	0.0101361	F13a1/Mvp/Prcp	3
GO:0099532	synaptic vesicle endosomal processing	3/576	13/23328	0.00356025	0.0160364	0.0101361	Ap1s2/Ap3d1/Itsn1	3
GO:1905146	lysosomal protein catabolic process	3/576	13/23328	0.00356025	0.0160364	0.0101361	Lrp1/Psap/Lamp2	3
GO:0071456	cellular response to hypoxia	8/576	101/23328	0.00356757	0.0160364	0.0101361	Cybb/Ddah1/Adrb2/Rtn4/Aqp1/Bnip3/Adam8/Zfp36l1	8
GO:0003084	positive regulation of systemic arterial blood pressure	4/576	26/23328	0.00357057	0.0160364	0.0101361	Adrb1/Cyba/Rhoa/Wnk1	4
GO:0031100	animal organ regeneration	4/576	26/23328	0.00357057	0.0160364	0.0101361	Hmox1/Lifr/Sulf2/Cebpb	4
GO:0090280	positive regulation of calcium ion import	4/576	26/23328	0.00357057	0.0160364	0.0101361	Ccl12/Lgals3/Adrb1/Adrb2	4
GO:0045744	negative regulation of G protein-coupled receptor signaling pathway	6/576	60/23328	0.00357349	0.0160364	0.0101361	App/Adrb2/Plek/Gnai2/Pld2/Arrb2	6
GO:0090303	positive regulation of wound healing	6/576	60/23328	0.00357349	0.0160364	0.0101361	Cd36/Ccl2/Ptprj/Plek/Itgb1/Actg1	6
GO:2001238	positive regulation of extrinsic apoptotic signaling pathway	6/576	60/23328	0.00357349	0.0160364	0.0101361	Hyal2/Tnfsf12/Ltbr/Ctnna1/Trps1/Atf3	6
GO:0002823	negative regulation of adaptive immune response based on somatic recombination of immune receptors built from immunoglobulin superfamily domains	5/576	42/23328	0.0036094	0.0161667	0.0102185	Dusp22/Hfe/Vsir/Il4ra/Fcgr2b	5
GO:1900077	negative regulation of cellular response to insulin stimulus	5/576	42/23328	0.0036094	0.0161667	0.0102185	Pid1/Lpl/Ptprj/Enpp1/Appl2	5
GO:0007043	cell-cell junction assembly	10/576	147/23328	0.00361885	0.0161782	0.0102258	Pmp22/Ptpro/Rhoc/Zfp703/Actb/Ctnna1/Itgb1/Rhoa/Actg1/Jup	10
GO:0051092	positive regulation of NF-kappaB transcription factor activity	10/576	147/23328	0.00361885	0.0161782	0.0102258	Cd36/App/Cx3cr1/Rab7b/Tlr2/Nlrp3/Tnfrsf11a/Cd84/Itgb2/Adam8	10
GO:1903522	regulation of blood circulation	14/576	248/23328	0.00362678	0.0161982	0.0102384	App/Bin1/Ptafr/Alox5/Adrb1/Snta1/Adrb2/Atp2b1/Cysltr1/Mef2a/Rhoa/P2rx4/Add3/Jup	14
GO:0010721	negative regulation of cell development	19/576	387/23328	0.00374659	0.0167175	0.0105666	Dab2/App/Pmp22/Ednrb/Nrp1/Lrp1/Ccr5/Apoe/Ctnna1/Ctsz/Itgb1/Rtn4/Lgals1/Rhoa/Appl2/Coro1c/Actr3/Vim/Srgap2	19
GO:0019935	cyclic-nucleotide-mediated signaling	13/576	223/23328	0.00379326	0.0169097	0.0106881	Cd36/Adgre1/App/Ednrb/Pf4/Abca1/Adrb1/Adrb2/Apoe/Adgre5/Gnai2/Aqp1/Gnaq	13
GO:0007584	response to nutrient	6/576	61/23328	0.00388236	0.0172578	0.0109082	Gas6/Lpl/Gatm/Arsb/Ncoa1/Fes	6
GO:0032615	interleukin-12 production	6/576	61/23328	0.00388236	0.0172578	0.0109082	Cd36/Cmklr1/Tlr2/Unc93b1/Irf8/Arrb2	6
GO:0051851	modulation by host of symbiont process	6/576	61/23328	0.00388236	0.0172578	0.0109082	Csf1r/Stom/Apoe/Anxa2/Aqp1/Cfl1	6
GO:0031330	negative regulation of cellular catabolic process	14/576	250/23328	0.00389414	0.0172938	0.0109309	Hmox1/Trem2/Hfe/Timp2/Nupr1/Ophn1/Slc11a1/Ctsa/Anxa2/Cst3/Apobec1/Qk/Sdcbp/Npc1	14
GO:0001935	endothelial cell proliferation	10/576	149/23328	0.00398366	0.0176747	0.0111717	Hmox1/Ccl12/Ang/Acvrl1/Ccl24/Bmp2/Ccl2/Alox5/Apoe/Cyba	10
GO:0045851	pH reduction	5/576	43/23328	0.00400287	0.0177432	0.0112149	Slc11a1/Atp6v0a1/Grn/Atp6ap1/Atp6ap2	5
GO:0002440	production of molecular mediator of immune response	18/576	361/23328	0.00401549	0.0177789	0.0112375	Cd36/Gas6/Hmox1/Cd86/Hfe/Tlr2/Nlrp3/Slc11a1/Vsir/Fcer1g/Tnfrsf1b/Il4ra/Rtn4/Fcgr2b/Samhd1/Pkn1/Stat6/Lacc1	18
GO:0007173	epidermal growth factor receptor signaling pathway	8/576	103/23328	0.00402227	0.0177789	0.0112375	App/Ncf1/Ptprj/Aplp2/Hip1/Mvp/Dusp3/Iqgap1	8
GO:0042310	vasoconstriction	8/576	103/23328	0.00402227	0.0177789	0.0112375	Ednrb/Ptafr/Alox5/Snta1/Atp2b1/Cysltr1/Rhoa/Add3	8
GO:0048762	mesenchymal cell differentiation	13/576	225/23328	0.00408925	0.018058	0.0114139	Dab2/Ednrb/Nrp1/Adam15/Bmp2/Zfp703/Zeb2/Rtn4/Sdcbp/Cfl1/Coro1c/Nrp2/Anxa6	13
GO:0034367	protein-containing complex remodeling	4/576	27/23328	0.00411082	0.0180684	0.0114205	Pltp/Lpl/Apoe/Pla2g7	4
GO:0035809	regulation of urine volume	4/576	27/23328	0.00411082	0.0180684	0.0114205	Ednrb/Adrb1/Adrb2/Gnai2	4
GO:0061437	renal system vasculature development	4/576	27/23328	0.00411082	0.0180684	0.0114205	C3ar1/Nrp1/Il6ra/Aqp1	4
GO:0061440	kidney vasculature development	4/576	27/23328	0.00411082	0.0180684	0.0114205	C3ar1/Nrp1/Il6ra/Aqp1	4
GO:1900120	regulation of receptor binding	4/576	27/23328	0.00411082	0.0180684	0.0114205	App/Adam15/Hfe/Anxa2	4
GO:0032370	positive regulation of lipid transport	7/576	82/23328	0.00415365	0.0182396	0.0115287	Dab2/Pltp/Lrp1/Abca1/Tnfrsf11a/Apoe/Anxa2	7
GO:0031099	regeneration	10/576	150/23328	0.00417665	0.0183064	0.011571	Hmox1/Lrp1/Lifr/Klf4/Grn/Sulf2/Rtn4/Cebpb/Gpx1/Ninj1	10
GO:0034614	cellular response to reactive oxygen species	10/576	150/23328	0.00417665	0.0183064	0.011571	Cd36/Ncf1/Sirpa/Trpm2/Psap/Aqp1/Rhob/Cfl1/Bnip3/Stat6	10
GO:0006900	vesicle budding from membrane	6/576	62/23328	0.00421057	0.0184208	0.0116432	Ap1s2/Anxa2/Picalm/Snx3/Ap2m1/Ap3d1	6
GO:0031640	killing of cells of other organism	6/576	62/23328	0.00421057	0.0184208	0.0116432	Ncf1/Lgals3/Pf4/Ccl2/Ccr5/Bcl2l11	6
GO:0051099	positive regulation of binding	12/576	200/23328	0.00422498	0.0184666	0.0116722	App/Lrp1/Klf4/Hfe/Bmp2/Plxnd1/Apoe/Anxa2/Calm1/Actr3/Ralb/Rb1	12
GO:0019216	regulation of lipid metabolic process	18/576	363/23328	0.0042508	0.0185622	0.0117326	Cd36/Dab2/App/Bmp2/Asah1/Hpgd/Apoe/Psap/Capn2/Apobec1/Cdc42/Daglb/Lyn/Appl2/Sh3glb1/Lamtor1/Rac1/Rb1	18
GO:0015844	monoamine transport	8/576	104/23328	0.00426575	0.018593	0.0117521	Fcgr3/Lgals3/P2ry12/Entpd1/Fcer1g/Actb/Cd300a/Rtn4	8
GO:0052126	movement in host environment	8/576	104/23328	0.00426575	0.018593	0.0117521	Gas6/Hyal2/Ctsb/Trim26/Snx3/Gsn/Lgals1/Npc1	8
GO:0014902	myotube differentiation	9/576	127/23328	0.00432285	0.0188244	0.0118984	Pmp22/Ehd1/Il4ra/Myof/Capn2/Cd53/Hdac9/Casp1/Gpx1	9
GO:1901998	toxin transport	5/576	44/23328	0.00442605	0.0192303	0.012155	Nrp1/Atp6v0a1/Bnip3/Casp1/Gga1	5
GO:0002885	positive regulation of hypersensitivity	3/576	14/23328	0.00444878	0.0192303	0.012155	Fcgr3/Fcgr1/Fcer1g	3
GO:0010889	regulation of sequestering of triglyceride	3/576	14/23328	0.00444878	0.0192303	0.012155	Lpl/Osbpl11/Plin2	3
GO:0019370	leukotriene biosynthetic process	3/576	14/23328	0.00444878	0.0192303	0.012155	Ltc4s/Alox5/Alox5ap	3
GO:0042983	amyloid precursor protein biosynthetic process	3/576	14/23328	0.00444878	0.0192303	0.012155	Soat1/Ncstn/Itm2b	3
GO:0042984	regulation of amyloid precursor protein biosynthetic process	3/576	14/23328	0.00444878	0.0192303	0.012155	Soat1/Ncstn/Itm2b	3
GO:0090331	negative regulation of platelet aggregation	3/576	14/23328	0.00444878	0.0192303	0.012155	Adrb2/Ubash3b/Sh2b3	3
GO:1902931	negative regulation of alcohol biosynthetic process	3/576	14/23328	0.00444878	0.0192303	0.012155	Bmp2/Plek/Apoe	3
GO:0060485	mesenchyme development	15/576	281/23328	0.00446852	0.0192979	0.0121977	Dab2/Ednrb/Nrp1/Adam15/Acvrl1/Bmp2/Zfp703/Zeb2/Rtn4/Sdcbp/Cfl1/Coro1c/Nrp2/Zfp36l1/Anxa6	15
GO:0016032	viral process	16/576	309/23328	0.00453568	0.01957	0.0123696	Csf1r/Gas6/Hyal2/Stom/Ccr5/Ctsb/Apoe/Trim26/Snx3/Gsn/Lgals1/Mdfic/Cfl1/Npc1/Bcl2l11/Pfn1	16
GO:0006837	serotonin transport	4/576	28/23328	0.00470368	0.0202022	0.0127692	Fcgr3/Lgals3/Fcer1g/Cd300a	4
GO:0032801	receptor catabolic process	4/576	28/23328	0.00470368	0.0202022	0.0127692	Lgmn/Apoe/Anxa2/Sh3glb1	4
GO:0051560	mitochondrial calcium ion homeostasis	4/576	28/23328	0.00470368	0.0202022	0.0127692	Bnip3/Slc8b1/Mcub/Anxa6	4
GO:0061099	negative regulation of protein tyrosine kinase activity	4/576	28/23328	0.00470368	0.0202022	0.0127692	Dusp22/Hyal2/Mvp/Sh3bp5	4
GO:1903671	negative regulation of sprouting angiogenesis	4/576	28/23328	0.00470368	0.0202022	0.0127692	Klf4/Alox5/Klf2/Rhoa	4
GO:0014032	neural crest cell development	7/576	84/23328	0.00474526	0.0203622	0.0128704	Ednrb/Nrp1/Zeb2/Cfl1/Coro1c/Nrp2/Anxa6	7
GO:0014812	muscle cell migration	8/576	106/23328	0.00478658	0.0205208	0.0129706	P2ry6/Aif1/Lrp1/Myo5a/Tmsb4x/Arpc2/Arpc5/Iqgap1	8
GO:0044088	regulation of vacuole organization	5/576	45/23328	0.00488013	0.0208648	0.013188	Nupr1/Grn/Anxa2/Sh3glb1/Ralb	5
GO:0050856	regulation of T cell receptor signaling pathway	5/576	45/23328	0.00488013	0.0208648	0.013188	Dusp22/Lgals3/Ptprj/Cd300a/Dusp3	5
GO:0090199	regulation of release of cytochrome c from mitochondria	5/576	45/23328	0.00488013	0.0208648	0.013188	Lmna/Arrb2/Bnip3/Bcl2l11/Gpx1	5
GO:0048008	platelet-derived growth factor receptor signaling pathway	6/576	64/23328	0.00492783	0.0210305	0.0132928	Nrp1/Lrp1/Ptprj/Hip1/Sgpl1/Iqgap1	6
GO:1902305	regulation of sodium ion transmembrane transport	6/576	64/23328	0.00492783	0.0210305	0.0132928	Stom/Snta1/Fxyd2/Wnk1/Atp1b3/Fxyd5	6
GO:0002833	positive regulation of response to biotic stimulus	10/576	154/23328	0.00502355	0.0214195	0.0135387	Ly86/Cd180/Tlr2/Ifi204/Cadm1/Grn/Cyba/Lamp1/Ifi211/Adam8	10
GO:0014910	regulation of smooth muscle cell migration	7/576	85/23328	0.00506383	0.021536	0.0136123	P2ry6/Aif1/Lrp1/Myo5a/Tmsb4x/Arpc2/Iqgap1	7
GO:0048524	positive regulation of viral process	7/576	85/23328	0.00506383	0.021536	0.0136123	Csf1r/Stom/Apoe/Lgals1/Mdfic/Cfl1/Pfn1	7
GO:0050709	negative regulation of protein secretion	8/576	107/23328	0.00506461	0.021536	0.0136123	Apoe/Rab11fip5/Anxa5/Hdac9/Erp29/Klf7/Idua/Ucp2	8
GO:0030072	peptide hormone secretion	15/576	285/23328	0.00508112	0.0215867	0.0136443	Lrp1/Hfe/Trpm2/Myo5a/Alox5/Rab11fip5/Anxa5/Aqp1/Chd7/Glul/Klf7/Slc8b1/Rac1/Ucp2/Itsn1	15
GO:0050670	regulation of lymphocyte proliferation	13/576	231/23328	0.0050908	0.0216084	0.013658	Aif1/Cd86/Lgals3/Vsir/Tyrobp/Tnfrsf1b/Cd300a/Fcgr2b/Lyn/Cebpb/Sdc4/Pkn1/Gpr183	13
GO:0055001	muscle cell development	12/576	205/23328	0.00513424	0.0217731	0.0137621	Pmp22/Lmna/Bin1/Adrb1/Myof/Itgb1/Nrap/Mef2a/Hdac9/Capzb/Actg1/Gpx1	12
GO:0002029	desensitization of G protein-coupled receptor signaling pathway	4/576	29/23328	0.00535138	0.0225538	0.0142556	App/Adrb2/Pld2/Arrb2	4
GO:0022401	negative adaptation of signaling pathway	4/576	29/23328	0.00535138	0.0225538	0.0142556	App/Adrb2/Pld2/Arrb2	4
GO:0043032	positive regulation of macrophage activation	4/576	29/23328	0.00535138	0.0225538	0.0142556	Trem2/Cebpa/Il4ra/Ctsc	4
GO:1901185	negative regulation of ERBB signaling pathway	4/576	29/23328	0.00535138	0.0225538	0.0142556	Lgmn/Ptprj/Mvp/Dusp3	4
GO:0043266	regulation of potassium ion transport	8/576	108/23328	0.00535482	0.0225538	0.0142556	Trem2/Bin1/Adrb2/Itgb1/Wnk1/Atp1b3/Gnaq/Cd63	8
GO:0060840	artery development	8/576	108/23328	0.00535482	0.0225538	0.0142556	Nrp1/Lrp1/Acvrl1/Hpgd/Plxnd1/Apoe/Rtn4/Chd7	8
GO:0002707	negative regulation of lymphocyte mediated immunity	5/576	46/23328	0.0053663	0.0225538	0.0142556	Dusp22/Hfe/Vsir/Fcgr2b/Arrb2	5
GO:0043618	regulation of transcription from RNA polymerase II promoter in response to stress	5/576	46/23328	0.0053663	0.0225538	0.0142556	Cd36/Hmox1/Klf2/Cebpb/Atf3	5
GO:0061098	positive regulation of protein tyrosine kinase activity	5/576	46/23328	0.0053663	0.0225538	0.0142556	Csf1r/Gas6/App/Ncf1/Fcgr1	5
GO:2000404	regulation of T cell migration	5/576	46/23328	0.0053663	0.0225538	0.0142556	App/Aif1/Rhoa/Wnk1/Adam8	5
GO:0016055	Wnt signaling pathway	20/576	430/23328	0.00541608	0.0226238	0.0142999	Dab2/Rac3/App/Ptpro/Lrp1/Klf4/Bmp2/Tlr2/Sulf2/Zfp703/Apoe/Snx3/Zeb2/Tax1bp3/Atp6ap2/Cdk14/Mdfic/Wnk1/Gnaq/Rac1	20
GO:0009914	hormone transport	18/576	372/23328	0.00545479	0.0226238	0.0142999	Dab2/Lrp1/Hfe/Trpm2/Myo5a/Alox5/Slc7a8/Rab11fip5/Anxa5/Aqp1/Lyn/Chd7/Glul/Klf7/Slc8b1/Rac1/Ucp2/Itsn1	18
GO:0007039	protein catabolic process in the vacuole	3/576	15/23328	0.00545992	0.0226238	0.0142999	Lrp1/Psap/Lamp2	3
GO:0010935	regulation of macrophage cytokine production	3/576	15/23328	0.00545992	0.0226238	0.0142999	Cd36/Tlr2/Rtn4	3
GO:0023035	CD40 signaling pathway	3/576	15/23328	0.00545992	0.0226238	0.0142999	Trem2/Cd86/Itgb1	3
GO:0031650	regulation of heat generation	3/576	15/23328	0.00545992	0.0226238	0.0142999	Ednrb/Tnfrsf11a/Ccr5	3
GO:0034162	toll-like receptor 9 signaling pathway	3/576	15/23328	0.00545992	0.0226238	0.0142999	Rab7b/Unc93b1/Rtn4	3
GO:0034433	steroid esterification	3/576	15/23328	0.00545992	0.0226238	0.0142999	Soat1/Apoe/Lamtor1	3
GO:0034434	sterol esterification	3/576	15/23328	0.00545992	0.0226238	0.0142999	Soat1/Apoe/Lamtor1	3
GO:0034435	cholesterol esterification	3/576	15/23328	0.00545992	0.0226238	0.0142999	Soat1/Apoe/Lamtor1	3
GO:0042159	lipoprotein catabolic process	3/576	15/23328	0.00545992	0.0226238	0.0142999	Abhd12/Apoe/Ctsd	3
GO:0042953	lipoprotein transport	3/576	15/23328	0.00545992	0.0226238	0.0142999	Msr1/Cd36/Apobec1	3
GO:0046541	saliva secretion	3/576	15/23328	0.00545992	0.0226238	0.0142999	Tifab/Adrb1/Aqp1	3
GO:0048070	regulation of developmental pigmentation	3/576	15/23328	0.00545992	0.0226238	0.0142999	Zeb2/Bcl2l11/Gnaq	3
GO:0048680	positive regulation of axon regeneration	3/576	15/23328	0.00545992	0.0226238	0.0142999	Lrp1/Grn/Rtn4	3
GO:2001256	regulation of store-operated calcium entry	3/576	15/23328	0.00545992	0.0226238	0.0142999	Cd84/Slc8b1/Cracr2b	3
GO:0006937	regulation of muscle contraction	10/576	156/23328	0.00549464	0.0227476	0.0143781	Ncf1/Bin1/Ptafr/Adrb1/Adrb2/Atp2b1/Rhoa/P2rx4/Jup/Anxa6	10
GO:0002456	T cell mediated immunity	9/576	132/23328	0.00555835	0.0229911	0.014532	Dusp22/Hfe/Nlrp3/Slc11a1/Vsir/Stx7/Ctsh/Tnfrsf1b/Ctsc	9
GO:0014896	muscle hypertrophy	8/576	109/23328	0.00565755	0.0233524	0.0147604	Lmna/Adrb1/Tnfrsf1b/Tnfrsf1a/Cyba/Mef2a/Twf1/P2rx4	8
GO:0097756	negative regulation of blood vessel diameter	8/576	109/23328	0.00565755	0.0233524	0.0147604	Ednrb/Ptafr/Alox5/Snta1/Atp2b1/Cysltr1/Rhoa/Add3	8
GO:0032944	regulation of mononuclear cell proliferation	13/576	234/23328	0.0056606	0.0233524	0.0147604	Aif1/Cd86/Lgals3/Vsir/Tyrobp/Tnfrsf1b/Cd300a/Fcgr2b/Lyn/Cebpb/Sdc4/Pkn1/Gpr183	13
GO:0198738	cell-cell signaling by wnt	20/576	432/23328	0.00569295	0.0234653	0.0148318	Dab2/Rac3/App/Ptpro/Lrp1/Klf4/Bmp2/Tlr2/Sulf2/Zfp703/Apoe/Snx3/Zeb2/Tax1bp3/Atp6ap2/Cdk14/Mdfic/Wnk1/Gnaq/Rac1	20
GO:0010951	negative regulation of endopeptidase activity	11/576	182/23328	0.00571223	0.0235242	0.014869	Gas6/Klf4/Timp2/Bin1/Serpinb6a/Picalm/Serpinb8/Aqp1/Arrb2/Cast/Gpx1	11
GO:0016311	dephosphorylation	18/576	374/23328	0.00575705	0.023688	0.0149725	Ptpro/Pirb/Dusp22/Bmp2/Ptprj/Cttnbp2nl/Plek/Gnai2/Cd300a/Acp2/Cdc14b/Fkbp15/Dusp3/Ptpra/Wnk1/Ubash3b/Ssh2/Iqgap1	18
GO:0002820	negative regulation of adaptive immune response	5/576	47/23328	0.0058857	0.0241962	0.0152937	Dusp22/Hfe/Vsir/Il4ra/Fcgr2b	5
GO:2000106	regulation of leukocyte apoptotic process	8/576	110/23328	0.00597315	0.0245342	0.0155074	Gas6/Mertk/Lgals3/Ccr5/Fcer1g/Fcgr2b/Lyn/Adam8	8
GO:0051346	negative regulation of hydrolase activity	19/576	405/23328	0.00604947	0.0247237	0.0156272	Gas6/App/Klf4/Timp2/Bin1/Serpinb6a/Cstb/Picalm/Gnai2/Cst3/Serpinb8/Aqp1/Fkbp15/Arrb2/Gmip/Wnk1/Hdac9/Cast/Gpx1	19
GO:0002360	T cell lineage commitment	4/576	30/23328	0.00605608	0.0247237	0.0156272	Il6ra/Ctsl/Rhoa/Stat6	4
GO:0002724	regulation of T cell cytokine production	4/576	30/23328	0.00605608	0.0247237	0.0156272	Hfe/Nlrp3/Vsir/Tnfrsf1b	4
GO:0010863	positive regulation of phospholipase C activity	4/576	30/23328	0.00605608	0.0247237	0.0156272	Ang/Cd86/Ptafr/Gnaq	4
GO:0021602	cranial nerve morphogenesis	4/576	30/23328	0.00605608	0.0247237	0.0156272	Mafb/Nrp1/Tifab/Nrp2	4
GO:0048714	positive regulation of oligodendrocyte differentiation	4/576	30/23328	0.00605608	0.0247237	0.0156272	Tlr2/Tnfrsf1b/Qk/Ptpra	4
GO:1903579	negative regulation of ATP metabolic process	4/576	30/23328	0.00605608	0.0247237	0.0156272	Pid1/Nupr1/Entpd1/Rhoa	4
GO:0006940	regulation of smooth muscle contraction	6/576	67/23328	0.00616648	0.0251526	0.0158982	Ncf1/Ptafr/Adrb1/Adrb2/Atp2b1/Rhoa	6
GO:0008630	intrinsic apoptotic signaling pathway in response to DNA damage	8/576	111/23328	0.00630194	0.0256829	0.0162334	Hmox1/Nupr1/Ifi204/Tnfrsf1b/Tnfrsf1a/Bcl2l11/Crip1/Tmem109	8
GO:0010862	positive regulation of pathway-restricted SMAD protein phosphorylation	5/576	48/23328	0.0064395	0.0261754	0.0165447	Dab2/Hfe/Acvrl1/Bmp2/Sdcbp	5
GO:0032965	regulation of collagen biosynthetic process	5/576	48/23328	0.0064395	0.0261754	0.0165447	Il6ra/Ccl2/Arrb2/Rap1a/Vim	5
GO:0045907	positive regulation of vasoconstriction	5/576	48/23328	0.0064395	0.0261754	0.0165447	Ptafr/Alox5/Cysltr1/Rhoa/Add3	5
GO:0014031	mesenchymal cell development	7/576	89/23328	0.00650088	0.0264021	0.016688	Ednrb/Nrp1/Zeb2/Cfl1/Coro1c/Nrp2/Anxa6	7
GO:0000910	cytokinesis	10/576	160/23328	0.00653997	0.0264311	0.0167064	Rhoc/Snx9/Cdc14b/Rhoa/Rhob/Cfl1/Sh3glb1/Actr3/Actr2/Spire1	10
GO:0001977	renal system process involved in regulation of blood volume	3/576	16/23328	0.00659794	0.0264311	0.0167064	Gas6/Ptpro/Cyba	3
GO:0002407	dendritic cell chemotaxis	3/576	16/23328	0.00659794	0.0264311	0.0167064	Gas6/Trpm2/Gpr183	3
GO:0002866	positive regulation of acute inflammatory response to antigenic stimulus	3/576	16/23328	0.00659794	0.0264311	0.0167064	Fcgr3/Fcgr1/Fcer1g	3
GO:0006878	cellular copper ion homeostasis	3/576	16/23328	0.00659794	0.0264311	0.0167064	App/Aplp2/Slc31a2	3
GO:0016322	neuron remodeling	3/576	16/23328	0.00659794	0.0264311	0.0167064	C1qa/App/Gnaq	3
GO:0034134	toll-like receptor 2 signaling pathway	3/576	16/23328	0.00659794	0.0264311	0.0167064	Tlr2/Cyba/Lyn	3
GO:0035590	purinergic nucleotide receptor signaling pathway	3/576	16/23328	0.00659794	0.0264311	0.0167064	P2ry12/Gnai2/P2rx4	3
GO:0044872	lipoprotein localization	3/576	16/23328	0.00659794	0.0264311	0.0167064	Msr1/Cd36/Apobec1	3
GO:0070572	positive regulation of neuron projection regeneration	3/576	16/23328	0.00659794	0.0264311	0.0167064	Lrp1/Grn/Rtn4	3
GO:0071498	cellular response to fluid shear stress	3/576	16/23328	0.00659794	0.0264311	0.0167064	Klf4/Mtss1/Klf2	3
GO:0072567	chemokine (C-X-C motif) ligand 2 production	3/576	16/23328	0.00659794	0.0264311	0.0167064	Lrp1/Lpl/Klf4	3
GO:0098974	postsynaptic actin cytoskeleton organization	3/576	16/23328	0.00659794	0.0264311	0.0167064	Actb/Actr3/Wasf2	3
GO:0099188	postsynaptic cytoskeleton organization	3/576	16/23328	0.00659794	0.0264311	0.0167064	Actb/Actr3/Wasf2	3
GO:1903978	regulation of microglial cell activation	3/576	16/23328	0.00659794	0.0264311	0.0167064	Trem2/Grn/Ctsc	3
GO:2000341	regulation of chemokine (C-X-C motif) ligand 2 production	3/576	16/23328	0.00659794	0.0264311	0.0167064	Lrp1/Lpl/Klf4	3
GO:0022029	telencephalon cell migration	6/576	68/23328	0.0066256	0.0264968	0.0167478	Cx3cr1/P2ry12/Rtn4/Rhoa/Rac1/Srgap2	6
GO:0099601	regulation of neurotransmitter receptor activity	6/576	68/23328	0.0066256	0.0264968	0.0167478	App/Ccl2/Ifngr2/Adrb2/Cfl1/Dlgap4	6
GO:0007009	plasma membrane organization	8/576	112/23328	0.00664429	0.0265489	0.0167808	Bin1/Mtss1/Gsn/Psap/Myof/Snx9/Sh3glb1/Anxa6	8
GO:0048638	regulation of developmental growth	19/576	409/23328	0.00669317	0.0267216	0.0168899	App/Lgmn/Nrp1/Lrp1/Dpysl2/Ccr5/Adrb1/Adrb2/Cyfip1/Apoe/Picalm/Sgpl1/Gamt/Rtn4/Cfl1/Chd7/Sh3glb1/Actr3/Bcl2l11	19
GO:0051928	positive regulation of calcium ion transport	9/576	136/23328	0.00673002	0.0268459	0.0169685	P2ry6/Ccr1/Ccl12/Lgals3/Adrb1/Adrb2/Atp2b1/Arrb2/P2rx4	9
GO:0023058	adaptation of signaling pathway	4/576	31/23328	0.00681986	0.0270893	0.0171224	App/Adrb2/Pld2/Arrb2	4
GO:0036037	CD8-positive, alpha-beta T cell activation	4/576	31/23328	0.00681986	0.0270893	0.0171224	Clec4a2/Hfe/Vsir/Lilrb4a	4
GO:0044788	modulation by host of viral process	4/576	31/23328	0.00681986	0.0270893	0.0171224	Csf1r/Stom/Apoe/Cfl1	4
GO:0045932	negative regulation of muscle contraction	4/576	31/23328	0.00681986	0.0270893	0.0171224	Ncf1/Bin1/Adrb1/Adrb2	4
GO:1903421	regulation of synaptic vesicle recycling	4/576	31/23328	0.00681986	0.0270893	0.0171224	Scamp5/Cyfip1/Picalm/Ap2m1	4
GO:0048864	stem cell development	7/576	90/23328	0.00690321	0.0273973	0.0173171	Ednrb/Nrp1/Zeb2/Cfl1/Coro1c/Nrp2/Anxa6	7
GO:0006813	potassium ion transport	13/576	240/23328	0.00695272	0.0275705	0.0174265	Trem2/P2ry12/Bin1/Slc9a9/Adrb2/Itgb1/Fxyd2/Aqp1/Wnk1/Kcnk6/Atp1b3/Gnaq/Cd63	13
GO:0030516	regulation of axon extension	8/576	113/23328	0.00700052	0.0277367	0.0175316	Nrp1/Lrp1/Dpysl2/Ccr5/Cyfip1/Apoe/Rtn4/Actr3	8
GO:0032941	secretion by tissue	5/576	49/23328	0.00702882	0.0277786	0.0175581	Tifab/Adrb1/Cyba/Aqp1/Wnk1	5
GO:0061028	establishment of endothelial barrier	5/576	49/23328	0.00702882	0.0277786	0.0175581	Tnfrsf1a/Myadm/Rtn4/Rap1b/Rap1a	5
GO:1902041	regulation of extrinsic apoptotic signaling pathway via death domain receptors	5/576	49/23328	0.00702882	0.0277786	0.0175581	Hmox1/Lgals3/Trps1/Atf3/Gpx1	5
GO:0032677	regulation of interleukin-8 production	6/576	69/23328	0.00710901	0.0280719	0.0177435	Cd14/Klf4/Tlr7/Tlr2/Hyal2/Anxa4	6
GO:0001938	positive regulation of endothelial cell proliferation	7/576	91/23328	0.00732373	0.0287989	0.018203	Hmox1/Ang/Acvrl1/Ccl24/Bmp2/Ccl2/Cyba	7
GO:0014033	neural crest cell differentiation	7/576	91/23328	0.00732373	0.0287989	0.018203	Ednrb/Nrp1/Zeb2/Cfl1/Coro1c/Nrp2/Anxa6	7
GO:0040014	regulation of multicellular organism growth	7/576	91/23328	0.00732373	0.0287989	0.018203	App/Lgmn/Adrb1/Adrb2/Sgpl1/Gamt/Chd7	7
GO:1900407	regulation of cellular response to oxidative stress	7/576	91/23328	0.00732373	0.0287989	0.018203	Cd36/App/Itgam/Trpm2/Alox5/Psap/Gpx1	7
GO:1903524	positive regulation of blood circulation	7/576	91/23328	0.00732373	0.0287989	0.018203	Ptafr/Alox5/Adrb1/Adrb2/Cysltr1/Rhoa/Add3	7
GO:0032649	regulation of interferon-gamma production	8/576	114/23328	0.00737098	0.0289605	0.0183051	Gas6/App/Cd14/Sirpa/Tlr7/Slc11a1/Vsir/Irf8	8
GO:0030218	erythrocyte differentiation	9/576	138/23328	0.00738258	0.0289819	0.0183186	Mafb/Gas2l1/Spi1/Klf2/Lyn/Zfp36l1/Sh2b3/Dnase2a/Rb1	9
GO:1903169	regulation of calcium ion transmembrane transport	10/576	163/23328	0.00742052	0.0291065	0.0183974	P2ry6/Ahnak/Bin1/Myo5a/Adrb1/Adrb2/Cyba/Lyn/Chd7/Ubash3b	10
GO:0030888	regulation of B cell proliferation	6/576	70/23328	0.00761742	0.0296789	0.0187592	Tyrobp/Cd300a/Fcgr2b/Lyn/Pkn1/Gpr183	6
GO:0002438	acute inflammatory response to antigenic stimulus	4/576	32/23328	0.00764471	0.0296789	0.0187592	Fcgr3/Fcgr1/Fcer1g/Fcgr2b	4
GO:0010574	regulation of vascular endothelial growth factor production	4/576	32/23328	0.00764471	0.0296789	0.0187592	C5ar1/C3ar1/Ccl2/Sulf2	4
GO:0010614	negative regulation of cardiac muscle hypertrophy	4/576	32/23328	0.00764471	0.0296789	0.0187592	Lmna/Tnfrsf1b/Tnfrsf1a/P2rx4	4
GO:0048668	collateral sprouting	4/576	32/23328	0.00764471	0.0296789	0.0187592	App/Lrp1/Zeb2/Rtn4	4
GO:0051491	positive regulation of filopodium assembly	4/576	32/23328	0.00764471	0.0296789	0.0187592	Nrp1/Arpc2/Cdc42/Actr3	4
GO:0060561	apoptotic process involved in morphogenesis	4/576	32/23328	0.00764471	0.0296789	0.0187592	Tnfrsf1b/Tnfrsf1a/Spi1/Bcl2l11	4
GO:1902110	positive regulation of mitochondrial membrane permeability involved in apoptotic process	4/576	32/23328	0.00764471	0.0296789	0.0187592	Slc35f6/Bnip3/Sh3glb1/Bcl2l11	4
GO:0002762	negative regulation of myeloid leukocyte differentiation	5/576	50/23328	0.00765479	0.0296789	0.0187592	Mafb/C1qc/Gpr137b/Lyn/Ubash3b	5
GO:0021545	cranial nerve development	5/576	50/23328	0.00765479	0.0296789	0.0187592	Mafb/Nrp1/Tifab/Chd7/Nrp2	5
GO:0034332	adherens junction organization	5/576	50/23328	0.00765479	0.0296789	0.0187592	Kifc3/Mtss1/Zfp703/Actb/Cdc42	5
GO:0045646	regulation of erythrocyte differentiation	5/576	50/23328	0.00765479	0.0296789	0.0187592	Mafb/Gas2l1/Spi1/Lyn/Zfp36l1	5
GO:0070169	positive regulation of biomineral tissue development	5/576	50/23328	0.00765479	0.0296789	0.0187592	Bmp2/Alox5/Adrb2/Atp2b1/Cebpb	5
GO:0110151	positive regulation of biomineralization	5/576	50/23328	0.00765479	0.0296789	0.0187592	Bmp2/Alox5/Adrb2/Atp2b1/Cebpb	5
GO:0046394	carboxylic acid biosynthetic process	15/576	299/23328	0.00778137	0.0300785	0.0190117	Ltc4s/Lpl/Dse/Hpgds/Myo5a/Alox5/Gatm/Cltc/Gamt/Qk/Acss1/Daglb/Akr1a1/Alox5ap/Glul	15
GO:0055002	striated muscle cell development	11/576	190/23328	0.00780556	0.0300785	0.0190117	Pmp22/Lmna/Adrb1/Myof/Itgb1/Nrap/Mef2a/Hdac9/Capzb/Actg1/Gpx1	11
GO:0002024	diet induced thermogenesis	3/576	17/23328	0.00786657	0.0300785	0.0190117	Adrb1/Adrb2/Appl2	3
GO:0003159	morphogenesis of an endothelium	3/576	17/23328	0.00786657	0.0300785	0.0190117	Acvrl1/Rhoa/Rhob	3
GO:0019048	modulation by virus of host process	3/576	17/23328	0.00786657	0.0300785	0.0190117	Hyal2/Ccr5/Bcl2l11	3
GO:0033194	response to hydroperoxide	3/576	17/23328	0.00786657	0.0300785	0.0190117	Cd36/Trpm2/Gpx1	3
GO:0035729	cellular response to hepatocyte growth factor stimulus	3/576	17/23328	0.00786657	0.0300785	0.0190117	Lgmn/Nrp1/Appl2	3
GO:0036035	osteoclast development	3/576	17/23328	0.00786657	0.0300785	0.0190117	Tyrobp/Anxa2/Atp6ap1	3
GO:0040015	negative regulation of multicellular organism growth	3/576	17/23328	0.00786657	0.0300785	0.0190117	Lgmn/Adrb1/Adrb2	3
GO:0045346	regulation of MHC class II biosynthetic process	3/576	17/23328	0.00786657	0.0300785	0.0190117	Tmem106a/Pf4/Spi1	3
GO:0050665	hydrogen peroxide biosynthetic process	3/576	17/23328	0.00786657	0.0300785	0.0190117	Cybb/Ncf1/Cyba	3
GO:0051014	actin filament severing	3/576	17/23328	0.00786657	0.0300785	0.0190117	Gsn/Cfl1/Srgap2	3
GO:0051127	positive regulation of actin nucleation	3/576	17/23328	0.00786657	0.0300785	0.0190117	Cyfip1/Gsn/Wasf2	3
GO:0055070	copper ion homeostasis	3/576	17/23328	0.00786657	0.0300785	0.0190117	App/Aplp2/Slc31a2	3
GO:0061154	endothelial tube morphogenesis	3/576	17/23328	0.00786657	0.0300785	0.0190117	Acvrl1/Rhoa/Rhob	3
GO:1900221	regulation of amyloid-beta clearance	3/576	17/23328	0.00786657	0.0300785	0.0190117	Trem2/Lrp1/Apoe	3
GO:2001044	regulation of integrin-mediated signaling pathway	3/576	17/23328	0.00786657	0.0300785	0.0190117	Dab2/Ctnna1/Cd63	3
GO:0016053	organic acid biosynthetic process	15/576	300/23328	0.00801121	0.0306066	0.0193456	Ltc4s/Lpl/Dse/Hpgds/Myo5a/Alox5/Gatm/Cltc/Gamt/Qk/Acss1/Daglb/Akr1a1/Alox5ap/Glul	15
GO:0051147	regulation of muscle cell differentiation	10/576	165/23328	0.00805659	0.030755	0.0194394	Bmp2/Adrb1/Camk1/Tmsb4x/Ehd1/Il4ra/Capn2/Arrb2/Cd53/Hdac9	10
GO:0007189	adenylate cyclase-activating G protein-coupled receptor signaling pathway	9/576	140/23328	0.00808241	0.0308035	0.01947	Adgre1/App/Pf4/Abca1/Adrb1/Adrb2/Adgre5/Gnai2/Gnaq	9
GO:0071453	cellular response to oxygen levels	9/576	140/23328	0.00808241	0.0308035	0.01947	Cybb/Ddah1/Adrb2/Atp6ap1/Rtn4/Aqp1/Bnip3/Adam8/Zfp36l1	9
GO:0062012	regulation of small molecule metabolic process	17/576	358/23328	0.00813151	0.0309656	0.0195725	Pid1/P2ry6/Dab2/App/Trem2/Bmp2/Nupr1/Entpd1/Ptafr/Hpgd/Plek/Enpp1/Apoe/Cltc/Appl2/Igfbp4/Lacc1	17
GO:0001885	endothelial cell development	6/576	71/23328	0.00815152	0.0309836	0.0195838	Tnfrsf1a/Myadm/Rtn4/Rap1b/Rap1a/Gpx1	6
GO:0021885	forebrain cell migration	6/576	71/23328	0.00815152	0.0309836	0.0195838	Cx3cr1/P2ry12/Rtn4/Rhoa/Rac1/Srgap2	6
GO:0002792	negative regulation of peptide secretion	8/576	116/23328	0.00815599	0.0309836	0.0195838	Apoe/Rab11fip5/Anxa5/Hdac9/Erp29/Klf7/Idua/Ucp2	8
GO:0043903	regulation of symbiotic process	12/576	218/23328	0.00823887	0.0312731	0.0197668	Csf1r/Stom/Ccr5/Apoe/Trim26/Snx3/Gsn/Lgals1/Mdfic/Cfl1/Bcl2l11/Pfn1	12
GO:0042593	glucose homeostasis	14/576	273/23328	0.00828345	0.031417	0.0198578	Cd36/Gas6/Lrp1/Ptprj/Cebpa/Alox5/Rab11fip5/Appl2/Prcp/Klf7/Slc8b1/Gpx1/Rac1/Ucp2	14
GO:0002474	antigen processing and presentation of peptide antigen via MHC class I	5/576	51/23328	0.0083185	0.0314991	0.0199097	Fcgr3/Clec4a2/Hfe/Fcgr1/Fcer1g	5
GO:0032456	endocytic recycling	5/576	51/23328	0.0083185	0.0314991	0.0199097	Ehd4/Snx3/Ehd1/Fcgr2b/Rab14	5
GO:0003081	regulation of systemic arterial blood pressure by renin-angiotensin	4/576	33/23328	0.00853254	0.0322553	0.0203877	Adrb1/Cyba/Atp6ap2/Rhoa	4
GO:0021884	forebrain neuron development	4/576	33/23328	0.00853254	0.0322553	0.0203877	Nrp1/Nrp2/Gnaq/Rac1	4
GO:0033500	carbohydrate homeostasis	14/576	274/23328	0.00853878	0.0322553	0.0203877	Cd36/Gas6/Lrp1/Ptprj/Cebpa/Alox5/Rab11fip5/Appl2/Prcp/Klf7/Slc8b1/Gpx1/Rac1/Ucp2	14
GO:0002286	T cell activation involved in immune response	8/576	117/23328	0.00857123	0.0323001	0.020416	Il6ra/Lgals3/Nlrp3/Slc11a1/Fcer1g/Il4ra/Gpr183/Stat6	8
GO:0006612	protein targeting to membrane	8/576	117/23328	0.00857123	0.0323001	0.020416	Folr2/Ncf1/Ccl2/Itgam/Stom/Arpc2/Zdhhc14/Actr3	8
GO:1901890	positive regulation of cell junction assembly	8/576	117/23328	0.00857123	0.0323001	0.020416	Nrp1/Ptprj/Adgre5/Cfl1/Sdc4/Actr3/Rac1/Iqgap1	8
GO:0045834	positive regulation of lipid metabolic process	10/576	167/23328	0.00873382	0.0328601	0.02077	Cd36/Dab2/App/Apoe/Capn2/Cdc42/Daglb/Lyn/Sh3glb1/Rac1	10
GO:0051100	negative regulation of binding	10/576	167/23328	0.00873382	0.0328601	0.02077	Dab2/Hmox1/Adam15/Hfe/Adrb2/Camk1/Actb/Ctsz/Arrb2/Ralb	10
GO:0010821	regulation of mitochondrion organization	9/576	142/23328	0.0088316	0.0331749	0.0209689	Trem2/Lmna/Slc35f6/Arrb2/Bnip3/Sh3glb1/Bcl2l11/Gpx1/Spire1	9
GO:2001056	positive regulation of cysteine-type endopeptidase activity	9/576	142/23328	0.0088316	0.0331749	0.0209689	App/Lgmn/Nlrp3/Hip1/Gsn/Ctsd/Rhoa/Casp1/Bcl2l11	9
GO:1904036	negative regulation of epithelial cell apoptotic process	5/576	52/23328	0.00902103	0.0338595	0.0214016	Gas6/Hmox1/Nupr1/Cast/Rb1	5
GO:0046942	carboxylic acid transport	16/576	333/23328	0.00905122	0.0339457	0.0214561	Folr2/Cd36/Slco2b1/Slc11a1/Tnfrsf11a/Dpysl2/Slc7a8/Cln8/Slc17a5/Apoe/Plin2/Slc38a6/Psap/Itgb1/Abcd4/Slc36a1	16
GO:0150063	visual system development	19/576	422/23328	0.00918041	0.0344027	0.021745	Cfh/C1qa/Maf/Nrp1/Mertk/Klf4/P2ry12/Acvrl1/Itgam/Cln8/Zeb2/Cryba4/Crybb1/Aqp1/Chd7/Naglu/Man2a1/Vim/Ninj1	19
GO:0035725	sodium ion transmembrane transport	9/576	143/23328	0.00922537	0.0344602	0.0217813	Stom/Slc9a9/Snta1/Fxyd2/Wnk1/Tpcn1/Atp1b3/Slc8b1/Fxyd5	9
GO:0007350	blastoderm segmentation	3/576	18/23328	0.00926901	0.0344602	0.0217813	Nrp1/Tifab/Nrp2	3
GO:0010919	regulation of inositol phosphate biosynthetic process	3/576	18/23328	0.00926901	0.0344602	0.0217813	P2ry6/Ptafr/Plek	3
GO:0014041	regulation of neuron maturation	3/576	18/23328	0.00926901	0.0344602	0.0217813	Rac3/Ednrb/Rac1	3
GO:0016540	protein autoprocessing	3/576	18/23328	0.00926901	0.0344602	0.0217813	Ctsl/Capn2/Casp1	3
GO:0030540	female genitalia development	3/576	18/23328	0.00926901	0.0344602	0.0217813	Mertk/Ncoa3/Chd7	3
GO:0033631	cell-cell adhesion mediated by integrin	3/576	18/23328	0.00926901	0.0344602	0.0217813	Adam9/Piezo1/Wnk1	3
GO:0044241	lipid digestion	3/576	18/23328	0.00926901	0.0344602	0.0217813	Cd36/Aqp1/Lima1	3
GO:0070102	interleukin-6-mediated signaling pathway	3/576	18/23328	0.00926901	0.0344602	0.0217813	Il6ra/Cebpa/Spi1	3
GO:1902992	negative regulation of amyloid precursor protein catabolic process	3/576	18/23328	0.00926901	0.0344602	0.0217813	Bin1/Apoe/Picalm	3
GO:0051155	positive regulation of striated muscle cell differentiation	6/576	73/23328	0.00929954	0.0345191	0.0218185	Adrb1/Ehd1/Il4ra/Capn2/Arrb2/Cd53	6
GO:1903793	positive regulation of anion transport	6/576	73/23328	0.00929954	0.0345191	0.0218185	Tnfrsf11a/Dpysl2/Ptafr/Apoe/Itgb1/Cebpb	6
GO:0034976	response to endoplasmic reticulum stress	13/576	249/23328	0.00931782	0.0345597	0.0218442	Scamp5/App/Pmp22/Nupr1/Alox5/Fcgr2b/Cebpb/Pdia4/Atf3/Erp29/Nrros/Dnajb14/Bcl2l11	13
GO:0002021	response to dietary excess	4/576	34/23328	0.00948517	0.0349873	0.0221144	Adrb1/Adrb2/Apoe/Appl2	4
GO:0014741	negative regulation of muscle hypertrophy	4/576	34/23328	0.00948517	0.0349873	0.0221144	Lmna/Tnfrsf1b/Tnfrsf1a/P2rx4	4
GO:0019934	cGMP-mediated signaling	4/576	34/23328	0.00948517	0.0349873	0.0221144	Cd36/Ednrb/Apoe/Aqp1	4
GO:0033032	regulation of myeloid cell apoptotic process	4/576	34/23328	0.00948517	0.0349873	0.0221144	Ccr5/Fcer1g/Fcgr2b/Clec5a	4
GO:0090022	regulation of neutrophil chemotaxis	4/576	34/23328	0.00948517	0.0349873	0.0221144	C5ar1/C3ar1/Mpp1/Rac1	4
GO:1900274	regulation of phospholipase C activity	4/576	34/23328	0.00948517	0.0349873	0.0221144	Ang/Cd86/Ptafr/Gnaq	4
GO:1902686	mitochondrial outer membrane permeabilization involved in programmed cell death	4/576	34/23328	0.00948517	0.0349873	0.0221144	Slc35f6/Bnip3/Sh3glb1/Bcl2l11	4
GO:0046879	hormone secretion	17/576	364/23328	0.00949592	0.0349994	0.0221221	Dab2/Lrp1/Hfe/Trpm2/Myo5a/Alox5/Rab11fip5/Anxa5/Aqp1/Lyn/Chd7/Glul/Klf7/Slc8b1/Rac1/Ucp2/Itsn1	17
GO:0001503	ossification	18/576	394/23328	0.00959864	0.0353503	0.0223439	Ccr1/Dhrs3/Bmp2/Lmna/Cebpa/Tnfrsf11a/Ifi204/Alox5/Adrb2/Enpp1/Mtss1/Atp2b1/Cebpd/Fndc3b/Atp6ap1/Rhoa/Clec5a/Cebpb	18
GO:0010508	positive regulation of autophagy	9/576	144/23328	0.00963227	0.0354465	0.0224047	Hmox1/Tlr2/Adrb2/Sptlc2/Tpcn1/Bnip3/Sh3glb1/Bcl2l11/Ralb	9
GO:0072330	monocarboxylic acid biosynthetic process	11/576	196/23328	0.00973397	0.0357927	0.0226235	Ltc4s/Lpl/Dse/Hpgds/Myo5a/Alox5/Gatm/Gamt/Qk/Acss1/Daglb	11
GO:0010596	negative regulation of endothelial cell migration	5/576	53/23328	0.00976344	0.035845	0.0226566	Klf4/Acvrl1/Apoe/Rhoa/Jup	5
GO:0050435	amyloid-beta metabolic process	5/576	53/23328	0.00976344	0.035845	0.0226566	App/Bin1/Apoe/Picalm/Ncstn	5
GO:0002292	T cell differentiation involved in immune response	6/576	74/23328	0.00991482	0.0363724	0.0229899	Il6ra/Nlrp3/Fcer1g/Il4ra/Gpr183/Stat6	6
GO:0015849	organic acid transport	16/576	337/23328	0.0100685	0.0369074	0.0233281	Folr2/Cd36/Slco2b1/Slc11a1/Tnfrsf11a/Dpysl2/Slc7a8/Cln8/Slc17a5/Apoe/Plin2/Slc38a6/Psap/Itgb1/Abcd4/Slc36a1	16
GO:0048880	sensory system development	19/576	426/23328	0.0100799	0.0369204	0.0233363	Cfh/C1qa/Maf/Nrp1/Mertk/Klf4/P2ry12/Acvrl1/Itgam/Cln8/Zeb2/Cryba4/Crybb1/Aqp1/Chd7/Naglu/Man2a1/Vim/Ninj1	19
GO:0010660	regulation of muscle cell apoptotic process	7/576	97/23328	0.0102553	0.0375336	0.0237239	Hmox1/Lifr/Nupr1/Capn2/Qk/Arrb2/Bnip3	7
GO:0034122	negative regulation of toll-like receptor signaling pathway	4/576	35/23328	0.0105043	0.0383154	0.024218	Rab7b/Cd300a/Arrb2/Lyn	4
GO:0043243	positive regulation of protein-containing complex disassembly	4/576	35/23328	0.0105043	0.0383154	0.024218	Adrb2/Plek/Cfl1/Bnip3	4
GO:0071320	cellular response to cAMP	4/576	35/23328	0.0105043	0.0383154	0.024218	Rap1b/Aqp1/Rap1a/Zfp36l1	4
GO:1902003	regulation of amyloid-beta formation	4/576	35/23328	0.0105043	0.0383154	0.024218	App/Bin1/Apoe/Picalm	4
GO:0010823	negative regulation of mitochondrion organization	5/576	54/23328	0.0105467	0.0383154	0.024218	Lmna/Slc35f6/Arrb2/Bnip3/Gpx1	5
GO:0014009	glial cell proliferation	5/576	54/23328	0.0105467	0.0383154	0.024218	Csf1r/Pmp22/Trem2/Lyn/Vim	5
GO:0046456	icosanoid biosynthetic process	5/576	54/23328	0.0105467	0.0383154	0.024218	Ltc4s/Hpgds/Alox5/Daglb/Alox5ap	5
GO:0070542	response to fatty acid	5/576	54/23328	0.0105467	0.0383154	0.024218	Pid1/Cd36/P2ry6/Lpl/Tlr2	5
GO:0032637	interleukin-8 production	6/576	75/23328	0.0105585	0.0383154	0.024218	Cd14/Klf4/Tlr7/Tlr2/Hyal2/Anxa4	6
GO:0048747	muscle fiber development	6/576	75/23328	0.0105585	0.0383154	0.024218	Pmp22/Myof/Nrap/Hdac9/Capzb/Gpx1	6
GO:1903725	regulation of phospholipid metabolic process	6/576	75/23328	0.0105585	0.0383154	0.024218	App/Capn2/Cdc42/Lyn/Sh3glb1/Rac1	6
GO:0043406	positive regulation of MAP kinase activity	12/576	226/23328	0.0107789	0.0388015	0.0245253	Dab2/App/Trf/Bmp2/Adam9/Tnfrsf11a/Zeb2/Fgd4/Mdfic/Adam8/Erp29/Iqgap1	12
GO:0002031	G protein-coupled receptor internalization	3/576	19/23328	0.010808	0.0388015	0.0245253	App/Pld2/Arrb2	3
GO:0002710	negative regulation of T cell mediated immunity	3/576	19/23328	0.010808	0.0388015	0.0245253	Dusp22/Hfe/Vsir	3
GO:0006027	glycosaminoglycan catabolic process	3/576	19/23328	0.010808	0.0388015	0.0245253	Lyve1/Hyal2/Idua	3
GO:0020027	hemoglobin metabolic process	3/576	19/23328	0.010808	0.0388015	0.0245253	Klf4/Snx3/Lyn	3
GO:0034138	toll-like receptor 3 signaling pathway	3/576	19/23328	0.010808	0.0388015	0.0245253	Colec12/Cd86/Unc93b1	3
GO:0035728	response to hepatocyte growth factor	3/576	19/23328	0.010808	0.0388015	0.0245253	Lgmn/Nrp1/Appl2	3
GO:0043116	negative regulation of vascular permeability	3/576	19/23328	0.010808	0.0388015	0.0245253	Ptprj/Ddah1/Apoe	3
GO:0043373	CD4-positive, alpha-beta T cell lineage commitment	3/576	19/23328	0.010808	0.0388015	0.0245253	Il6ra/Ctsl/Stat6	3
GO:0043652	engulfment of apoptotic cell	3/576	19/23328	0.010808	0.0388015	0.0245253	Trem2/Rhog/Rac1	3
GO:0051238	sequestering of metal ion	3/576	19/23328	0.010808	0.0388015	0.0245253	Ftl1/Ap3d1/Fth1	3
GO:0090201	negative regulation of release of cytochrome c from mitochondria	3/576	19/23328	0.010808	0.0388015	0.0245253	Lmna/Arrb2/Gpx1	3
GO:1904754	positive regulation of vascular associated smooth muscle cell migration	3/576	19/23328	0.010808	0.0388015	0.0245253	Lrp1/Myo5a/Iqgap1	3
GO:2000641	regulation of early endosome to late endosome transport	3/576	19/23328	0.010808	0.0388015	0.0245253	Dab2/Snx3/Sh3glb1	3
GO:0009895	negative regulation of catabolic process	15/576	311/23328	0.0109136	0.0391508	0.0247461	Hmox1/Trem2/Hfe/Timp2/Nupr1/Ophn1/Slc11a1/Ctsa/Anxa2/Snx3/Cst3/Apobec1/Qk/Sdcbp/Npc1	15
GO:0050870	positive regulation of T cell activation	11/576	200/23328	0.0112104	0.0401663	0.025388	Aif1/Cd86/Sirpa/Ccl2/Nlrp3/Vsir/Il4ra/Lgals1/Rhoa/Ap3d1/Adam8	11
GO:0045927	positive regulation of growth	15/576	312/23328	0.0112138	0.0401663	0.025388	Nrp1/Lrp1/Adrb1/Adrb2/Cyfip1/Apoe/Picalm/Cyba/Ncoa3/Rtn4/Rhoa/Sdcbp/Cfl1/Chd7/Sh3glb1	15
GO:0002720	positive regulation of cytokine production involved in immune response	5/576	55/23328	0.011372	0.040671	0.025707	Cd36/Tlr2/Nlrp3/Fcer1g/Rtn4	5
GO:0003044	regulation of systemic arterial blood pressure mediated by a chemical signal	5/576	55/23328	0.011372	0.040671	0.025707	Adrb1/Adrb2/Cyba/Atp6ap2/Rhoa	5
GO:0050680	negative regulation of epithelial cell proliferation	9/576	148/23328	0.0113965	0.0407073	0.0257299	Dab2/Ccl12/Acvrl1/Nupr1/Alox5/Ctsl/Mtss1/Apoe/Rb1	9
GO:0007200	phospholipase C-activating G protein-coupled receptor signaling pathway	7/576	99/23328	0.0113994	0.0407073	0.0257299	C5ar1/C3ar1/Cx3cr1/Ednrb/Cmklr1/P2ry12/Gnaq	7
GO:0002701	negative regulation of production of molecular mediator of immune response	4/576	36/23328	0.0115917	0.0412685	0.0260846	Hmox1/Hfe/Vsir/Fcgr2b	4
GO:0034142	toll-like receptor 4 signaling pathway	4/576	36/23328	0.0115917	0.0412685	0.0260846	Cd14/Rab7b/Lyn/Appl2	4
GO:0042832	defense response to protozoan	4/576	36/23328	0.0115917	0.0412685	0.0260846	Pf4/Slc11a1/Il4ra/Irf8	4
GO:0048679	regulation of axon regeneration	4/576	36/23328	0.0115917	0.0412685	0.0260846	Lrp1/Klf4/Grn/Rtn4	4
GO:0016485	protein processing	12/576	229/23328	0.0118735	0.0422399	0.0266986	Lgmn/Ctss/Vsir/Ctsh/Ctsl/Ctsz/Gsn/Capn2/Atp6ap2/Ncstn/Cast/Casp1	12
GO:0043507	positive regulation of JUN kinase activity	6/576	77/23328	0.0119338	0.0423926	0.0267952	Dab2/Trf/Tnfrsf11a/Zeb2/Fgd4/Mdfic	6
GO:0051153	regulation of striated muscle cell differentiation	8/576	124/23328	0.0119345	0.0423926	0.0267952	Bmp2/Adrb1/Ehd1/Il4ra/Capn2/Arrb2/Cd53/Hdac9	8
GO:0098659	inorganic cation import across plasma membrane	7/576	100/23328	0.0120049	0.0425462	0.0268923	Hfe/Trpm2/Slc9a9/Adrb1/Adrb2/Wnk1/Atp1b3	7
GO:0099587	inorganic ion import across plasma membrane	7/576	100/23328	0.0120049	0.0425462	0.0268923	Hfe/Trpm2/Slc9a9/Adrb1/Adrb2/Wnk1/Atp1b3	7
GO:1902882	regulation of response to oxidative stress	7/576	100/23328	0.0120049	0.0425462	0.0268923	Cd36/App/Itgam/Trpm2/Alox5/Psap/Gpx1	7
GO:0030219	megakaryocyte differentiation	5/576	56/23328	0.0122401	0.043282	0.0273573	Rab7b/Pf4/Abi1/Sh2b3/Wasf2	5
GO:0051930	regulation of sensory perception of pain	5/576	56/23328	0.0122401	0.043282	0.0273573	Ednrb/Ctss/Ptafr/Adrb2/Rtn4	5
GO:1903533	regulation of protein targeting	5/576	56/23328	0.0122401	0.043282	0.0273573	Ccl2/Itgam/Stom/Arpc2/Actr3	5
GO:0002285	lymphocyte activation involved in immune response	11/576	203/23328	0.0124258	0.0436582	0.0275951	Il6ra/Cd180/Lgals3/Nlrp3/Slc11a1/Fcer1g/Lamp1/Il4ra/Lgals1/Gpr183/Stat6	11
GO:0031647	regulation of protein stability	14/576	287/23328	0.0124579	0.0436582	0.0275951	Bmp2/Lmna/Ctsa/Ctsh/Tyrobp/Grn/Hip1/Lamp1/Gsn/Rtn4/Lamp2/Atp1b3/Gnaq/Pfn1	14
GO:0043280	positive regulation of cysteine-type endopeptidase activity involved in apoptotic process	8/576	125/23328	0.0124843	0.0436582	0.0275951	App/Nlrp3/Hip1/Gsn/Ctsd/Rhoa/Casp1/Bcl2l11	8
GO:0016137	glycoside metabolic process	3/576	20/23328	0.0124857	0.0436582	0.0275951	Akr1a1/Fuca1/Gusb	3
GO:0031664	regulation of lipopolysaccharide-mediated signaling pathway	3/576	20/23328	0.0124857	0.0436582	0.0275951	Ly86/Cd180/Cd84	3
GO:0032252	secretory granule localization	3/576	20/23328	0.0124857	0.0436582	0.0275951	Myo5a/Kif1b/Tanc2	3
GO:0032695	negative regulation of interleukin-12 production	3/576	20/23328	0.0124857	0.0436582	0.0275951	Cmklr1/Tlr2/Arrb2	3
GO:0033599	regulation of mammary gland epithelial cell proliferation	3/576	20/23328	0.0124857	0.0436582	0.0275951	Zfp703/Rtn4/Gpx1	3
GO:0034143	regulation of toll-like receptor 4 signaling pathway	3/576	20/23328	0.0124857	0.0436582	0.0275951	Rab7b/Lyn/Appl2	3
GO:0035855	megakaryocyte development	3/576	20/23328	0.0124857	0.0436582	0.0275951	Abi1/Sh2b3/Wasf2	3
GO:0043011	myeloid dendritic cell differentiation	3/576	20/23328	0.0124857	0.0436582	0.0275951	Pirb/Ltbr/Spi1	3
GO:0045217	cell-cell junction maintenance	3/576	20/23328	0.0124857	0.0436582	0.0275951	Csf1r/Kifc3/Mtss1	3
GO:0045649	regulation of macrophage differentiation	3/576	20/23328	0.0124857	0.0436582	0.0275951	C1qc/Pf4/Rb1	3
GO:0045986	negative regulation of smooth muscle contraction	3/576	20/23328	0.0124857	0.0436582	0.0275951	Ncf1/Adrb1/Adrb2	3
GO:2000114	regulation of establishment of cell polarity	3/576	20/23328	0.0124857	0.0436582	0.0275951	Gsn/Rap1b/Cfl1	3
GO:0008625	extrinsic apoptotic signaling pathway via death domain receptors	6/576	78/23328	0.0126666	0.0441923	0.0279327	Hmox1/Lgals3/Trps1/Gabarap/Atf3/Gpx1	6
GO:0061180	mammary gland epithelium development	6/576	78/23328	0.0126666	0.0441923	0.0279327	Zfp703/Ncoa3/Rtn4/Cebpb/Gpx1/Stat6	6
GO:0070373	negative regulation of ERK1 and ERK2 cascade	6/576	78/23328	0.0126666	0.0441923	0.0279327	Dab2/Sirpa/Klf4/Dusp3/Lyn/Atf3	6
GO:0001782	B cell homeostasis	4/576	37/23328	0.0127487	0.0443471	0.0280305	Pirb/Lyn/Bcl2l11/Pkn1	4
GO:0002931	response to ischemia	4/576	37/23328	0.0127487	0.0443471	0.0280305	Csf1r/Trem2/Cx3cr1/P2rx4	4
GO:0030866	cortical actin cytoskeleton organization	4/576	37/23328	0.0127487	0.0443471	0.0280305	Plek/Epb41l2/Epb41l1/Tln1	4
GO:0035794	positive regulation of mitochondrial membrane permeability	4/576	37/23328	0.0127487	0.0443471	0.0280305	Slc35f6/Bnip3/Sh3glb1/Bcl2l11	4
GO:0036294	cellular response to decreased oxygen levels	8/576	126/23328	0.0130525	0.0453701	0.0286771	Cybb/Ddah1/Adrb2/Rtn4/Aqp1/Bnip3/Adam8/Zfp36l1	8
GO:0032964	collagen biosynthetic process	5/576	57/23328	0.013152	0.045615	0.0288319	Il6ra/Ccl2/Arrb2/Rap1a/Vim	5
GO:0051931	regulation of sensory perception	5/576	57/23328	0.013152	0.045615	0.0288319	Ednrb/Ctss/Ptafr/Adrb2/Rtn4	5
GO:1901292	nucleoside phosphate catabolic process	5/576	57/23328	0.013152	0.045615	0.0288319	Ncf1/Entpd1/Enpp1/Samhd1/Ncf2	5
GO:0042594	response to starvation	10/576	178/23328	0.013269	0.0459868	0.0290669	Gas6/Rnase4/Hfe/Gas2l1/Gabarap/Lamp2/Sh3glb1/Atf3/Glul/Ralb	10
GO:0010657	muscle cell apoptotic process	7/576	102/23328	0.0132848	0.0460077	0.0290801	Hmox1/Lifr/Nupr1/Capn2/Qk/Arrb2/Bnip3	7
GO:0006631	fatty acid metabolic process	18/576	408/23328	0.0133429	0.0461748	0.0291858	Cd36/Ltc4s/Lpl/Aoah/Hpgds/Myo5a/Alox5/Hpgd/Tnfrsf1a/Sgpl1/Abcd4/Qk/Acss1/Daglb/Lipa/Appl2/Alox5ap/Gpx1	18
GO:0051279	regulation of release of sequestered calcium ion into cytosol	6/576	79/23328	0.0134305	0.0464097	0.0293342	P2ry6/Myo5a/Cyba/Lyn/Chd7/Ubash3b	6
GO:1902117	positive regulation of organelle assembly	6/576	79/23328	0.0134305	0.0464097	0.0293342	Arpc2/Rhoa/Sdcbp/Sdc4/Sh3glb1/Ralb	6
GO:0090150	establishment of protein localization to membrane	12/576	233/23328	0.0134636	0.0464898	0.0293849	Folr2/Ncf1/Ccl2/Itgam/Stom/Arpc2/Zdhhc14/Npc1/Rab31/Sh3glb1/Actr3/Gga1	12
GO:0042157	lipoprotein metabolic process	8/576	127/23328	0.0136393	0.0470622	0.0297467	Abhd12/Abca1/Apoe/Ctsd/Pgap1/Apobec1/Zdhhc14/Glul	8
GO:0006814	sodium ion transport	12/576	234/23328	0.0138853	0.0478759	0.030261	Trpm2/Stom/Slc9a9/Snta1/Adrb2/Fxyd2/P2rx4/Wnk1/Tpcn1/Atp1b3/Slc8b1/Fxyd5	12
GO:0003300	cardiac muscle hypertrophy	7/576	103/23328	0.0139602	0.0480158	0.0303494	Lmna/Adrb1/Tnfrsf1b/Tnfrsf1a/Mef2a/Twf1/P2rx4	7
GO:0010831	positive regulation of myotube differentiation	4/576	38/23328	0.013977	0.0480158	0.0303494	Ehd1/Il4ra/Capn2/Cd53	4
GO:0021799	cerebral cortex radially oriented cell migration	4/576	38/23328	0.013977	0.0480158	0.0303494	P2ry12/Rtn4/Rac1/Srgap2	4
GO:0051452	intracellular pH reduction	4/576	38/23328	0.013977	0.0480158	0.0303494	Slc11a1/Atp6v0a1/Grn/Atp6ap2	4
GO:0070528	protein kinase C signaling	4/576	38/23328	0.013977	0.0480158	0.0303494	Plek/Myadm/Arpc2/Capzb	4
GO:0010517	regulation of phospholipase activity	5/576	58/23328	0.0141087	0.0483625	0.0305685	Ang/Lrp1/Cd86/Ptafr/Gnaq	5
GO:0010656	negative regulation of muscle cell apoptotic process	5/576	58/23328	0.0141087	0.0483625	0.0305685	Hmox1/Lifr/Nupr1/Qk/Arrb2	5
GO:0099172	presynapse organization	5/576	58/23328	0.0141087	0.0483625	0.0305685	C5ar1/App/Cadm1/Picalm/Sdcbp	5
GO:0008088	axo-dendritic transport	6/576	80/23328	0.014226	0.0484762	0.0306404	App/Myo5a/Kif1b/Klc1/Arl8a/Ap3d1	6
GO:1900542	regulation of purine nucleotide metabolic process	6/576	80/23328	0.014226	0.0484762	0.0306404	Pid1/App/Trem2/Nupr1/Entpd1/Lacc1	6
GO:0032609	interferon-gamma production	8/576	128/23328	0.0142452	0.0484762	0.0306404	Gas6/App/Cd14/Sirpa/Tlr7/Slc11a1/Vsir/Irf8	8
GO:0061387	regulation of extent of cell growth	8/576	128/23328	0.0142452	0.0484762	0.0306404	Nrp1/Lrp1/Dpysl2/Ccr5/Cyfip1/Apoe/Rtn4/Actr3	8
GO:0002863	positive regulation of inflammatory response to antigenic stimulus	3/576	21/23328	0.014304	0.0484762	0.0306404	Fcgr3/Fcgr1/Fcer1g	3
GO:0007202	activation of phospholipase C activity	3/576	21/23328	0.014304	0.0484762	0.0306404	Ang/Cd86/Gnaq	3
GO:0010447	response to acidic pH	3/576	21/23328	0.014304	0.0484762	0.0306404	Lgmn/Ctss/Rab11fip5	3
GO:0046325	negative regulation of glucose import	3/576	21/23328	0.014304	0.0484762	0.0306404	Pid1/Enpp1/Appl2	3
GO:0046697	decidualization	3/576	21/23328	0.014304	0.0484762	0.0306404	Tppp3/Ctsl/Ctsb	3
GO:0060055	angiogenesis involved in wound healing	3/576	21/23328	0.014304	0.0484762	0.0306404	Alox5/Prcp/Gpx1	3
GO:0090050	positive regulation of cell migration involved in sprouting angiogenesis	3/576	21/23328	0.014304	0.0484762	0.0306404	Hmox1/Nrp1/Hdac9	3
GO:1901623	regulation of lymphocyte chemotaxis	3/576	21/23328	0.014304	0.0484762	0.0306404	Ccl12/Wnk1/Slc8b1	3
GO:1902004	positive regulation of amyloid-beta formation	3/576	21/23328	0.014304	0.0484762	0.0306404	App/Apoe/Picalm	3
GO:1903209	positive regulation of oxidative stress-induced cell death	3/576	21/23328	0.014304	0.0484762	0.0306404	App/Itgam/Trpm2	3
GO:2001169	regulation of ATP biosynthetic process	3/576	21/23328	0.014304	0.0484762	0.0306404	Pid1/Trem2/Entpd1	3
GO:0006470	protein dephosphorylation	12/576	235/23328	0.0143171	0.0484762	0.0306404	Ptpro/Pirb/Dusp22/Ptprj/Cttnbp2nl/Gnai2/Cd300a/Cdc14b/Dusp3/Ptpra/Ubash3b/Ssh2	12
GO:0090276	regulation of peptide hormone secretion	12/576	235/23328	0.0143171	0.0484762	0.0306404	Lrp1/Hfe/Trpm2/Alox5/Anxa5/Chd7/Glul/Klf7/Slc8b1/Rac1/Ucp2/Itsn1	12
GO:0050886	endocrine process	7/576	104/23328	0.0146598	0.0496007	0.0313512	Dab2/Adrb1/Rab11fip5/Cyba/Atp6ap2/Rhoa/Aqp1	7
GO:0033002	muscle cell proliferation	12/576	236/23328	0.014759	0.0499006	0.0315407	C3ar1/P2ry6/Hmox1/Aif1/Ang/Il6ra/Klf4/Ptafr/Hpgd/Cyba/Gnai2/Gnaq	12

## Sheet: phLT-HSCs E16.5-rich 2
ID	Description	GeneRatio	BgRatio	pvalue	p.adjust	qvalue	geneID	Count
GO:0030217	T cell differentiation	19/139	282/23328	6.44721e-15	1.29331e-11	1.14217e-11	Rag1/Tcf7/Cd3d/Cd3e/Il2ra/Ctla4/Lef1/Rag2/Mpzl2/Cd3g/Bcl11b/Themis/Dtx1/Lck/Il7r/Slamf6/Tespa1/Txk/Satb1	19
GO:0030098	lymphocyte differentiation	20/139	409/23328	4.98779e-13	5.00275e-10	4.41813e-10	Rag1/Tcf7/Cd3d/Cd3e/Il2ra/Ctla4/Lef1/Rag2/Mpzl2/Cd3g/Bcl11b/Themis/Dtx1/Lck/Il7r/Slamf6/Tespa1/Xrcc6/Txk/Satb1	20
GO:0050852	T cell receptor signaling pathway	12/139	130/23328	1.95872e-11	1.30973e-08	1.15668e-08	Cd3e/Ctla4/Sh2d1a/Themis/Trat1/Lck/Cd247/Skap1/Thy1/Tespa1/Txk/Sla2	12
GO:0002253	activation of immune response	18/139	416/23328	5.95155e-11	2.9847e-08	2.63591e-08	Cd3e/Trbc1/Ctla4/Sh2d1a/Trbc2/Trdc/Themis/Trat1/Lck/Cd247/Skap1/Thy1/Rgcc/Tespa1/Xrcc6/Txk/Sla2/Ifi204	18
GO:0033151	V(D)J recombination	6/139	15/23328	1.92248e-10	7.713e-08	6.81166e-08	Rag1/Tcf7/Lef1/Rag2/Bcl11b/Xrcc6	6
GO:0050851	antigen receptor-mediated signaling pathway	15/139	299/23328	3.42105e-10	1.14377e-07	1.01011e-07	Cd3e/Trbc1/Ctla4/Sh2d1a/Trbc2/Trdc/Themis/Trat1/Lck/Cd247/Skap1/Thy1/Tespa1/Txk/Sla2	15
GO:0002429	immune response-activating cell surface receptor signaling pathway	15/139	330/23328	1.33016e-09	3.47617e-07	3.06995e-07	Cd3e/Trbc1/Ctla4/Sh2d1a/Trbc2/Trdc/Themis/Trat1/Lck/Cd247/Skap1/Thy1/Tespa1/Txk/Sla2	15
GO:0002757	immune response-activating signal transduction	15/139	331/23328	1.38631e-09	3.47617e-07	3.06995e-07	Cd3e/Trbc1/Ctla4/Sh2d1a/Trbc2/Trdc/Themis/Trat1/Lck/Cd247/Skap1/Thy1/Tespa1/Txk/Sla2	15
GO:0002768	immune response-regulating cell surface receptor signaling pathway	15/139	342/23328	2.16456e-09	4.82457e-07	4.26077e-07	Cd3e/Trbc1/Ctla4/Sh2d1a/Trbc2/Trdc/Themis/Trat1/Lck/Cd247/Skap1/Thy1/Tespa1/Txk/Sla2	15
GO:0002764	immune response-regulating signaling pathway	15/139	345/23328	2.43728e-09	4.88918e-07	4.31783e-07	Cd3e/Trbc1/Ctla4/Sh2d1a/Trbc2/Trdc/Themis/Trat1/Lck/Cd247/Skap1/Thy1/Tespa1/Txk/Sla2	15
GO:0033077	T cell differentiation in thymus	9/139	93/23328	4.5895e-09	8.36958e-07	7.39152e-07	Rag1/Cd3d/Cd3e/Rag2/Mpzl2/Cd3g/Bcl11b/Il7r/Tespa1	9
GO:0022407	regulation of cell-cell adhesion	16/139	427/23328	5.81883e-09	9.72715e-07	8.59043e-07	Rag1/Cd3e/Il2ra/Ctla4/Lef1/Dtx1/Lck/Skap1/Dpp4/Il7r/Thy1/Rgcc/Tespa1/Notch1/Epcam/Nck2	16
GO:0050863	regulation of T cell activation	14/139	321/23328	8.2199e-09	1.26839e-06	1.12017e-06	Rag1/Tcf7/Cd3e/Il2ra/Ctla4/Lef1/Dtx1/Lck/Dpp4/Il7r/Thy1/Lat/Tespa1/Nck2	14
GO:0007159	leukocyte cell-cell adhesion	14/139	345/23328	2.0395e-08	2.92231e-06	2.58081e-06	Rag1/Cd3e/Il2ra/Ctla4/Lef1/Dtx1/Lck/Skap1/Dpp4/Il7r/Thy1/Tespa1/Nck2/Sell	14
GO:0051251	positive regulation of lymphocyte activation	15/139	416/23328	2.9785e-08	3.98324e-06	3.51776e-06	Rag1/Cd3e/Trbc1/Il2ra/Lef1/Trbc2/Trdc/Lck/Dpp4/Il7r/Thy1/Bst1/Tespa1/Nck2/Xrcc6	15
GO:1903037	regulation of leukocyte cell-cell adhesion	13/139	309/23328	4.39568e-08	5.51108e-06	4.86706e-06	Rag1/Cd3e/Il2ra/Ctla4/Lef1/Dtx1/Lck/Skap1/Dpp4/Il7r/Thy1/Tespa1/Nck2	13
GO:0050867	positive regulation of cell activation	16/139	496/23328	4.70442e-08	5.55122e-06	4.9025e-06	Rag1/Cd3e/Trbc1/Il2ra/Lef1/Trbc2/Trdc/Lck/Dpp4/Il7r/Thy1/Bst1/Tespa1/Capn3/Nck2/Xrcc6	16
GO:1903039	positive regulation of leukocyte cell-cell adhesion	11/139	221/23328	9.29647e-08	1.03604e-05	9.14968e-06	Rag1/Cd3e/Il2ra/Lef1/Lck/Skap1/Dpp4/Il7r/Thy1/Tespa1/Nck2	11
GO:0043368	positive T cell selection	6/139	40/23328	1.3046e-07	1.37739e-05	1.21643e-05	Cd3d/Cd3e/Cd3g/Bcl11b/Themis/Slamf6	6
GO:0002696	positive regulation of leukocyte activation	15/139	479/23328	1.86011e-07	1.86569e-05	1.64766e-05	Rag1/Cd3e/Trbc1/Il2ra/Lef1/Trbc2/Trdc/Lck/Dpp4/Il7r/Thy1/Bst1/Tespa1/Nck2/Xrcc6	15
GO:0045619	regulation of lymphocyte differentiation	10/139	192/23328	2.39714e-07	2.28984e-05	2.02225e-05	Rag1/Tcf7/Il2ra/Ctla4/Lef1/Dtx1/Lck/Il7r/Tespa1/Xrcc6	10
GO:0050856	regulation of T cell receptor signaling pathway	6/139	45/23328	2.70153e-07	2.46331e-05	2.17544e-05	Sh2d1a/Trat1/Lck/Thy1/Tespa1/Sla2	6
GO:0050870	positive regulation of T cell activation	10/139	200/23328	3.49697e-07	3.04997e-05	2.69355e-05	Rag1/Cd3e/Il2ra/Lef1/Lck/Dpp4/Il7r/Thy1/Tespa1/Nck2	10
GO:0045580	regulation of T cell differentiation	9/139	159/23328	4.86875e-07	4.06946e-05	3.5939e-05	Rag1/Tcf7/Il2ra/Ctla4/Lef1/Dtx1/Lck/Il7r/Tespa1	9
GO:0022409	positive regulation of cell-cell adhesion	11/139	265/23328	5.725e-07	4.59374e-05	4.05692e-05	Rag1/Cd3e/Il2ra/Lef1/Lck/Skap1/Dpp4/Il7r/Thy1/Tespa1/Nck2	11
GO:0045058	T cell selection	6/139	57/23328	1.13507e-06	8.75748e-05	7.73408e-05	Cd3d/Cd3e/Cd3g/Bcl11b/Themis/Slamf6	6
GO:0050854	regulation of antigen receptor-mediated signaling pathway	6/139	62/23328	1.8765e-06	0.000139417	0.000123125	Sh2d1a/Trat1/Lck/Thy1/Tespa1/Sla2	6
GO:0046651	lymphocyte proliferation	11/139	317/23328	3.27305e-06	0.000234491	0.000207088	Cd3e/Il2ra/Ctla4/Lef1/Rag2/Il7r/Slamf6/Mzb1/Bst1/Nck2/Satb1	11
GO:0032943	mononuclear cell proliferation	11/139	320/23328	3.5818e-06	0.000247762	0.000218808	Cd3e/Il2ra/Ctla4/Lef1/Rag2/Il7r/Slamf6/Mzb1/Bst1/Nck2/Satb1	11
GO:0002562	somatic diversification of immune receptors via germline recombination within a single locus	6/139	72/23328	4.54203e-06	0.000293913	0.000259567	Rag1/Tcf7/Lef1/Rag2/Bcl11b/Xrcc6	6
GO:0016444	somatic cell DNA recombination	6/139	72/23328	4.54203e-06	0.000293913	0.000259567	Rag1/Tcf7/Lef1/Rag2/Bcl11b/Xrcc6	6
GO:0045621	positive regulation of lymphocyte differentiation	7/139	117/23328	6.58431e-06	0.000412754	0.000364519	Rag1/Il2ra/Lef1/Lck/Il7r/Tespa1/Xrcc6	7
GO:0070661	leukocyte proliferation	11/139	344/23328	7.1178e-06	0.000432676	0.000382114	Cd3e/Il2ra/Ctla4/Lef1/Rag2/Il7r/Slamf6/Mzb1/Bst1/Nck2/Satb1	11
GO:0002200	somatic diversification of immune receptors	6/139	80/23328	8.40161e-06	0.000495695	0.000437768	Rag1/Tcf7/Lef1/Rag2/Bcl11b/Xrcc6	6
GO:0044331	cell-cell adhesion mediated by cadherin	4/139	24/23328	1.16916e-05	0.000667724	0.000589694	Rgcc/Notch1/Epcam/Plekha7	4
GO:0045785	positive regulation of cell adhesion	12/139	435/23328	1.19831e-05	0.000667724	0.000589694	Rag1/Cd3e/Il2ra/Lef1/Fbln2/Lck/Skap1/Dpp4/Il7r/Thy1/Tespa1/Nck2	12
GO:1902105	regulation of leukocyte differentiation	10/139	309/23328	1.6988e-05	0.000921024	0.000813393	Rag1/Tcf7/Il2ra/Ctla4/Lef1/Dtx1/Lck/Il7r/Tespa1/Xrcc6	10
GO:0045582	positive regulation of T cell differentiation	6/139	102/23328	3.38219e-05	0.00178544	0.0015768	Rag1/Il2ra/Lef1/Lck/Il7r/Tespa1	6
GO:0033632	regulation of cell-cell adhesion mediated by integrin	3/139	12/23328	4.37873e-05	0.00214237	0.00189202	Cd3e/Skap1/Dpp4	3
GO:0045586	regulation of gamma-delta T cell differentiation	3/139	12/23328	4.37873e-05	0.00214237	0.00189202	Tcf7/Lef1/Lck	3
GO:0046643	regulation of gamma-delta T cell activation	3/139	12/23328	4.37873e-05	0.00214237	0.00189202	Tcf7/Lef1/Lck	3
GO:1903706	regulation of hemopoiesis	11/139	424/23328	4.89121e-05	0.00233613	0.00206313	Rag1/Tcf7/Il2ra/Ctla4/Lef1/Dtx1/Lck/Il7r/Tespa1/Notch1/Xrcc6	11
GO:0042100	B cell proliferation	6/139	114/23328	6.31879e-05	0.00288146	0.00254473	Ctla4/Lef1/Rag2/Il7r/Mzb1/Bst1	6
GO:0046631	alpha-beta T cell activation	7/139	166/23328	6.32025e-05	0.00288146	0.00254473	Tcf7/Cd3e/Lef1/Bcl11b/Slamf6/Txk/Satb1	7
GO:0034116	positive regulation of heterotypic cell-cell adhesion	3/139	14/23328	7.18174e-05	0.00320146	0.00282734	Lck/Skap1/Thy1	3
GO:0046632	alpha-beta T cell differentiation	6/139	118/23328	7.65687e-05	0.00333906	0.00294886	Tcf7/Lef1/Bcl11b/Slamf6/Txk/Satb1	6
GO:0032633	interleukin-4 production	4/139	40/23328	9.33889e-05	0.00398592	0.00352012	Cd3e/Lef1/Notch1/Txk	4
GO:1902107	positive regulation of leukocyte differentiation	7/139	180/23328	0.000105032	0.00438946	0.00387651	Rag1/Il2ra/Lef1/Lck/Il7r/Tespa1/Xrcc6	7
GO:0042492	gamma-delta T cell differentiation	3/139	16/23328	0.000109527	0.0044839	0.00395991	Tcf7/Lef1/Lck	3
GO:0045059	positive thymic T cell selection	3/139	17/23328	0.000132417	0.00520842	0.00459976	Cd3d/Cd3e/Cd3g	3
GO:2000047	regulation of cell-cell adhesion mediated by cadherin	3/139	17/23328	0.000132417	0.00520842	0.00459976	Rgcc/Notch1/Epcam	3
GO:0022408	negative regulation of cell-cell adhesion	7/139	192/23328	0.000156717	0.00598805	0.00528828	Il2ra/Ctla4/Lef1/Dtx1/Rgcc/Notch1/Epcam	7
GO:0033631	cell-cell adhesion mediated by integrin	3/139	18/23328	0.000158209	0.00598805	0.00528828	Cd3e/Skap1/Dpp4	3
GO:0042113	B cell activation	10/139	417/23328	0.000205563	0.00763629	0.00674392	Rag1/Trbc1/Ctla4/Lef1/Rag2/Trbc2/Trdc/Il7r/Mzb1/Bst1	10
GO:0046629	gamma-delta T cell activation	3/139	20/23328	0.000219106	0.00799138	0.00705751	Tcf7/Lef1/Lck	3
GO:0050860	negative regulation of T cell receptor signaling pathway	3/139	22/23328	0.000293414	0.0105105	0.00928224	Sh2d1a/Thy1/Sla2	3
GO:0070227	lymphocyte apoptotic process	5/139	102/23328	0.000366216	0.0128882	0.0113821	Ptcra/Rag1/Il2ra/Cd3g/Il7r	5
GO:1903708	positive regulation of hemopoiesis	7/139	224/23328	0.000400279	0.0138441	0.0122263	Rag1/Il2ra/Lef1/Lck/Il7r/Tespa1/Xrcc6	7
GO:0034114	regulation of heterotypic cell-cell adhesion	3/139	25/23328	0.000432521	0.0147057	0.0129872	Lck/Skap1/Thy1	3
GO:0070231	T cell apoptotic process	4/139	60/23328	0.000454443	0.0151914	0.0134162	Ptcra/Rag1/Il2ra/Il7r	4
GO:0002683	negative regulation of immune system process	10/139	462/23328	0.000461953	0.0151914	0.0134162	Il2ra/Ctla4/Sh2d1a/Dtx1/Dpp4/Il7r/Thy1/Notch1/Tap2/Sla2	10
GO:0070233	negative regulation of T cell apoptotic process	3/139	26/23328	0.000486811	0.0157507	0.0139101	Ptcra/Rag1/Il7r	3
GO:0045089	positive regulation of innate immune response	5/139	110/23328	0.000518078	0.0164963	0.0145685	Sh2d1a/Slamf6/Xrcc6/Txk/Ifi204	5
GO:0045061	thymic T cell selection	3/139	28/23328	0.000608062	0.0190589	0.0168317	Cd3d/Cd3e/Cd3g	3
GO:0050858	negative regulation of antigen receptor-mediated signaling pathway	3/139	29/23328	0.000675277	0.0208401	0.0184047	Sh2d1a/Thy1/Sla2	3
GO:0045088	regulation of innate immune response	6/139	181/23328	0.000768942	0.0233712	0.02064	Sh2d1a/Slamf6/Tap2/Xrcc6/Txk/Ifi204	6
GO:0090022	regulation of neutrophil chemotaxis	3/139	34/23328	0.00108208	0.0323977	0.0286117	Dpp4/Bst1/Sell	3
GO:0070228	regulation of lymphocyte apoptotic process	4/139	78/23328	0.00122388	0.0361045	0.0318854	Ptcra/Rag1/Cd3g/Il7r	4
GO:0071887	leukocyte apoptotic process	5/139	138/23328	0.00143695	0.0417758	0.0368939	Ptcra/Rag1/Il2ra/Cd3g/Il7r	5
GO:0070244	negative regulation of thymocyte apoptotic process	2/139	10/23328	0.00153731	0.0440549	0.0389067	Ptcra/Rag1	2
GO:0007162	negative regulation of cell adhesion	7/139	290/23328	0.00180459	0.0498616	0.0440348	Il2ra/Ctla4/Lef1/Dtx1/Rgcc/Notch1/Epcam	7
GO:0010810	regulation of cell-substrate adhesion	6/139	214/23328	0.0018145	0.0498616	0.0440348	Cd3e/Fbln2/Skap1/Thy1/Bst1/Notch1	6
GO:0019722	calcium-mediated signaling	6/139	214/23328	0.0018145	0.0498616	0.0440348	Cd3e/Trat1/Hdac4/Lat/Bst1/Sla2	6
GO:0002831	regulation of response to biotic stimulus	7/139	291/23328	0.00184005	0.0498804	0.0440513	Il2ra/Sh2d1a/Slamf6/Tap2/Xrcc6/Txk/Ifi204	7

## Sheet: phLT-HSCs E16.5-rich 3
ID	Description	GeneRatio	BgRatio	pvalue	p.adjust	qvalue	geneID	Count
GO:0050727	regulation of inflammatory response	15/157	372/23328	3.54405e-08	7.27716e-05	6.02411e-05	Cd200r3/Adora3/Sucnr1/Cst7/Il1rl1/Cma1/Cd276/Il4/Cd200r4/Alox5/Tnf/Ldlr/Cx3cr1/Selenos/Fcgr3	15
GO:0002274	myeloid leukocyte activation	12/157	231/23328	5.74589e-08	7.27716e-05	6.02411e-05	Adora3/Sucnr1/Cst7/Ms4a2/Il1rl1/Lat2/Il4/Tnf/Ldlr/Cx3cr1/Gata2/Fcgr3	12
GO:0150076	neuroinflammatory response	7/157	70/23328	4.59424e-07	0.000387907	0.000321113	Cd200r3/Cst7/Il4/Cd200r4/Tnf/Ldlr/Cx3cr1	7
GO:0006837	serotonin transport	5/157	28/23328	1.12333e-06	0.000711349	0.000588862	Maob/Slc6a4/Slc22a3/P2rx1/Fcgr3	5
GO:0002275	myeloid cell activation involved in immune response	7/157	92/23328	2.96691e-06	0.00131386	0.00108763	Adora3/Sucnr1/Ms4a2/Lat2/Il4/Cx3cr1/Gata2	7
GO:0002683	negative regulation of immune system process	14/157	462/23328	3.11219e-06	0.00131386	0.00108763	Meis2/Gcsam/Cst7/Il1rl1/Cd276/Il4/Id2/Tnf/Ldlr/Socs1/Gata2/Inpp4b/Selenos/Lpxn	14
GO:0042116	macrophage activation	7/157	100/23328	5.18308e-06	0.00157994	0.00130789	Sucnr1/Cst7/Il1rl1/Il4/Tnf/Ldlr/Cx3cr1	7
GO:0001820	serotonin secretion	4/157	18/23328	5.61367e-06	0.00157994	0.00130789	Maob/Slc6a4/P2rx1/Fcgr3	4
GO:0001991	regulation of systemic arterial blood pressure by circulatory renin-angiotensin	4/157	18/23328	5.61367e-06	0.00157994	0.00130789	Sucnr1/Mcpt4/Cpa3/Ndst2	4
GO:0045576	mast cell activation	6/157	76/23328	1.25144e-05	0.00316991	0.00262408	Adora3/Ms4a2/Lat2/Il4/Gata2/Fcgr3	6
GO:0009100	glycoprotein metabolic process	11/157	332/23328	1.62344e-05	0.00318986	0.00264059	Hs6st2/Prss34/Edem3/Ndst2/Gata1/St6galnac3/Itm2c/Ext1/Sdf2l1/Fut11/Pgm3	11
GO:0001774	microglial cell activation	5/157	48/23328	1.75594e-05	0.00318986	0.00264059	Cst7/Il4/Tnf/Ldlr/Cx3cr1	5
GO:0002269	leukocyte activation involved in inflammatory response	5/157	48/23328	1.75594e-05	0.00318986	0.00264059	Cst7/Il4/Tnf/Ldlr/Cx3cr1	5
GO:0033008	positive regulation of mast cell activation involved in immune response	4/157	24/23328	1.88898e-05	0.00318986	0.00264059	Adora3/Ms4a2/Il4/Gata2	4
GO:0043306	positive regulation of mast cell degranulation	4/157	24/23328	1.88898e-05	0.00318986	0.00264059	Adora3/Ms4a2/Il4/Gata2	4
GO:0043303	mast cell degranulation	5/157	51/23328	2.37011e-05	0.00347699	0.00287828	Adora3/Ms4a2/Lat2/Il4/Gata2	5
GO:0002279	mast cell activation involved in immune response	5/157	52/23328	2.60808e-05	0.00347699	0.00287828	Adora3/Ms4a2/Lat2/Il4/Gata2	5
GO:0002448	mast cell mediated immunity	5/157	52/23328	2.60808e-05	0.00347699	0.00287828	Adora3/Ms4a2/Lat2/Il4/Gata2	5
GO:0002888	positive regulation of myeloid leukocyte mediated immunity	5/157	52/23328	2.60808e-05	0.00347699	0.00287828	Adora3/Ms4a2/Il4/Gata2/Fcgr3	5
GO:0150077	regulation of neuroinflammatory response	4/157	27/23328	3.07119e-05	0.00388966	0.0032199	Cd200r3/Cst7/Cd200r4/Ldlr	4
GO:0061900	glial cell activation	5/157	56/23328	3.75112e-05	0.00452457	0.00374548	Cst7/Il4/Tnf/Ldlr/Cx3cr1	5
GO:0002676	regulation of chronic inflammatory response	3/157	11/23328	4.74279e-05	0.00535472	0.00443269	Il4/Tnf/Cx3cr1	3
GO:0035966	response to topologically incorrect protein	7/157	141/23328	4.86216e-05	0.00535472	0.00443269	Creb3l1/Edem3/Creb3l2/Nck2/Hspa13/Selenos/Sdf2l1	7
GO:0015695	organic cation transport	5/157	62/23328	6.15169e-05	0.0064926	0.00537464	Maob/Slc6a4/Slc22a3/P2rx1/Fcgr3	5
GO:0006887	exocytosis	11/157	389/23328	6.8552e-05	0.00653681	0.00541123	Adora3/Ms4a2/Stx3/Lat2/Rab13/Rab27b/Il4/P2rx1/Sytl2/Prkcb/Gata2	11
GO:0003081	regulation of systemic arterial blood pressure by renin-angiotensin	4/157	33/23328	6.93937e-05	0.00653681	0.00541123	Sucnr1/Mcpt4/Cpa3/Ndst2	4
GO:0001818	negative regulation of cytokine production	9/157	260/23328	6.96778e-05	0.00653681	0.00541123	Il1rl1/Homer2/Rnf128/Cd276/Serpinb1a/Tnf/Cx3cr1/Selenos/Srgn	9
GO:0015844	monoamine transport	6/157	104/23328	7.44092e-05	0.00673137	0.0055723	Maob/Slc6a4/Slc22a3/P2rx1/Prkcb/Fcgr3	6
GO:0002444	myeloid leukocyte mediated immunity	6/157	105/23328	7.84845e-05	0.00685522	0.00567482	Adora3/Ms4a2/Lat2/Il4/Gata2/Fcgr3	6
GO:0043302	positive regulation of leukocyte degranulation	4/157	35/23328	8.78697e-05	0.00723987	0.00599323	Adora3/Ms4a2/Il4/Gata2	4
GO:0008217	regulation of blood pressure	8/157	209/23328	8.86048e-05	0.00723987	0.00599323	Sucnr1/Mcpt4/Cpa3/Ndst2/Id2/P2rx1/Tnf/Ext1	8
GO:0050728	negative regulation of inflammatory response	7/157	156/23328	9.20699e-05	0.00728791	0.006033	Cst7/Cd276/Il4/Alox5/Ldlr/Cx3cr1/Selenos	7
GO:0033005	positive regulation of mast cell activation	4/157	36/23328	9.83377e-05	0.00735381	0.00608756	Adora3/Ms4a2/Il4/Gata2	4
GO:0009101	glycoprotein biosynthetic process	9/157	273/23328	0.000101067	0.00735381	0.00608756	Hs6st2/Ndst2/Gata1/St6galnac3/Itm2c/Ext1/Sdf2l1/Fut11/Pgm3	9
GO:0035967	cellular response to topologically incorrect protein	6/157	110/23328	0.000101612	0.00735381	0.00608756	Creb3l1/Creb3l2/Nck2/Hspa13/Selenos/Sdf2l1	6
GO:0043304	regulation of mast cell degranulation	4/157	38/23328	0.000121947	0.00790324	0.00654238	Adora3/Ms4a2/Il4/Gata2	4
GO:0002573	myeloid leukocyte differentiation	8/157	220/23328	0.000126378	0.00790324	0.00654238	Tesc/Il4/Gata1/Id2/Psen2/Tnf/Gata2/Inpp4b	8
GO:0043031	negative regulation of macrophage activation	3/157	15/23328	0.000128222	0.00790324	0.00654238	Cst7/Il4/Ldlr	3
GO:0061042	vascular wound healing	3/157	15/23328	0.000128222	0.00790324	0.00654238	Alox5/Tnf/Gata2	3
GO:1903039	positive regulation of leukocyte cell-cell adhesion	8/157	221/23328	0.000130386	0.00790324	0.00654238	Cd276/Il4/Tespa1/Alox5/Tnf/Socs1/Nck2/Adk	8
GO:0002886	regulation of myeloid leukocyte mediated immunity	5/157	73/23328	0.000134552	0.00790324	0.00654238	Adora3/Ms4a2/Il4/Gata2/Fcgr3	5
GO:0033006	regulation of mast cell activation involved in immune response	4/157	39/23328	0.000135175	0.00790324	0.00654238	Adora3/Ms4a2/Il4/Gata2	4
GO:0006986	response to unfolded protein	6/157	117/23328	0.00014276	0.00790324	0.00654238	Creb3l1/Edem3/Creb3l2/Nck2/Hspa13/Selenos	6
GO:0045637	regulation of myeloid cell differentiation	8/157	224/23328	0.000143047	0.00790324	0.00654238	Meis2/Tesc/Il4/Gata1/Id2/Tnf/Gata2/Inpp4b	8
GO:1903708	positive regulation of hemopoiesis	8/157	224/23328	0.000143047	0.00790324	0.00654238	Tesc/Il4/Tespa1/Gata1/Id2/Tnf/Socs1/Gata2	8
GO:0043299	leukocyte degranulation	5/157	74/23328	0.000143525	0.00790324	0.00654238	Adora3/Ms4a2/Lat2/Il4/Gata2	5
GO:0050900	leukocyte migration	10/157	360/23328	0.000170246	0.0091752	0.00759532	Adora3/Gcsam/Ccl17/Pla2g7/Il4/Alox5/Tnf/Cx3cr1/Itga9/Fcgr3	10
GO:0032418	lysosome localization	5/157	79/23328	0.000195458	0.0103145	0.00853841	Adora3/Ms4a2/Lat2/Il4/Gata2	5
GO:0050855	regulation of B cell receptor signaling pathway	3/157	18/23328	0.000226568	0.0117122	0.00969547	Gcsam/Prkcb/Lpxn	3
GO:0030278	regulation of ossification	8/157	241/23328	0.000235446	0.0119277	0.00987386	Creb3l1/Tph1/Cd276/Gata1/Id2/Alox5/Tnf/Srgn	8
GO:0002761	regulation of myeloid leukocyte differentiation	6/157	131/23328	0.000264097	0.0130412	0.0107957	Tesc/Il4/Id2/Tnf/Gata2/Inpp4b	6
GO:0002544	chronic inflammatory response	3/157	19/23328	0.000267724	0.0130412	0.0107957	Il4/Tnf/Cx3cr1	3
GO:0030203	glycosaminoglycan metabolic process	5/157	85/23328	0.000275415	0.0131628	0.0108963	Prss34/Chst1/Ids/Ndst2/Ext1	5
GO:0001990	regulation of systemic arterial blood pressure by hormone	4/157	47/23328	0.000281137	0.0131874	0.0109167	Sucnr1/Mcpt4/Cpa3/Ndst2	4
GO:0015850	organic hydroxy compound transport	8/157	249/23328	0.000293371	0.0132698	0.0109849	Maob/Slc6a4/Slc22a3/P2rx1/Prkcb/Ldlr/Selenom/Fcgr3	8
GO:0034976	response to endoplasmic reticulum stress	8/157	249/23328	0.000293371	0.0132698	0.0109849	Creb3l1/Edem3/Creb3l2/Alox5/Nck2/Rcn3/Selenos/Sdf2l1	8
GO:0034620	cellular response to unfolded protein	5/157	88/23328	0.000323661	0.014383	0.0119064	Creb3l1/Creb3l2/Nck2/Hspa13/Selenos	5
GO:0017157	regulation of exocytosis	8/157	254/23328	0.000335147	0.0146367	0.0121164	Adora3/Ms4a2/Rab13/Rab27b/Il4/P2rx1/Prkcb/Gata2	8
GO:1903573	negative regulation of response to endoplasmic reticulum stress	4/157	50/23328	0.000357359	0.0153422	0.0127004	Creb3l1/Alox5/Nck2/Selenos	4
GO:0060055	angiogenesis involved in wound healing	3/157	21/23328	0.000363852	0.0153606	0.0127157	Alox5/Tnf/Gata2	3
GO:0006874	cellular calcium ion homeostasis	11/157	476/23328	0.000393612	0.016337	0.0135239	Ms4a2/Nmb/Psen2/P2rx1/Prkcb/Gpr65/Cx3cr1/Gata2/Inpp4b/Asph/Rmdn3	11
GO:0045055	regulated exocytosis	8/157	261/23328	0.000401672	0.016337	0.0135239	Adora3/Ms4a2/Stx3/Lat2/Il4/P2rx1/Prkcb/Gata2	8
GO:0002696	positive regulation of leukocyte activation	11/157	479/23328	0.000414897	0.016337	0.0135239	Adora3/Ms4a2/Il1rl1/Cd276/Il4/Tespa1/Tnf/Socs1/Nck2/Adk/Gata2	11
GO:0015012	heparan sulfate proteoglycan biosynthetic process	3/157	22/23328	0.000419227	0.016337	0.0135239	Hs6st2/Ndst2/Ext1	3
GO:0018904	ether metabolic process	3/157	22/23328	0.000419227	0.016337	0.0135239	Pla2g7/Lpcat2/Alox5	3
GO:0022409	positive regulation of cell-cell adhesion	8/157	265/23328	0.00044427	0.0170505	0.0141146	Cd276/Il4/Tespa1/Alox5/Tnf/Socs1/Nck2/Adk	8
GO:0045598	regulation of fat cell differentiation	6/157	146/23328	0.000471707	0.0178333	0.0147626	Fndc5/Tph1/Id2/Alox5/Tnf/Gata2	6
GO:0043300	regulation of leukocyte degranulation	4/157	54/23328	0.000480602	0.0179024	0.0148198	Adora3/Ms4a2/Il4/Gata2	4
GO:2001233	regulation of apoptotic signaling pathway	10/157	413/23328	0.000504984	0.0179556	0.0148639	Creb3l1/Prr7/Il4/Gata1/Psen2/Tnf/Cx3cr1/Nck2/Itm2c/Selenos	10
GO:0030099	myeloid cell differentiation	10/157	414/23328	0.000514541	0.0179556	0.0148639	Meis2/Tesc/Il4/Gata1/Id2/Psen2/Tnf/Fech/Gata2/Inpp4b	10
GO:0002673	regulation of acute inflammatory response	4/157	55/23328	0.000515602	0.0179556	0.0148639	Il4/Tnf/Selenos/Fcgr3	4
GO:0003044	regulation of systemic arterial blood pressure mediated by a chemical signal	4/157	55/23328	0.000515602	0.0179556	0.0148639	Sucnr1/Mcpt4/Cpa3/Ndst2	4
GO:0055074	calcium ion homeostasis	11/157	493/23328	0.000527459	0.0179556	0.0148639	Ms4a2/Nmb/Psen2/P2rx1/Prkcb/Gpr65/Cx3cr1/Gata2/Inpp4b/Asph/Rmdn3	11
GO:0030279	negative regulation of ossification	5/157	98/23328	0.000531652	0.0179556	0.0148639	Tph1/Gata1/Id2/Tnf/Srgn	5
GO:0140029	exocytic process	5/157	98/23328	0.000531652	0.0179556	0.0148639	Adora3/Stx3/Rab13/P2rx1/Sytl2	5
GO:0050867	positive regulation of cell activation	11/157	496/23328	0.000554639	0.0184809	0.0152987	Adora3/Ms4a2/Il1rl1/Cd276/Il4/Tespa1/Tnf/Socs1/Nck2/Adk/Gata2	11
GO:0007159	leukocyte cell-cell adhesion	9/157	345/23328	0.000567722	0.0184809	0.0152987	Cd276/Il4/Tespa1/Alox5/Tnf/Cx3cr1/Socs1/Nck2/Adk	9
GO:1901615	organic hydroxy compound metabolic process	11/157	498/23328	0.000573401	0.0184809	0.0152987	Maob/Cyp11a1/Ddc/Tph1/Hdc/Il4/Tnf/Dhcr24/Ldlr/Fech/Inpp4b	11
GO:0050729	positive regulation of inflammatory response	6/157	152/23328	0.000583588	0.0184809	0.0152987	Adora3/Sucnr1/Il1rl1/Tnf/Ldlr/Fcgr3	6
GO:0033003	regulation of mast cell activation	4/157	57/23328	0.00059098	0.0184809	0.0152987	Adora3/Ms4a2/Il4/Gata2	4
GO:0043030	regulation of macrophage activation	4/157	57/23328	0.00059098	0.0184809	0.0152987	Cst7/Il1rl1/Il4/Ldlr	4
GO:2001237	negative regulation of extrinsic apoptotic signaling pathway	5/157	101/23328	0.000610171	0.0186553	0.015443	Il4/Gata1/Psen2/Tnf/Cx3cr1	5
GO:0097164	ammonium ion metabolic process	3/157	25/23328	0.000616919	0.0186553	0.015443	Ddc/Tph1/Hdc	3
GO:1903706	regulation of hemopoiesis	10/157	424/23328	0.000618652	0.0186553	0.015443	Meis2/Tesc/Il4/Tespa1/Gata1/Id2/Tnf/Socs1/Gata2/Inpp4b	10
GO:1903707	negative regulation of hemopoiesis	6/157	157/23328	0.000691699	0.0202955	0.0168008	Meis2/Il4/Id2/Socs1/Gata2/Inpp4b	6
GO:0050886	endocrine process	5/157	104/23328	0.000697081	0.0202955	0.0168008	Sucnr1/Mcpt4/Cpa3/Ndst2/Selenom	5
GO:1902106	negative regulation of leukocyte differentiation	5/157	104/23328	0.000697081	0.0202955	0.0168008	Il4/Id2/Socs1/Gata2/Inpp4b	5
GO:0002366	leukocyte activation involved in immune response	8/157	285/23328	0.000715867	0.0204895	0.0169614	Adora3/Sucnr1/Ms4a2/Lat2/Il4/Psen2/Cx3cr1/Gata2	8
GO:0030595	leukocyte chemotaxis	7/157	219/23328	0.000724245	0.0204895	0.0169614	Ccl17/Pla2g7/Il4/Alox5/Cx3cr1/Itga9/Fcgr3	7
GO:0045921	positive regulation of exocytosis	5/157	105/23328	0.000728011	0.0204895	0.0169614	Adora3/Ms4a2/Rab27b/Il4/Gata2	5
GO:0006022	aminoglycan metabolic process	5/157	106/23328	0.000759956	0.0211535	0.0175111	Prss34/Chst1/Ids/Ndst2/Ext1	5
GO:0030201	heparan sulfate proteoglycan metabolic process	3/157	27/23328	0.000776862	0.0213422	0.0176673	Hs6st2/Ndst2/Ext1	3
GO:0002263	cell activation involved in immune response	8/157	289/23328	0.000783586	0.0213422	0.0176673	Adora3/Sucnr1/Ms4a2/Lat2/Il4/Psen2/Cx3cr1/Gata2	8
GO:0050854	regulation of antigen receptor-mediated signaling pathway	4/157	62/23328	0.000813156	0.021912	0.0181389	Gcsam/Tespa1/Prkcb/Lpxn	4
GO:0045639	positive regulation of myeloid cell differentiation	5/157	108/23328	0.000826972	0.0220497	0.0182529	Tesc/Gata1/Id2/Tnf/Gata2	5
GO:0010155	regulation of proton transport	3/157	28/23328	0.000865808	0.0223785	0.0185251	Tesc/Il4/Alox5	3
GO:0045648	positive regulation of erythrocyte differentiation	3/157	28/23328	0.000865808	0.0223785	0.0185251	Gata1/Id2/Gata2	3
GO:1903671	negative regulation of sprouting angiogenesis	3/157	28/23328	0.000865808	0.0223785	0.0185251	Creb3l1/Stard13/Alox5	3
GO:2001236	regulation of extrinsic apoptotic signaling pathway	6/157	165/23328	0.000896225	0.0227539	0.0188359	Il4/Gata1/Psen2/Tnf/Cx3cr1/Itm2c	6
GO:0002526	acute inflammatory response	5/157	110/23328	0.000898299	0.0227539	0.0188359	Il4/Alox5/Tnf/Selenos/Fcgr3	5
GO:0031348	negative regulation of defense response	7/157	228/23328	0.000916731	0.0229909	0.0190321	Cst7/Cd276/Il4/Alox5/Ldlr/Cx3cr1/Selenos	7
GO:1902235	regulation of endoplasmic reticulum stress-induced intrinsic apoptotic signaling pathway	3/157	29/23328	0.000960963	0.0238639	0.0197548	Creb3l1/Nck2/Selenos	3
GO:2001234	negative regulation of apoptotic signaling pathway	7/157	231/23328	0.000989152	0.0243255	0.0201368	Creb3l1/Il4/Gata1/Psen2/Tnf/Cx3cr1/Selenos	7
GO:0042982	amyloid precursor protein metabolic process	4/157	66/23328	0.00102894	0.0250607	0.0207455	Psen2/Tnf/Dhcr24/Itm2c	4
GO:0060326	cell chemotaxis	8/157	303/23328	0.00106229	0.0256265	0.0212139	Ccl17/Pla2g7/Rab13/Il4/Alox5/Cx3cr1/Itga9/Fcgr3	8
GO:1903307	positive regulation of regulated secretory pathway	4/157	67/23328	0.0010886	0.0260134	0.0215342	Adora3/Ms4a2/Il4/Gata2	4
GO:0002712	regulation of B cell mediated immunity	4/157	68/23328	0.00115064	0.0267392	0.022135	Il4/Cd55/Tnf/Fcgr3	4
GO:0002889	regulation of immunoglobulin mediated immune response	4/157	68/23328	0.00115064	0.0267392	0.022135	Il4/Cd55/Tnf/Fcgr3	4
GO:0030968	endoplasmic reticulum unfolded protein response	4/157	68/23328	0.00115064	0.0267392	0.022135	Creb3l1/Creb3l2/Nck2/Selenos	4
GO:1902105	regulation of leukocyte differentiation	8/157	309/23328	0.00120372	0.0272826	0.0225848	Tesc/Il4/Tespa1/Id2/Tnf/Socs1/Gata2/Inpp4b	8
GO:1903037	regulation of leukocyte cell-cell adhesion	8/157	309/23328	0.00120372	0.0272826	0.0225848	Cd276/Il4/Tespa1/Alox5/Tnf/Socs1/Nck2/Adk	8
GO:0032102	negative regulation of response to external stimulus	9/157	384/23328	0.00120634	0.0272826	0.0225848	Cst7/Tpsab1/Cd276/Il4/Alox5/Tnf/Ldlr/Cx3cr1/Selenos	9
GO:0002437	inflammatory response to antigenic stimulus	4/157	71/23328	0.00135159	0.0302971	0.0250802	Il5ra/Tnf/Selenos/Fcgr3	4
GO:1902107	positive regulation of leukocyte differentiation	6/157	180/23328	0.00140219	0.0307212	0.0254313	Tesc/Il4/Tespa1/Id2/Tnf/Socs1	6
GO:1901099	negative regulation of signal transduction in absence of ligand	3/157	33/23328	0.00140689	0.0307212	0.0254313	Gata1/Tnf/Cx3cr1	3
GO:2001240	negative regulation of extrinsic apoptotic signaling pathway in absence of ligand	3/157	33/23328	0.00140689	0.0307212	0.0254313	Gata1/Tnf/Cx3cr1	3
GO:0016525	negative regulation of angiogenesis	5/157	122/23328	0.0014265	0.0308832	0.0255654	Creb3l1/Stard13/Alox5/Tnf/Cx3cr1	5
GO:0001503	ossification	9/157	394/23328	0.00144022	0.0309158	0.0255924	Creb3l1/Tph1/Cd276/Gata1/Id2/Alox5/Tnf/Ext1/Srgn	9
GO:0045765	regulation of angiogenesis	8/157	320/23328	0.00150178	0.0319665	0.0264621	Creb3l1/Stard13/Cma1/Alox5/Prkcb/Tnf/Cx3cr1/Gata2	8
GO:0003073	regulation of systemic arterial blood pressure	5/157	124/23328	0.0015329	0.032357	0.0267854	Sucnr1/Mcpt4/Cpa3/Ndst2/Tnf	5
GO:0006029	proteoglycan metabolic process	4/157	74/23328	0.00157584	0.0329884	0.0273081	Hs6st2/Prss34/Ndst2/Ext1	4
GO:0002705	positive regulation of leukocyte mediated immunity	6/157	185/23328	0.0016118	0.0334648	0.0277025	Adora3/Ms4a2/Il4/Tnf/Gata2/Fcgr3	6
GO:0045444	fat cell differentiation	7/157	252/23328	0.00163096	0.0335571	0.0277789	Fndc5/Tph1/Id2/Alox5/Tnf/Socs1/Gata2	7
GO:2000181	negative regulation of blood vessel morphogenesis	5/157	126/23328	0.00164502	0.0335571	0.0277789	Creb3l1/Stard13/Alox5/Tnf/Cx3cr1	5
GO:1903670	regulation of sprouting angiogenesis	4/157	75/23328	0.001656	0.0335571	0.0277789	Creb3l1/Stard13/Alox5/Gata2	4
GO:0051271	negative regulation of cellular component movement	8/157	326/23328	0.00168746	0.0339233	0.0280821	Adora3/Gcsam/Kcne3/Stard13/Il4/Arap3/Tnf/Cx3cr1	8
GO:0050663	cytokine secretion	4/157	76/23328	0.00173895	0.0346832	0.0287111	Ms4a2/Tnf/Socs1/Srgn	4
GO:0002695	negative regulation of leukocyte activation	6/157	189/23328	0.001796	0.0355412	0.0294214	Cst7/Cd276/Il4/Id2/Ldlr/Socs1	6
GO:0097242	amyloid-beta clearance	3/157	36/23328	0.00181417	0.0356225	0.0294886	Il4/Tnf/Ldlr	3
GO:0008203	cholesterol metabolic process	5/157	130/23328	0.00188719	0.0366779	0.0303623	Cyp11a1/Il4/Dhcr24/Ldlr/Fech	5
GO:0015801	aromatic amino acid transport	2/157	10/23328	0.0019548	0.0366779	0.0303623	Slc7a8/Slc7a5	2
GO:0045654	positive regulation of megakaryocyte differentiation	2/157	10/23328	0.0019548	0.0366779	0.0303623	Tesc/Gata2	2
GO:0060215	primitive hemopoiesis	2/157	10/23328	0.0019548	0.0366779	0.0303623	Gata1/Gata2	2
GO:0070257	positive regulation of mucus secretion	2/157	10/23328	0.0019548	0.0366779	0.0303623	Adora3/Sytl2	2
GO:1901503	ether biosynthetic process	2/157	10/23328	0.0019548	0.0366779	0.0303623	Lpcat2/Alox5	2
GO:0002703	regulation of leukocyte mediated immunity	7/157	261/23328	0.00198928	0.0368029	0.0304658	Adora3/Ms4a2/Il4/Cd55/Tnf/Gata2/Fcgr3	7
GO:1903305	regulation of regulated secretory pathway	6/157	193/23328	0.00199575	0.0368029	0.0304658	Adora3/Ms4a2/Il4/P2rx1/Prkcb/Gata2	6
GO:0140056	organelle localization by membrane tethering	4/157	79/23328	0.00200506	0.0368029	0.0304658	Stx3/Rab13/Psen2/Sytl2	4
GO:0038034	signal transduction in absence of ligand	4/157	80/23328	0.00209967	0.0378613	0.031342	Il4/Gata1/Tnf/Cx3cr1	4
GO:0097192	extrinsic apoptotic signaling pathway in absence of ligand	4/157	80/23328	0.00209967	0.0378613	0.031342	Il4/Gata1/Tnf/Cx3cr1	4
GO:0002861	regulation of inflammatory response to antigenic stimulus	3/157	38/23328	0.00212251	0.0378613	0.031342	Tnf/Selenos/Fcgr3	3
GO:0030851	granulocyte differentiation	3/157	38/23328	0.00212251	0.0378613	0.031342	Tesc/Gata1/Gata2	3
GO:0032103	positive regulation of response to external stimulus	9/157	418/23328	0.00215243	0.0381266	0.0315615	Adora3/Sucnr1/Il1rl1/Stx3/Pla2g7/Il4/Tnf/Ldlr/Fcgr3	9
GO:0046209	nitric oxide metabolic process	4/157	81/23328	0.00219733	0.0386516	0.0319961	Il4/Tnf/Cx3cr1/Selenos	4
GO:0052547	regulation of peptidase activity	9/157	421/23328	0.00225834	0.0394264	0.0326376	Cst7/Prr7/P2rx1/Serpinb1a/Tnf/Dhcr24/Lxn/Rcn3/Asph	9
GO:0002768	immune response-regulating cell surface receptor signaling pathway	8/157	342/23328	0.0022725	0.0394264	0.0326376	Gcsam/Ms4a2/Cd276/Lat2/Tespa1/Psen2/Prkcb/Lpxn	8
GO:0030500	regulation of bone mineralization	4/157	82/23328	0.00229807	0.0395074	0.0327046	Cd276/Gata1/Alox5/Srgn	4
GO:0002923	regulation of humoral immune response mediated by circulating immunoglobulin	2/157	11/23328	0.00237867	0.0395074	0.0327046	Cd55/Tnf	2
GO:0014062	regulation of serotonin secretion	2/157	11/23328	0.00237867	0.0395074	0.0327046	Maob/Slc6a4	2
GO:0051610	serotonin uptake	2/157	11/23328	0.00237867	0.0395074	0.0327046	Slc6a4/Slc22a3	2
GO:0097278	complement-dependent cytotoxicity	2/157	11/23328	0.00237867	0.0395074	0.0327046	Il4/Cd55	2
GO:0050870	positive regulation of T cell activation	6/157	200/23328	0.00238522	0.0395074	0.0327046	Cd276/Il4/Tespa1/Socs1/Nck2/Adk	6
GO:0002764	immune response-regulating signaling pathway	8/157	345/23328	0.00239806	0.0395074	0.0327046	Gcsam/Ms4a2/Cd276/Lat2/Tespa1/Psen2/Prkcb/Lpxn	8
GO:0002532	production of molecular mediator involved in inflammatory response	4/157	83/23328	0.00240195	0.0395074	0.0327046	Adora3/Alox5/P2rx1/Tnf	4
GO:0010959	regulation of metal ion transport	9/157	427/23328	0.00248263	0.0404989	0.0335253	Ms4a2/Grm6/Kcne3/Homer2/Tesc/Psen2/P2rx1/Slc31a2/Asph	9
GO:0022406	membrane docking	4/157	84/23328	0.00250902	0.0404989	0.0335253	Stx3/Rab13/Psen2/Sytl2	4
GO:0016125	sterol metabolic process	5/157	139/23328	0.00252618	0.0404989	0.0335253	Cyp11a1/Il4/Dhcr24/Ldlr/Fech	5
GO:1901343	negative regulation of vasculature development	5/157	139/23328	0.00252618	0.0404989	0.0335253	Creb3l1/Stard13/Alox5/Tnf/Cx3cr1	5
GO:0042060	wound healing	8/157	349/23328	0.00257387	0.0410039	0.0339434	Papss2/Tpsab1/Gata1/Alox5/P2rx1/Tnf/Gata2/Ext1	8
GO:0051924	regulation of calcium ion transport	7/157	275/23328	0.00266459	0.0421838	0.0349202	Ms4a2/Grm6/Kcne3/Homer2/Psen2/P2rx1/Asph	7
GO:1902652	secondary alcohol metabolic process	5/157	141/23328	0.00268716	0.0422769	0.0349972	Cyp11a1/Il4/Dhcr24/Ldlr/Fech	5
GO:1905897	regulation of response to endoplasmic reticulum stress	4/157	86/23328	0.0027329	0.0424689	0.0351562	Creb3l1/Alox5/Nck2/Selenos	4
GO:2001057	reactive nitrogen species metabolic process	4/157	86/23328	0.0027329	0.0424689	0.0351562	Il4/Tnf/Cx3cr1/Selenos	4
GO:0045785	positive regulation of cell adhesion	9/157	435/23328	0.00280884	0.0428471	0.0354693	Stx3/Cd276/Il4/Tespa1/Alox5/Tnf/Socs1/Nck2/Adk	9
GO:0030336	negative regulation of cell migration	7/157	278/23328	0.00282982	0.0428471	0.0354693	Adora3/Gcsam/Stard13/Il4/Arap3/Tnf/Cx3cr1	7
GO:0070341	fat cell proliferation	2/157	12/23328	0.00284181	0.0428471	0.0354693	Il4/Gata2	2
GO:0070344	regulation of fat cell proliferation	2/157	12/23328	0.00284181	0.0428471	0.0354693	Il4/Gata2	2
GO:0150079	negative regulation of neuroinflammatory response	2/157	12/23328	0.00284181	0.0428471	0.0354693	Cst7/Ldlr	2
GO:1901342	regulation of vasculature development	8/157	356/23328	0.0029057	0.0435511	0.036052	Creb3l1/Stard13/Cma1/Alox5/Prkcb/Tnf/Cx3cr1/Gata2	8
GO:0051047	positive regulation of secretion	9/157	440/23328	0.00302938	0.0449951	0.0372473	Adora3/Slc6a4/Ms4a2/Nmb/Rab27b/Il4/Sytl2/Tnf/Gata2	9
GO:0050866	negative regulation of cell activation	6/157	210/23328	0.00303757	0.0449951	0.0372473	Cst7/Cd276/Il4/Id2/Ldlr/Socs1	6
GO:1904062	regulation of cation transmembrane transport	8/157	361/23328	0.00316249	0.0465732	0.0385538	Ms4a2/Kcne3/Tesc/Il4/Alox5/Psen2/Slc31a2/Asph	8
GO:0006040	amino sugar metabolic process	3/157	44/23328	0.00323553	0.0473733	0.0392161	Chst1/Nagk/Pgm3	3
GO:0019722	calcium-mediated signaling	6/157	214/23328	0.00333275	0.0474298	0.0392628	Adora3/Homer2/Lat2/Tnf/Cx3cr1/Asph	6
GO:0002674	negative regulation of acute inflammatory response	2/157	13/23328	0.00334371	0.0474298	0.0392628	Il4/Selenos	2
GO:0007320	insemination	2/157	13/23328	0.00334371	0.0474298	0.0392628	Slc6a4/P2rx1	2
GO:0010998	regulation of translational initiation by eIF2 alpha phosphorylation	2/157	13/23328	0.00334371	0.0474298	0.0392628	Fech/Nck2	2
GO:0070255	regulation of mucus secretion	2/157	13/23328	0.00334371	0.0474298	0.0392628	Adora3/Sytl2	2
GO:0032611	interleukin-1 beta production	4/157	91/23328	0.00335173	0.0474298	0.0392628	Sucnr1/Serpinb1a/Tnf/Cx3cr1	4
GO:0061756	leukocyte adhesion to vascular endothelial cell	3/157	45/23328	0.00344968	0.0482765	0.0399638	Alox5/Tnf/Cx3cr1	3
GO:0089718	amino acid import across plasma membrane	3/157	45/23328	0.00344968	0.0482765	0.0399638	Slc7a8/Tnf/Slc7a5	3

## Sheet: phMPP2 P0-rich
ID	Description	GeneRatio	BgRatio	pvalue	p.adjust	qvalue	geneID	Count
GO:0022613	ribonucleoprotein complex biogenesis	66/423	409/23328	5.20272e-43	1.8402e-39	1.47703e-39	Npm1/Hsp90ab1/Rps6/Ncl/Hsp90aa1/Rpl14/Rpl5/Rpl6/Rpl3/Rps17/Rpl7/Rplp0/Rps14/Psip1/Fbl/Snrpd3/Ruvbl2/Ran/Ruvbl1/Nop58/Nop56/Snrpd2/Dkc1/Rsl1d1/Eif3d/Snu13/Prpf19/Pa2g4/Rpl7a/C1qbp/Gar1/Lyar/Gtpbp4/Rpl12/Rrp1/Eif2s2/Npm3/Snrpb/Rps15/Nhp2/Emg1/Las1l/Nop14/Wdr12/Nifk/Ddx18/Snrpf/Exosc5/Trmt112/Eif4h/Clns1a/Rrp15/Ppan/Exosc7/Nop16/Ptges3/Snrpe/Ebna1bp2/Mybbp1a/Nop10/Strap/Eif3a/Denr/Lsm2/Snrpd1/Wdr18	66
GO:0008380	RNA splicing	51/423	386/23328	5.65247e-29	4.64784e-26	3.73055e-26	Npm1/Hnrnpa1/Ncl/Prdx6/Srsf3/Psip1/Rbm3/Snrpd3/Rps26/Snrpd2/Hspa8/Rbm17/U2af1/Snu13/Prpf19/Hnrnpc/Lsm7/Srsf5/Rnps1/Srsf7/C1qbp/Hnrnpf/Hnrnpk/Tcerg1/Ybx1/Rbm8a/Sf3b2/Srrm1/Raly/Srsf2/Snrpb/Lsm3/Ptbp1/Nono/Ppil1/Eif4a3/Rbm25/Snrpf/Magoh/Pnn/Clns1a/Snrpa/Snrpe/Hnrnpa2b1/Thrap3/Strap/Ppie/Lsm2/Snrpd1/Cdc5l/Pik3r1	51
GO:0000375	RNA splicing, via transesterification reactions	44/423	271/23328	6.57031e-29	4.64784e-26	3.73055e-26	Npm1/Hnrnpa1/Ncl/Prdx6/Srsf3/Psip1/Rbm3/Snrpd3/Snrpd2/Hspa8/Rbm17/U2af1/Snu13/Prpf19/Hnrnpc/Lsm7/Srsf5/Rnps1/Srsf7/C1qbp/Hnrnpk/Rbm8a/Sf3b2/Srrm1/Srsf2/Snrpb/Lsm3/Ptbp1/Nono/Ppil1/Eif4a3/Rbm25/Snrpf/Magoh/Clns1a/Snrpa/Snrpe/Hnrnpa2b1/Thrap3/Strap/Ppie/Lsm2/Snrpd1/Cdc5l	44
GO:0000377	RNA splicing, via transesterification reactions with bulged adenosine as nucleophile	44/423	271/23328	6.57031e-29	4.64784e-26	3.73055e-26	Npm1/Hnrnpa1/Ncl/Prdx6/Srsf3/Psip1/Rbm3/Snrpd3/Snrpd2/Hspa8/Rbm17/U2af1/Snu13/Prpf19/Hnrnpc/Lsm7/Srsf5/Rnps1/Srsf7/C1qbp/Hnrnpk/Rbm8a/Sf3b2/Srrm1/Srsf2/Snrpb/Lsm3/Ptbp1/Nono/Ppil1/Eif4a3/Rbm25/Snrpf/Magoh/Clns1a/Snrpa/Snrpe/Hnrnpa2b1/Thrap3/Strap/Ppie/Lsm2/Snrpd1/Cdc5l	44
GO:0000398	mRNA splicing, via spliceosome	44/423	271/23328	6.57031e-29	4.64784e-26	3.73055e-26	Npm1/Hnrnpa1/Ncl/Prdx6/Srsf3/Psip1/Rbm3/Snrpd3/Snrpd2/Hspa8/Rbm17/U2af1/Snu13/Prpf19/Hnrnpc/Lsm7/Srsf5/Rnps1/Srsf7/C1qbp/Hnrnpk/Rbm8a/Sf3b2/Srrm1/Srsf2/Snrpb/Lsm3/Ptbp1/Nono/Ppil1/Eif4a3/Rbm25/Snrpf/Magoh/Clns1a/Snrpa/Snrpe/Hnrnpa2b1/Thrap3/Strap/Ppie/Lsm2/Snrpd1/Cdc5l	44
GO:0042254	ribosome biogenesis	45/423	296/23328	2.76374e-28	1.62922e-25	1.30768e-25	Npm1/Rps6/Ncl/Rpl14/Rpl5/Rpl6/Rpl3/Rps17/Rpl7/Rplp0/Rps14/Fbl/Ran/Nop58/Nop56/Dkc1/Rsl1d1/Snu13/Pa2g4/Rpl7a/C1qbp/Gar1/Lyar/Gtpbp4/Rpl12/Rrp1/Npm3/Rps15/Nhp2/Emg1/Las1l/Nop14/Wdr12/Nifk/Ddx18/Exosc5/Trmt112/Rrp15/Ppan/Exosc7/Nop16/Ebna1bp2/Mybbp1a/Nop10/Wdr18	45
GO:0006397	mRNA processing	49/423	462/23328	1.5843e-23	8.00523e-21	6.42534e-21	Npm1/Hnrnpa1/Ncl/Prdx6/Srsf3/Psip1/Rbm3/Snrpd3/Snrpd2/Hspa8/Rbm17/U2af1/Snu13/Prpf19/Hnrnpc/Lsm7/Srsf5/Rnps1/Srsf7/C1qbp/Hnrnpf/Hnrnpk/Tcerg1/Ybx1/Rbm8a/Sf3b2/Srrm1/Raly/Srsf2/Snrpb/Lsm3/Ptbp1/Nono/Ppil1/Eif4a3/Rbm25/Snrpf/Magoh/Pnn/Clns1a/Snrpa/Snrpe/Hnrnpa2b1/Thrap3/Strap/Ppie/Lsm2/Snrpd1/Cdc5l	49
GO:0006364	rRNA processing	34/423	206/23328	8.52019e-23	3.76699e-20	3.02355e-20	Npm1/Rps6/Ncl/Rpl14/Rpl5/Rps17/Rpl7/Rps14/Fbl/Dkc1/Rsl1d1/Snu13/Pa2g4/Rpl7a/Gar1/Lyar/Gtpbp4/Rrp1/Npm3/Rps15/Nhp2/Emg1/Las1l/Nop14/Wdr12/Nifk/Ddx18/Exosc5/Trmt112/Rrp15/Exosc7/Ebna1bp2/Nop10/Wdr18	34
GO:0016072	rRNA metabolic process	34/423	215/23328	3.57371e-22	1.40447e-19	1.12729e-19	Npm1/Rps6/Ncl/Rpl14/Rpl5/Rps17/Rpl7/Rps14/Fbl/Dkc1/Rsl1d1/Snu13/Pa2g4/Rpl7a/Gar1/Lyar/Gtpbp4/Rrp1/Npm3/Rps15/Nhp2/Emg1/Las1l/Nop14/Wdr12/Nifk/Ddx18/Exosc5/Trmt112/Rrp15/Exosc7/Ebna1bp2/Nop10/Wdr18	34
GO:0022618	ribonucleoprotein complex assembly	30/423	172/23328	5.79338e-21	2.04912e-18	1.64471e-18	Hsp90ab1/Hsp90aa1/Rpl5/Rpl6/Rpl3/Rplp0/Rps14/Psip1/Snrpd3/Ruvbl2/Ruvbl1/Snrpd2/Eif3d/Snu13/Prpf19/Rpl12/Eif2s2/Snrpb/Rps15/Snrpf/Eif4h/Clns1a/Ppan/Ptges3/Snrpe/Strap/Eif3a/Denr/Lsm2/Snrpd1	30
GO:0071826	ribonucleoprotein complex subunit organization	30/423	179/23328	1.90957e-20	6.14014e-18	4.92834e-18	Hsp90ab1/Hsp90aa1/Rpl5/Rpl6/Rpl3/Rplp0/Rps14/Psip1/Snrpd3/Ruvbl2/Ruvbl1/Snrpd2/Eif3d/Snu13/Prpf19/Rpl12/Eif2s2/Snrpb/Rps15/Snrpf/Eif4h/Clns1a/Ppan/Ptges3/Snrpe/Strap/Eif3a/Denr/Lsm2/Snrpd1	30
GO:0042273	ribosomal large subunit biogenesis	21/423	74/23328	1.02462e-19	3.02008e-17	2.42404e-17	Npm1/Rpl14/Rpl5/Rpl6/Rpl3/Rpl7/Rplp0/Rsl1d1/Snu13/Rpl7a/Gtpbp4/Rpl12/Nhp2/Las1l/Wdr12/Nifk/Ddx18/Rrp15/Ppan/Nop16/Ebna1bp2	21
GO:0034470	ncRNA processing	37/423	355/23328	9.75791e-18	2.6549e-15	2.13094e-15	Npm1/Rps6/Ncl/Rpl14/Rpl5/Rps17/Rpl7/Rps14/Fbl/Dkc1/Rsl1d1/Ssb/Snu13/Pa2g4/Rpl7a/Gar1/Hsd17b10/Lyar/Gtpbp4/Rrp1/Npm3/Rps15/Nhp2/Emg1/Las1l/Nop14/Wdr12/Nifk/Ddx18/Exosc5/Trmt112/Rrp15/Exosc7/Ebna1bp2/Hnrnpa2b1/Nop10/Wdr18	37
GO:0071897	DNA biosynthetic process	26/423	169/23328	6.24683e-17	1.57822e-14	1.26674e-14	Npm1/Hsp90ab1/Hsp90aa1/Cct5/Cct3/Cct7/Cct8/Cct4/Trp53/Dkc1/Hnrnpc/Cct2/Dnajc2/Dtl/Rfc4/Pold2/Nhp2/Hnrnpd/Tcp1/Lig1/Rfc5/Ptges3/Pola1/Hnrnpa2b1/Tfdp1/Nop10	26
GO:0006457	protein folding	25/423	155/23328	7.87299e-17	1.85645e-14	1.49007e-14	Hsp90ab1/Hsp90aa1/Cct5/Fkbp4/Cct3/Ppia/Cct7/Cct8/Cct4/Ppid/Hspa8/Ppic/Cct2/Cdc37/Hspd1/Ppif/Nudc/Dnaja2/Hspa9/Hspe1/Tcp1/Pfdn6/Ppil1/Ptges3/Ppie	25
GO:0006281	DNA repair	41/423	481/23328	2.07562e-16	4.58842e-14	3.68286e-14	Npm1/Hmga2/Hmgb1/Ssrp1/Sfr1/Rps3/Ruvbl2/Mcm7/Ruvbl1/Trim28/Trp53/Mcm3/Rbm17/Prpf19/Rpa2/Nsmce4a/Dtl/Smc1a/Apex1/Actl6a/Uchl5/Rfc4/Nucks1/Pold2/Hmgn1/Smc3/Dek/Nono/Lig1/Rfc5/Supt16/Rif1/Psmd14/Park7/Pola1/Clspn/Mcm6/Atrx/Uhrf1/Cdc5l/Swi5	41
GO:0034660	ncRNA metabolic process	39/423	444/23328	4.28706e-16	8.9196e-14	7.15925e-14	Npm1/Rps6/Ncl/Rpl14/Rpl5/Rps17/Rpl7/Rps14/Fbl/Dkc1/Rsl1d1/Ssb/Snu13/Pa2g4/Rpl7a/Gar1/Hsd17b10/Lyar/Gtpbp4/Rrp1/Eprs/Npm3/Rps15/Nhp2/Emg1/Las1l/Nop14/Wdr12/Nifk/Ddx18/Exosc5/Trmt112/Rrp15/Exosc7/Ebna1bp2/Hnrnpa2b1/Nop10/Lars/Wdr18	39
GO:0032200	telomere organization	22/423	125/23328	8.60639e-16	1.69116e-13	1.35739e-13	Hsp90ab1/Hsp90aa1/Cct5/Cct3/Cct7/Cct8/Cct4/Dkc1/Hnrnpc/Rpa2/Cct2/Apex1/Nhp2/Hnrnpd/Tcp1/H3f3b/Rif1/Ptges3/Hnrnpa2b1/Nop10/Atrx/Gnl3	22
GO:0006260	DNA replication	29/423	244/23328	1.17255e-15	2.1828e-13	1.75201e-13	Npm1/Nasp/Ssrp1/Mcm7/Rbbp7/Trp53/Mcm3/Rpa2/Dnajc2/Dtl/Cacybp/Rrm1/Gtpbp4/Rfc4/Nucks1/Pold2/Prim1/Tipin/Cdt1/Smc3/Orc6/Lig1/Rfc5/Supt16/Cdk1/Pola1/Mcm6/Atrx/Wdr18	29
GO:0043484	regulation of RNA splicing	24/423	158/23328	1.34866e-15	2.38511e-13	1.91439e-13	Npm1/Ncl/Prdx6/Srsf3/Rbm3/Rps26/Hspa8/Rbm17/Prpf19/Srsf5/Rnps1/Srsf7/C1qbp/Hnrnpf/Hnrnpk/Rbm8a/Srsf2/Ptbp1/Eif4a3/Rbm25/Magoh/Hnrnpa2b1/Thrap3/Pik3r1	24
GO:0048024	regulation of mRNA splicing, via spliceosome	21/423	116/23328	2.16535e-15	3.64708e-13	2.9273e-13	Npm1/Ncl/Prdx6/Srsf3/Rbm3/Hspa8/Rbm17/Prpf19/Srsf5/Rnps1/Srsf7/C1qbp/Hnrnpk/Rbm8a/Srsf2/Ptbp1/Eif4a3/Rbm25/Magoh/Hnrnpa2b1/Thrap3	21
GO:0000723	telomere maintenance	21/423	123/23328	7.41418e-15	1.192e-12	9.56748e-13	Hsp90ab1/Hsp90aa1/Cct5/Cct3/Cct7/Cct8/Cct4/Dkc1/Hnrnpc/Rpa2/Cct2/Apex1/Nhp2/Hnrnpd/Tcp1/Rif1/Ptges3/Hnrnpa2b1/Nop10/Atrx/Gnl3	21
GO:2000278	regulation of DNA biosynthetic process	20/423	119/23328	4.47525e-14	6.88216e-12	5.52392e-12	Npm1/Hsp90ab1/Hsp90aa1/Cct5/Cct3/Cct7/Cct8/Cct4/Trp53/Dkc1/Hnrnpc/Cct2/Dnajc2/Rfc4/Hnrnpd/Tcp1/Rfc5/Ptges3/Hnrnpa2b1/Tfdp1	20
GO:0000470	maturation of LSU-rRNA	12/423	30/23328	6.9695e-14	1.02713e-11	8.24418e-12	Npm1/Rpl7/Rsl1d1/Snu13/Rpl7a/Gtpbp4/Nhp2/Las1l/Wdr12/Nifk/Ddx18/Rrp15	12
GO:1903311	regulation of mRNA metabolic process	28/423	266/23328	8.13371e-14	1.15076e-11	9.23647e-12	Npm1/Ncl/Prdx6/Srsf3/Rbm3/Hspa8/Rbm17/Hnrnpa0/Prpf19/Hnrnpc/Srsf5/Rnps1/Srsf7/C1qbp/Hnrnpk/Apex1/Zfp36l2/Ybx1/Rbm8a/Srsf2/Ptbp1/Hnrnpd/Eif4a3/Rbm25/Magoh/Hnrnpa2b1/Thrap3/Hnrnpr	28
GO:1904816	positive regulation of protein localization to chromosome, telomeric region	9/423	13/23328	1.30603e-13	1.77671e-11	1.42606e-11	Cct5/Cct3/Cct7/Cct8/Cct4/Dkc1/Cct2/Tcp1/Gnl3	9
GO:0050821	protein stabilization	23/423	178/23328	1.8606e-13	2.38257e-11	1.91235e-11	Npm1/Hsp90ab1/Hsp90aa1/Rpl5/Cct5/Cct3/Cct7/Cct8/Cct4/Trp53/Cct2/Cdc37/Hspd1/Phb2/Gtpbp4/Pim1/Sox4/Tcp1/Ptges3/Park7/Smad7/Pik3r1/Gapdh	23
GO:0034248	regulation of cellular amide metabolic process	34/423	410/23328	1.88612e-13	2.38257e-11	1.91235e-11	Npm1/Ncl/Rpl5/Eif5a/Rack1/Eif3e/Cdk4/Cnbp/Igf2bp2/Rbm3/Rps3/Trp53/Mrpl13/Eif3d/Pa2g4/C1qbp/Zfp36l2/Paip2/Sirt3/Eprs/Dhfr/Ptbp1/Shmt2/Hnrnpd/Sox4/Eif4a3/Magoh/Gspt1/Hnrnpr/Tyms/Pkm/Pgam1/Eif5b/Gapdh	34
GO:1904851	positive regulation of establishment of protein localization to telomere	8/423	10/23328	4.77166e-13	5.81978e-11	4.6712e-11	Cct5/Cct3/Cct7/Cct8/Cct4/Dkc1/Cct2/Tcp1	8
GO:2000573	positive regulation of DNA biosynthetic process	16/423	77/23328	5.12895e-13	6.04704e-11	4.85361e-11	Npm1/Hsp90ab1/Hsp90aa1/Cct5/Cct3/Cct7/Cct8/Cct4/Dkc1/Cct2/Rfc4/Hnrnpd/Tcp1/Rfc5/Ptges3/Hnrnpa2b1	16
GO:0006417	regulation of translation	31/423	355/23328	5.84083e-13	6.54359e-11	5.25216e-11	Npm1/Ncl/Rpl5/Eif5a/Rack1/Eif3e/Cdk4/Cnbp/Igf2bp2/Rbm3/Rps3/Mrpl13/Eif3d/Pa2g4/C1qbp/Zfp36l2/Paip2/Eprs/Dhfr/Ptbp1/Shmt2/Hnrnpd/Sox4/Eif4a3/Magoh/Gspt1/Hnrnpr/Tyms/Pkm/Eif5b/Gapdh	31
GO:0002181	cytoplasmic translation	17/423	91/23328	6.06048e-13	6.54359e-11	5.25216e-11	Rpl15/Rpl6/Rplp0/Cnbp/Eif4a1/Rpl31/Rpl22l1/Rps26/Eif3d/Eif3i/Eif2s2/Eif3m/Eif4h/Gspt1/Eif3a/Denr/Pkm	17
GO:0051052	regulation of DNA metabolic process	32/423	379/23328	6.10513e-13	6.54359e-11	5.25216e-11	Npm1/Hsp90ab1/Hsp90aa1/Hmgb1/Cct5/Cct3/Rps3/Cct7/Cct8/Cct4/Trim28/Trp53/Dkc1/Hnrnpc/Rpa2/Cct2/Dnajc2/Rfc4/Nucks1/Cdt1/Dek/Hnrnpd/Tcp1/Rfc5/Rif1/Ptges3/Hnrnpa2b1/Tfdp1/Atrx/Gnl3/Wdr18/Dnmt1	32
GO:0050684	regulation of mRNA processing	21/423	154/23328	7.2861e-13	7.57969e-11	6.08378e-11	Npm1/Ncl/Prdx6/Srsf3/Rbm3/Hspa8/Rbm17/Prpf19/Srsf5/Rnps1/Srsf7/C1qbp/Hnrnpk/Rbm8a/Srsf2/Ptbp1/Eif4a3/Rbm25/Magoh/Hnrnpa2b1/Thrap3	21
GO:1904814	regulation of protein localization to chromosome, telomeric region	9/423	15/23328	8.85258e-13	8.94617e-11	7.18057e-11	Cct5/Cct3/Cct7/Cct8/Cct4/Dkc1/Cct2/Tcp1/Gnl3	9
GO:0070203	regulation of establishment of protein localization to telomere	8/423	11/23328	1.72194e-12	1.69181e-10	1.35792e-10	Cct5/Cct3/Cct7/Cct8/Cct4/Dkc1/Cct2/Tcp1	8
GO:0006278	RNA-dependent DNA biosynthetic process	14/423	60/23328	2.72516e-12	2.53655e-10	2.03595e-10	Hsp90ab1/Hsp90aa1/Cct5/Cct3/Cct7/Cct8/Cct4/Dkc1/Hnrnpc/Cct2/Nhp2/Tcp1/Ptges3/Nop10	14
GO:0007004	telomere maintenance via telomerase	14/423	60/23328	2.72516e-12	2.53655e-10	2.03595e-10	Hsp90ab1/Hsp90aa1/Cct5/Cct3/Cct7/Cct8/Cct4/Dkc1/Hnrnpc/Cct2/Nhp2/Tcp1/Ptges3/Nop10	14
GO:0010833	telomere maintenance via telomere lengthening	15/423	74/23328	4.0487e-12	3.67186e-10	2.94719e-10	Hsp90ab1/Hsp90aa1/Cct5/Cct3/Cct7/Cct8/Cct4/Dkc1/Hnrnpc/Cct2/Nhp2/Tcp1/Ptges3/Hnrnpa2b1/Nop10	15
GO:0070202	regulation of establishment of protein localization to chromosome	8/423	12/23328	5.08414e-12	4.49565e-10	3.6084e-10	Cct5/Cct3/Cct7/Cct8/Cct4/Dkc1/Cct2/Tcp1	8
GO:0070198	protein localization to chromosome, telomeric region	10/423	29/23328	5.09064e-11	4.39161e-09	3.52489e-09	Cct5/Cct3/Cct7/Cct8/Cct4/Dkc1/Cct2/Tcp1/Atrx/Gnl3	10
GO:0034502	protein localization to chromosome	15/423	88/23328	5.58964e-11	4.70728e-09	3.77826e-09	Cct5/Cct3/Ruvbl2/Cct7/Cct8/Cct4/Dkc1/Rpa2/Cct2/Rcc2/Cdt1/Tcp1/Cdk1/Atrx/Gnl3	15
GO:0006402	mRNA catabolic process	22/423	217/23328	8.24016e-11	6.77801e-09	5.44032e-09	Npm1/Eif3e/Hnrnpa0/Ssb/Hnrnpc/Lsm7/Rnps1/Apex1/Zfp36l2/Ybx1/Rbm8a/Lsm3/Ptbp1/Hnrnpd/Eif4a3/Magoh/Exosc5/Exosc7/Thrap3/Gspt1/Hnrnpr/Lsm2	22
GO:0032206	positive regulation of telomere maintenance	12/423	51/23328	9.06953e-11	7.29066e-09	5.8518e-09	Cct5/Cct3/Cct7/Cct8/Cct4/Dkc1/Cct2/Hnrnpd/Tcp1/Hnrnpa2b1/Atrx/Gnl3	12
GO:0031647	regulation of protein stability	25/423	287/23328	1.13361e-10	8.91019e-09	7.1517e-09	Npm1/Hsp90ab1/Hsp90aa1/Rpl5/Cct5/Cct3/Cct7/Cct8/Id1/Cct4/Trp53/Hspa8/Cct2/Cdc37/Hspd1/Phb2/Gtpbp4/Pim1/Sox4/Tcp1/Ptges3/Park7/Smad7/Pik3r1/Gapdh	25
GO:0070200	establishment of protein localization to telomere	8/423	16/23328	1.24027e-10	9.53662e-09	7.65449e-09	Cct5/Cct3/Cct7/Cct8/Cct4/Dkc1/Cct2/Tcp1	8
GO:0000387	spliceosomal snRNP assembly	10/423	32/23328	1.56181e-10	1.17534e-08	9.4338e-09	Snrpd3/Snrpd2/Prpf19/Snrpb/Snrpf/Clns1a/Snrpe/Strap/Lsm2/Snrpd1	10
GO:0070199	establishment of protein localization to chromosome	9/423	24/23328	2.00093e-10	1.47443e-08	1.18344e-08	Cct5/Cct3/Ruvbl2/Cct7/Cct8/Cct4/Dkc1/Cct2/Tcp1	9
GO:0033044	regulation of chromosome organization	28/423	369/23328	2.14531e-10	1.54856e-08	1.24294e-08	Cct5/Dnmt3b/Ssrp1/Cct3/Ruvbl2/Cct7/Cct8/Cct4/Trim28/Trp53/Dkc1/Hnrnpc/Cct2/Cdt1/Anapc5/Hnrnpd/Tcp1/H3f3b/Naa10/Rif1/Park7/Hnrnpa2b1/Atrx/Gnl3/Top2a/Birc5/Ube2c/Dnmt1	28
GO:0006401	RNA catabolic process	23/423	254/23328	2.96513e-10	2.09754e-08	1.68357e-08	Npm1/Eif3e/Dkc1/Hnrnpa0/Ssb/Hnrnpc/Lsm7/Rnps1/Apex1/Zfp36l2/Ybx1/Rbm8a/Lsm3/Ptbp1/Hnrnpd/Eif4a3/Magoh/Exosc5/Exosc7/Thrap3/Gspt1/Hnrnpr/Lsm2	23
GO:2001252	positive regulation of chromosome organization	20/423	192/23328	3.70882e-10	2.57217e-08	2.06454e-08	Cct5/Dnmt3b/Cct3/Ruvbl2/Cct7/Cct8/Cct4/Trim28/Trp53/Dkc1/Cct2/Cdt1/Anapc5/Hnrnpd/Tcp1/Rif1/Hnrnpa2b1/Atrx/Gnl3/Dnmt1	20
GO:0051054	positive regulation of DNA metabolic process	21/423	217/23328	5.27345e-10	3.58696e-08	2.87905e-08	Npm1/Hsp90ab1/Hsp90aa1/Cct5/Cct3/Rps3/Cct7/Cct8/Cct4/Trim28/Dkc1/Cct2/Rfc4/Hnrnpd/Tcp1/Rfc5/Rif1/Ptges3/Hnrnpa2b1/Atrx/Gnl3	21
GO:0006413	translational initiation	15/423	104/23328	6.45403e-10	4.30715e-08	3.45711e-08	Npm1/Eif3e/Eif4a1/Eif3d/Eif3l/Eif3i/Paip2/Eif2s2/Eif3m/Eif4h/Eif1ax/Eif3h/Eif3a/Denr/Eif5b	15
GO:0006403	RNA localization	19/423	182/23328	9.8767e-10	6.46924e-08	5.19249e-08	Npm1/Hnrnpa1/Eif5a/Srsf3/Igf2bp2/Fbl/Ran/Nop58/Cct4/Dkc1/Ssb/Cct2/Srsf7/Ybx1/Rps15/Tcp1/Magoh/Tomm20/Hnrnpa2b1	19
GO:0006338	chromatin remodeling	18/423	167/23328	1.63184e-09	1.04942e-07	8.42312e-08	Npm1/Hmgb3/Hmgb1/Dnmt3b/Nasp/Ptma/Ruvbl2/Ruvbl1/Rbbp7/Trim28/Actl6a/Smarcc1/Npm3/H3f3b/Hmgb2/Smarce1/Atrx/Dnmt1	18
GO:0032204	regulation of telomere maintenance	13/423	81/23328	2.34237e-09	1.47693e-07	1.18545e-07	Cct5/Cct3/Cct7/Cct8/Cct4/Dkc1/Hnrnpc/Cct2/Hnrnpd/Tcp1/Hnrnpa2b1/Atrx/Gnl3	13
GO:0006261	DNA-dependent DNA replication	16/423	132/23328	2.38012e-09	1.47693e-07	1.18545e-07	Npm1/Mcm7/Mcm3/Rfc4/Nucks1/Pold2/Prim1/Tipin/Cdt1/Orc6/Lig1/Rfc5/Pola1/Mcm6/Atrx/Wdr18	16
GO:0045787	positive regulation of cell cycle	26/423	358/23328	2.43099e-09	1.48249e-07	1.18991e-07	Npm1/Anp32b/Hsp90ab1/Mif/Hmgb1/Cdk4/Pebp1/Trp53/Rcc2/Dtl/Apex1/Phb2/Cks1b/Ccnd2/Cdt1/Anapc5/Pim1/Sox4/Cks2/Cdk1/Mybbp1a/Tfdp1/Ranbp1/Atrx/Birc5/Ube2c	26
GO:1901989	positive regulation of cell cycle phase transition	14/423	102/23328	4.67816e-09	2.80451e-07	2.25102e-07	Npm1/Anp32b/Cdk4/Rcc2/Dtl/Apex1/Phb2/Ccnd2/Cdt1/Anapc5/Cdk1/Tfdp1/Birc5/Ube2c	14
GO:0006091	generation of precursor metabolites and energy	27/423	400/23328	5.76406e-09	3.39791e-07	2.72731e-07	Mif/Hmgb1/Cox4i2/Atp5a1/Grb10/Atp5b/Trp53/Idh3g/Ppif/Pgk1/Ndufv1/Suclg1/Mdh2/Adsl/Phb2/Sirt3/Tkt/Shmt2/Cdk1/Ptges3/Park7/Mybbp1a/Tpi1/Pkm/Ndufa12/Pgam1/Gapdh	27
GO:1901992	positive regulation of mitotic cell cycle phase transition	13/423	88/23328	6.67924e-09	3.87286e-07	3.10853e-07	Anp32b/Cdk4/Rcc2/Dtl/Apex1/Phb2/Ccnd2/Cdt1/Anapc5/Cdk1/Tfdp1/Birc5/Ube2c	13
GO:0034655	nucleobase-containing compound catabolic process	25/423	352/23328	7.77043e-09	4.4329e-07	3.55804e-07	Npm1/Eif3e/Dkc1/Hnrnpa0/Ssb/Hnrnpc/Lsm7/Rnps1/Apex1/Zfp36l2/Dut/Ybx1/Rbm8a/Dctpp1/Lsm3/Ptbp1/Hnrnpd/Eif4a3/Magoh/Exosc5/Exosc7/Thrap3/Gspt1/Hnrnpr/Lsm2	25
GO:0002183	cytoplasmic translational initiation	8/423	25/23328	9.03226e-09	5.00433e-07	4.01669e-07	Eif4a1/Eif3d/Eif3i/Eif2s2/Eif3m/Eif4h/Eif3a/Denr	8
GO:0051973	positive regulation of telomerase activity	9/423	35/23328	9.05504e-09	5.00433e-07	4.01669e-07	Hsp90ab1/Hsp90aa1/Cct4/Dkc1/Cct2/Hnrnpd/Tcp1/Ptges3/Hnrnpa2b1	9
GO:0000956	nuclear-transcribed mRNA catabolic process	14/423	108/23328	9.96136e-09	5.38444e-07	4.32178e-07	Eif3e/Ssb/Lsm7/Rnps1/Zfp36l2/Rbm8a/Lsm3/Ptbp1/Eif4a3/Magoh/Exosc5/Exosc7/Thrap3/Gspt1	14
GO:0098760	response to interleukin-7	7/423	17/23328	1.01995e-08	5.38444e-07	4.32178e-07	Hmgb1/Atic/Atp5b/Hdgf/Hspd1/Ybx1/Stip1	7
GO:0098761	cellular response to interleukin-7	7/423	17/23328	1.01995e-08	5.38444e-07	4.32178e-07	Hmgb1/Atic/Atp5b/Hdgf/Hspd1/Ybx1/Stip1	7
GO:1904358	positive regulation of telomere maintenance via telomere lengthening	9/423	36/23328	1.18811e-08	6.17994e-07	4.96028e-07	Cct5/Cct3/Cct7/Cct8/Cct4/Dkc1/Cct2/Tcp1/Hnrnpa2b1	9
GO:0051972	regulation of telomerase activity	10/423	48/23328	1.22224e-08	6.26533e-07	5.02882e-07	Hsp90ab1/Hsp90aa1/Cct4/Trp53/Dkc1/Cct2/Hnrnpd/Tcp1/Ptges3/Hnrnpa2b1	10
GO:0033120	positive regulation of RNA splicing	10/423	49/23328	1.51101e-08	7.63492e-07	6.12811e-07	Ncl/Prdx6/Rbm3/Hspa8/Prpf19/Srsf5/Hnrnpk/Eif4a3/Thrap3/Pik3r1	10
GO:0071103	DNA conformation change	20/423	242/23328	2.05979e-08	1.02612e-06	8.2361e-07	Npm1/Hmga2/Hmgb1/Dnmt3b/Nasp/Mcm7/Trim28/Trp53/Nap1l1/Set/Smarcc1/H3f3b/Cdk1/Smc4/Hnrnpa2b1/Mcm6/Atrx/Top2a/Smc2/Dnmt1	20
GO:0072594	establishment of protein localization to organelle	27/423	426/23328	2.16707e-08	1.06457e-06	8.54473e-07	Hsp90ab1/Hsp90aa1/Cct5/Cct3/Ruvbl2/Nedd4/Cct7/Ran/Cct8/Cct4/Trim28/Trp53/Hspa8/Dkc1/Cct2/Hspd1/Angpt1/Phb2/Ipo11/Tcp1/Timm8a1/Timm50/Cdk1/Tomm20/Tomm40/Pik3r1/Tomm5	27
GO:0033119	negative regulation of RNA splicing	8/423	29/23328	3.36358e-08	1.62972e-06	1.30808e-06	Npm1/Rps26/Rnps1/Srsf7/C1qbp/Hnrnpk/Ptbp1/Hnrnpa2b1	8
GO:0000380	alternative mRNA splicing, via spliceosome	12/423	85/23328	4.31173e-08	2.06089e-06	1.65416e-06	Hnrnpa1/Srsf3/Rbm17/Srsf5/Rnps1/Srsf7/Rbm8a/Srsf2/Ptbp1/Rbm25/Magoh/Thrap3	12
GO:0090068	positive regulation of cell cycle process	20/423	254/23328	4.62128e-08	2.1794e-06	1.74928e-06	Npm1/Anp32b/Cdk4/Pebp1/Trp53/Rcc2/Dtl/Apex1/Phb2/Ccnd2/Cdt1/Anapc5/Sox4/Cdk1/Mybbp1a/Tfdp1/Ranbp1/Atrx/Birc5/Ube2c	20
GO:0044270	cellular nitrogen compound catabolic process	25/423	391/23328	6.14476e-08	2.85974e-06	2.29535e-06	Npm1/Eif3e/Dkc1/Hnrnpa0/Ssb/Hnrnpc/Lsm7/Rnps1/Apex1/Zfp36l2/Dut/Ybx1/Rbm8a/Dctpp1/Lsm3/Ptbp1/Hnrnpd/Eif4a3/Magoh/Exosc5/Exosc7/Thrap3/Gspt1/Hnrnpr/Lsm2	25
GO:1903312	negative regulation of mRNA metabolic process	12/423	88/23328	6.40882e-08	2.9439e-06	2.3629e-06	Npm1/Hnrnpa0/Hnrnpc/Rnps1/Srsf7/C1qbp/Hnrnpk/Ybx1/Ptbp1/Hnrnpd/Hnrnpa2b1/Thrap3	12
GO:0032212	positive regulation of telomere maintenance via telomerase	8/423	32/23328	7.85915e-08	3.52066e-06	2.82584e-06	Cct5/Cct3/Cct7/Cct8/Cct4/Dkc1/Cct2/Tcp1	8
GO:0000381	regulation of alternative mRNA splicing, via spliceosome	11/423	73/23328	7.94039e-08	3.52066e-06	2.82584e-06	Srsf3/Rbm17/Srsf5/Rnps1/Srsf7/Rbm8a/Srsf2/Ptbp1/Rbm25/Magoh/Thrap3	11
GO:0006310	DNA recombination	21/423	288/23328	7.9723e-08	3.52066e-06	2.82584e-06	Hmgb3/Hmgb1/Sfr1/Ruvbl2/Mcm7/Ruvbl1/Mcm3/Rpa2/Hspd1/Apex1/Actl6a/Uchl5/Nucks1/Nono/Lig1/Hmgb2/Rif1/Psmd14/Mcm6/Top2a/Swi5	21
GO:0071824	protein-DNA complex subunit organization	18/423	214/23328	8.06259e-08	3.52066e-06	2.82584e-06	Npm1/Nasp/Ptma/Mcm7/Trp53/Mcm3/Nap1l1/Set/Smarcc1/Cenph/Cdt1/H3f3b/Supt16/Smarce1/Mcm6/Psmc4/Atrx/Swi5	18
GO:0046700	heterocycle catabolic process	25/423	397/23328	8.23772e-08	3.52394e-06	2.82847e-06	Npm1/Eif3e/Dkc1/Hnrnpa0/Ssb/Hnrnpc/Lsm7/Rnps1/Apex1/Zfp36l2/Dut/Ybx1/Rbm8a/Dctpp1/Lsm3/Ptbp1/Hnrnpd/Eif4a3/Magoh/Exosc5/Exosc7/Thrap3/Gspt1/Hnrnpr/Lsm2	25
GO:0000413	protein peptidyl-prolyl isomerization	7/423	22/23328	8.26936e-08	3.52394e-06	2.82847e-06	Fkbp4/Ppia/Ppid/Ppic/Ppif/Ppil1/Ppie	7
GO:0045727	positive regulation of translation	14/423	128/23328	8.92389e-08	3.7576e-06	3.01601e-06	Npm1/Rpl5/Eif5a/Eif3e/Cdk4/Cnbp/Rbm3/Eif3d/C1qbp/Ptbp1/Hnrnpd/Sox4/Eif4a3/Pkm	14
GO:1904356	regulation of telomere maintenance via telomere lengthening	10/423	59/23328	9.82863e-08	4.04263e-06	3.24479e-06	Cct5/Cct3/Cct7/Cct8/Cct4/Dkc1/Hnrnpc/Cct2/Tcp1/Hnrnpa2b1	10
GO:0045931	positive regulation of mitotic cell cycle	16/423	171/23328	9.82941e-08	4.04263e-06	3.24479e-06	Anp32b/Hmgb1/Cdk4/Pebp1/Rcc2/Dtl/Apex1/Phb2/Ccnd2/Cdt1/Anapc5/Cdk1/Tfdp1/Ranbp1/Birc5/Ube2c	16
GO:0006275	regulation of DNA replication	13/423	110/23328	1.02856e-07	4.18163e-06	3.35635e-06	Npm1/Trp53/Cacybp/Gtpbp4/Rfc4/Nucks1/Tipin/Cdt1/Smc3/Rfc5/Cdk1/Atrx/Wdr18	13
GO:0007059	chromosome segregation	22/423	324/23328	1.36714e-07	5.49496e-06	4.41049e-06	Rps3/Ran/Bex4/Syce2/Rcc2/Smc1a/Phb2/Zwint/Slc25a5/Cenph/Cdt1/Anapc5/Smc3/Naa10/Smc4/Cdca8/Gem/Atrx/Top2a/Birc5/Smc2/Ube2c	22
GO:0006323	DNA packaging	17/423	199/23328	1.47935e-07	5.87609e-06	4.7164e-06	Npm1/Hmga2/Hmgb1/Dnmt3b/Nasp/Trim28/Trp53/Nap1l1/Set/Smarcc1/H3f3b/Cdk1/Smc4/Atrx/Top2a/Smc2/Dnmt1	17
GO:0019081	viral translation	6/423	15/23328	1.49519e-07	5.87609e-06	4.7164e-06	Ssb/Eif3d/Eif3l/Ptbp1/Eif3a/Denr	6
GO:0019439	aromatic compound catabolic process	25/423	411/23328	1.59484e-07	6.19885e-06	4.97546e-06	Npm1/Eif3e/Dkc1/Hnrnpa0/Ssb/Hnrnpc/Lsm7/Rnps1/Apex1/Zfp36l2/Dut/Ybx1/Rbm8a/Dctpp1/Lsm3/Ptbp1/Hnrnpd/Eif4a3/Magoh/Exosc5/Exosc7/Thrap3/Gspt1/Hnrnpr/Lsm2	25
GO:0048025	negative regulation of mRNA splicing, via spliceosome	7/423	24/23328	1.62639e-07	6.25276e-06	5.01873e-06	Npm1/Rnps1/Srsf7/C1qbp/Hnrnpk/Ptbp1/Hnrnpa2b1	7
GO:0044770	cell cycle phase transition	25/423	415/23328	1.9151e-07	7.28357e-06	5.8461e-06	Npm1/Anp32b/Rps6/Cdk4/Nasp/Trp53/Rpa2/Rcc2/Dtl/Apex1/Zfp36l2/Phb2/Cks1b/Ccnd2/Tipin/Cdt1/Anapc5/Sox4/Cks2/Cdk1/Tfdp1/Clspn/Ccnb2/Birc5/Ube2c	25
GO:0034250	positive regulation of cellular amide metabolic process	15/423	158/23328	2.04287e-07	7.68684e-06	6.16979e-06	Npm1/Rpl5/Eif5a/Eif3e/Cdk4/Cnbp/Rbm3/Eif3d/C1qbp/Sirt3/Ptbp1/Hnrnpd/Sox4/Eif4a3/Pkm	15
GO:0000463	maturation of LSU-rRNA from tricistronic rRNA transcript (SSU-rRNA, 5.8S rRNA, LSU-rRNA)	6/423	16/23328	2.35573e-07	8.77077e-06	7.0398e-06	Npm1/Rpl7/Gtpbp4/Wdr12/Nifk/Ddx18	6
GO:0006913	nucleocytoplasmic transport	21/423	308/23328	2.46241e-07	8.97891e-06	7.20686e-06	Npm1/Hsp90ab1/Hsp90aa1/Eif5a/Srsf3/Ran/Trim28/Trp53/Txn1/Hspa8/Ssb/Angpt1/Phb2/Hspa9/Rangrf/Rps15/Ipo11/Cdk1/Park7/Hnrnpa2b1/Pik3r1	21
GO:0051169	nuclear transport	21/423	308/23328	2.46241e-07	8.97891e-06	7.20686e-06	Npm1/Hsp90ab1/Hsp90aa1/Eif5a/Srsf3/Ran/Trim28/Trp53/Txn1/Hspa8/Ssb/Angpt1/Phb2/Hspa9/Rangrf/Rps15/Ipo11/Cdk1/Park7/Hnrnpa2b1/Pik3r1	21
GO:0032210	regulation of telomere maintenance via telomerase	9/423	50/23328	2.52612e-07	9.11723e-06	7.31788e-06	Cct5/Cct3/Cct7/Cct8/Cct4/Dkc1/Hnrnpc/Cct2/Tcp1	9
GO:1904951	positive regulation of establishment of protein localization	23/423	364/23328	2.57271e-07	9.19158e-06	7.37756e-06	Hsp90ab1/Hsp90aa1/Rack1/Mif/Cct5/Cct3/Ppia/Cct7/Ran/Cct8/Cct4/Ppid/Trim28/Dkc1/Cct2/Sirt3/Cd34/Ptbp1/Sox4/Tcp1/Cdk1/Pik3r1/Gapdh	23
GO:0060249	anatomical structure homeostasis	25/423	422/23328	2.62246e-07	9.27565e-06	7.44503e-06	Hsp90ab1/Hsp90aa1/Cct5/Car2/Cct3/Cct7/Cct8/Cct4/Dkc1/Hnrnpc/Rpa2/Cct2/Angpt1/Apex1/Cd34/Nhp2/Hnrnpd/Tcp1/Rif1/Ptges3/Hnrnpa2b1/Nop10/Strap/Atrx/Gnl3	25
GO:1990748	cellular detoxification	8/423	37/23328	2.66463e-07	9.33149e-06	7.48985e-06	Prdx6/Prdx2/Sirt3/Pim1/Dhfr/Gstm5/Park7/Aldh2	8
GO:1903829	positive regulation of cellular protein localization	21/423	317/23328	3.96277e-07	1.37415e-05	1.10295e-05	Npm1/Hsp90ab1/Hsp90aa1/Rack1/Cct5/Cct3/Cct7/Ran/Cct8/Cct4/Trim28/Dkc1/Cct2/Hnrnpk/Cdt1/Rangrf/Tcp1/Cdk1/Park7/Gnl3/Pik3r1	21
GO:0075522	IRES-dependent viral translational initiation	5/423	10/23328	4.47659e-07	1.53725e-05	1.23387e-05	Ssb/Eif3d/Ptbp1/Eif3a/Denr	5
GO:0044772	mitotic cell cycle phase transition	23/423	376/23328	4.54868e-07	1.54699e-05	1.24168e-05	Anp32b/Rps6/Cdk4/Nasp/Trp53/Rpa2/Rcc2/Dtl/Apex1/Zfp36l2/Phb2/Cks1b/Ccnd2/Cdt1/Anapc5/Sox4/Cks2/Cdk1/Tfdp1/Clspn/Ccnb2/Birc5/Ube2c	23
GO:0051131	chaperone-mediated protein complex assembly	6/423	18/23328	5.29542e-07	1.7838e-05	1.43175e-05	Hsp90ab1/Hsp90aa1/Cct2/Pfdn6/Psmg1/Ptges3	6
GO:1901361	organic cyclic compound catabolic process	25/423	442/23328	6.18959e-07	2.06534e-05	1.65773e-05	Npm1/Eif3e/Dkc1/Hnrnpa0/Ssb/Hnrnpc/Lsm7/Rnps1/Apex1/Zfp36l2/Dut/Ybx1/Rbm8a/Dctpp1/Lsm3/Ptbp1/Hnrnpd/Eif4a3/Magoh/Exosc5/Exosc7/Thrap3/Gspt1/Hnrnpr/Lsm2	25
GO:0009124	nucleoside monophosphate biosynthetic process	7/423	29/23328	6.78178e-07	2.24179e-05	1.79936e-05	Impdh2/Atic/Paics/Adsl/Dut/Umps/Tyms	7
GO:0097237	cellular response to toxic substance	8/423	44/23328	1.09471e-06	3.58516e-05	2.8776e-05	Prdx6/Prdx2/Sirt3/Pim1/Dhfr/Gstm5/Park7/Aldh2	8
GO:0000154	rRNA modification	7/423	31/23328	1.10737e-06	3.59336e-05	2.88418e-05	Fbl/Dkc1/Gar1/Nhp2/Emg1/Trmt112/Nop10	7
GO:0000819	sister chromatid segregation	15/423	181/23328	1.17533e-06	3.77923e-05	3.03337e-05	Ran/Smc1a/Phb2/Zwint/Cdt1/Anapc5/Smc3/Naa10/Smc4/Cdca8/Atrx/Top2a/Birc5/Smc2/Ube2c	15
GO:0006270	DNA replication initiation	7/423	32/23328	1.39543e-06	4.36781e-05	3.50579e-05	Mcm7/Mcm3/Cdt1/Orc6/Pola1/Mcm6/Wdr18	7
GO:0048026	positive regulation of mRNA splicing, via spliceosome	7/423	32/23328	1.39543e-06	4.36781e-05	3.50579e-05	Ncl/Prdx6/Rbm3/Hspa8/Prpf19/Eif4a3/Thrap3	7
GO:0050686	negative regulation of mRNA processing	7/423	32/23328	1.39543e-06	4.36781e-05	3.50579e-05	Npm1/Rnps1/Srsf7/C1qbp/Hnrnpk/Ptbp1/Hnrnpa2b1	7
GO:0022616	DNA strand elongation	6/423	21/23328	1.47807e-06	4.58591e-05	3.68085e-05	Mcm7/Mcm3/Nucks1/Pold2/Lig1/Pola1	6
GO:0098813	nuclear chromosome segregation	18/423	262/23328	1.59791e-06	4.91461e-05	3.94468e-05	Ran/Syce2/Rcc2/Smc1a/Phb2/Zwint/Cdt1/Anapc5/Smc3/Naa10/Smc4/Cdca8/Gem/Atrx/Top2a/Birc5/Smc2/Ube2c	18
GO:1901990	regulation of mitotic cell cycle phase transition	18/423	265/23328	1.87944e-06	5.73066e-05	4.59967e-05	Anp32b/Cdk4/Trp53/Rpa2/Rcc2/Dtl/Apex1/Zfp36l2/Phb2/Ccnd2/Cdt1/Anapc5/Sox4/Cdk1/Tfdp1/Clspn/Birc5/Ube2c	18
GO:0010499	proteasomal ubiquitin-independent protein catabolic process	6/423	22/23328	2.00134e-06	6.0502e-05	4.85615e-05	Psmb4/Psmb7/Psma5/Psma7/Psma6/Psma4	6
GO:1901987	regulation of cell cycle phase transition	19/423	297/23328	2.37403e-06	7.11606e-05	5.71166e-05	Npm1/Anp32b/Cdk4/Trp53/Rpa2/Rcc2/Dtl/Apex1/Zfp36l2/Phb2/Ccnd2/Cdt1/Anapc5/Sox4/Cdk1/Tfdp1/Clspn/Birc5/Ube2c	19
GO:0017148	negative regulation of translation	13/423	145/23328	2.5291e-06	7.51717e-05	6.0336e-05	Ncl/Rack1/Rps3/Mrpl13/Zfp36l2/Paip2/Eprs/Dhfr/Hnrnpd/Eif4a3/Hnrnpr/Tyms/Gapdh	13
GO:0042255	ribosome assembly	9/423	66/23328	2.88906e-06	8.5155e-05	6.8349e-05	Rpl5/Rpl6/Rpl3/Rplp0/Rps14/C1qbp/Rpl12/Rps15/Ppan	9
GO:0045786	negative regulation of cell cycle	24/423	451/23328	3.00347e-06	8.77957e-05	7.04686e-05	Npm1/Hsp90ab1/Rps6/Mif/Cdk4/Trp53/Prpf19/Rpa2/Dtl/Zfp36l2/Zwint/Tipin/Cdt1/Sox4/Ppm1g/Naa10/Cdk1/Nr4a1/Mybbp1a/Clspn/Atrx/Cdc5l/Top2a/Birc5	24
GO:0051098	regulation of binding	22/423	390/23328	3.06358e-06	8.8444e-05	7.09889e-05	Hsp90ab1/Rack1/Eif3e/Stmn1/Ruvbl2/Zfpm1/Ran/Dtnbp1/Id1/Trim28/Txn1/Eif3d/Angpt1/Hnrnpk/Gtpbp4/Nucks1/Cdt1/Lgals9/Eif4a3/Hmgb2/Park7/Nme1	22
GO:0065004	protein-DNA complex assembly	14/423	171/23328	3.07566e-06	8.8444e-05	7.09889e-05	Npm1/Nasp/Mcm7/Trp53/Mcm3/Nap1l1/Set/Cenph/Cdt1/H3f3b/Mcm6/Psmc4/Atrx/Swi5	14
GO:0033260	nuclear DNA replication	7/423	36/23328	3.25096e-06	9.27311e-05	7.44299e-05	Mcm7/Mcm3/Cdt1/Lig1/Pola1/Mcm6/Atrx	7
GO:0006271	DNA strand elongation involved in DNA replication	5/423	14/23328	3.34918e-06	9.47685e-05	7.60653e-05	Mcm7/Mcm3/Pold2/Lig1/Pola1	5
GO:0098754	detoxification	8/423	51/23328	3.52037e-06	9.8188e-05	7.88099e-05	Prdx6/Prdx2/Sirt3/Pim1/Dhfr/Gstm5/Park7/Aldh2	8
GO:0006333	chromatin assembly or disassembly	14/423	173/23328	3.52555e-06	9.8188e-05	7.88099e-05	Npm1/Hmgb1/Dnmt3b/Nasp/Trim28/Trp53/Nap1l1/Set/Smarcc1/H3f3b/Supt16/Smarce1/Atrx/Dnmt1	14
GO:0009117	nucleotide metabolic process	23/423	427/23328	3.95368e-06	0.000109251	8.76899e-05	Impdh2/Mif/Atp5a1/Atic/Atp5b/Ran/Paics/Pgk1/Suclg1/Adsl/Dut/Rrm1/Umps/Dctpp1/Nadk2/Dtymk/Park7/Tpi1/Nme1/Tyms/Pkm/Pgam1/Gapdh	23
GO:0046034	ATP metabolic process	17/423	253/23328	4.18926e-06	0.000114864	9.21945e-05	Mif/Cox4i2/Atp5a1/Atp5b/Trp53/Hspa8/Ppif/Pgk1/Ndufv1/Shmt2/Cdk1/Park7/Tpi1/Pkm/Ndufa12/Pgam1/Gapdh	17
GO:0018208	peptidyl-proline modification	7/423	38/23328	4.76367e-06	0.000129608	0.000104029	Fkbp4/Ppia/Ppid/Ppic/Ppif/Ppil1/Ppie	7
GO:0006753	nucleoside phosphate metabolic process	23/423	436/23328	5.57176e-06	0.000149978	0.000120379	Impdh2/Mif/Atp5a1/Atic/Atp5b/Ran/Paics/Pgk1/Suclg1/Adsl/Dut/Rrm1/Umps/Dctpp1/Nadk2/Dtymk/Park7/Tpi1/Nme1/Tyms/Pkm/Pgam1/Gapdh	23
GO:0000075	cell cycle checkpoint	14/423	180/23328	5.59714e-06	0.000149978	0.000120379	Rps6/Trp53/Prpf19/Rpa2/Dtl/Zwint/Tipin/Cdt1/Sox4/Cdk1/Clspn/Cdc5l/Top2a/Birc5	14
GO:0050657	nucleic acid transport	13/423	157/23328	6.105e-06	0.000161145	0.000129342	Npm1/Hnrnpa1/Eif5a/Srsf3/Igf2bp2/Ran/Ssb/Srsf7/Ybx1/Rps15/Magoh/Tomm20/Hnrnpa2b1	13
GO:0050658	RNA transport	13/423	157/23328	6.105e-06	0.000161145	0.000129342	Npm1/Hnrnpa1/Eif5a/Srsf3/Igf2bp2/Ran/Ssb/Srsf7/Ybx1/Rps15/Magoh/Tomm20/Hnrnpa2b1	13
GO:2000377	regulation of reactive oxygen species metabolic process	15/423	207/23328	6.19924e-06	0.00016242	0.000130365	Hsp90aa1/Eif5a/Eef1a1/Trp53/Prdx2/Hspd1/Mycn/Sirt3/Vdac1/Cd34/Cd47/Dhfr/Park7/Ass1/Aldh2	15
GO:0031570	DNA integrity checkpoint	11/423	113/23328	6.7826e-06	0.000176397	0.000141584	Trp53/Prpf19/Rpa2/Dtl/Tipin/Cdt1/Sox4/Cdk1/Clspn/Cdc5l/Top2a	11
GO:0051236	establishment of RNA localization	13/423	160/23328	7.5086e-06	0.000193853	0.000155595	Npm1/Hnrnpa1/Eif5a/Srsf3/Igf2bp2/Ran/Ssb/Srsf7/Ybx1/Rps15/Magoh/Tomm20/Hnrnpa2b1	13
GO:1903313	positive regulation of mRNA metabolic process	10/423	94/23328	8.04668e-06	0.000204582	0.000164206	Ncl/Prdx6/Rbm3/Hspa8/Prpf19/Zfp36l2/Hnrnpd/Eif4a3/Thrap3/Hnrnpr	10
GO:0009123	nucleoside monophosphate metabolic process	7/423	41/23328	8.09766e-06	0.000204582	0.000164206	Impdh2/Atic/Paics/Adsl/Dut/Umps/Tyms	7
GO:0044786	cell cycle DNA replication	7/423	41/23328	8.09766e-06	0.000204582	0.000164206	Mcm7/Mcm3/Cdt1/Lig1/Pola1/Mcm6/Atrx	7
GO:0043487	regulation of RNA stability	11/423	116/23328	8.73618e-06	0.000219148	0.000175898	Npm1/Dkc1/Hnrnpa0/Hnrnpc/Apex1/Zfp36l2/Ybx1/Ptbp1/Hnrnpd/Thrap3/Hnrnpr	11
GO:0140014	mitotic nuclear division	17/423	268/23328	8.98726e-06	0.000223859	0.000179679	Pebp1/Ran/Smc1a/Phb2/Zwint/Cdt1/Anapc5/Smc3/Naa10/Smc4/Cdca8/Ranbp1/Atrx/Tpx2/Birc5/Smc2/Ube2c	17
GO:0034249	negative regulation of cellular amide metabolic process	13/423	164/23328	9.81911e-06	0.000242868	0.000194937	Ncl/Rack1/Rps3/Mrpl13/Zfp36l2/Paip2/Eprs/Dhfr/Hnrnpd/Eif4a3/Hnrnpr/Tyms/Gapdh	13
GO:0017038	protein import	15/423	217/23328	1.09405e-05	0.000268725	0.00021569	Hsp90ab1/Hsp90aa1/Ran/Trim28/Trp53/Hspa8/Hspd1/Angpt1/Phb2/Ipo11/Timm50/Cdk1/Tomm20/Tomm40/Pik3r1	15
GO:0050685	positive regulation of mRNA processing	7/423	43/23328	1.12499e-05	0.000274421	0.000220262	Ncl/Prdx6/Rbm3/Hspa8/Prpf19/Eif4a3/Thrap3	7
GO:0006220	pyrimidine nucleotide metabolic process	6/423	29/23328	1.14428e-05	0.000275275	0.000220947	Dut/Umps/Dctpp1/Dtymk/Nme1/Tyms	6
GO:0071353	cellular response to interleukin-4	6/423	29/23328	1.14428e-05	0.000275275	0.000220947	Hsp90ab1/Impdh2/Rpl3/Rplp0/Cdk4/Tuba1b	6
GO:1903706	regulation of hemopoiesis	22/423	424/23328	1.15184e-05	0.000275275	0.000220947	Hsp90aa1/Hmgb3/Rbp1/Ctla2a/Prmt1/Hmgb1/Car2/Zfpm1/Mpl/Prdx2/Meis1/Zfp36l2/Hspa9/Pim1/Sox4/Lmo2/Lgals9/Hmgb2/Smad7/Zfp608/Nme1/Pik3r1	22
GO:0015931	nucleobase-containing compound transport	14/423	193/23328	1.24475e-05	0.000295481	0.000237166	Npm1/Hnrnpa1/Eif5a/Srsf3/Igf2bp2/Ran/Ssb/Srsf7/Ybx1/Slc25a5/Rps15/Magoh/Tomm20/Hnrnpa2b1	14
GO:1901998	toxin transport	7/423	44/23328	1.31712e-05	0.000310577	0.000249282	Cct5/Cct3/Cct7/Cct8/Cct4/Cct2/Tcp1	7
GO:0015980	energy derivation by oxidation of organic compounds	16/423	248/23328	1.33264e-05	0.000312156	0.000250549	Hmgb1/Cox4i2/Grb10/Trp53/Idh3g/Ndufv1/Suclg1/Mdh2/Adsl/Sirt3/Shmt2/Cdk1/Ptges3/Park7/Mybbp1a/Ndufa12	16
GO:0042026	protein refolding	5/423	18/23328	1.34997e-05	0.000314135	0.000252138	Hsp90aa1/Hspa8/Hspd1/Dnaja2/Hspa9	5
GO:0010948	negative regulation of cell cycle process	15/423	221/23328	1.35988e-05	0.000314373	0.000252329	Npm1/Hsp90ab1/Mif/Cdk4/Trp53/Rpa2/Dtl/Zfp36l2/Cdt1/Sox4/Naa10/Cdk1/Clspn/Atrx/Birc5	15
GO:0000027	ribosomal large subunit assembly	6/423	30/23328	1.40858e-05	0.000323516	0.000259667	Rpl5/Rpl6/Rpl3/Rplp0/Rpl12/Ppan	6
GO:0070670	response to interleukin-4	6/423	31/23328	1.72006e-05	0.000392507	0.000315043	Hsp90ab1/Impdh2/Rpl3/Rplp0/Cdk4/Tuba1b	6
GO:0044403	symbiotic process	20/423	374/23328	1.86721e-05	0.000423355	0.000339803	Hsp90ab1/Ppia/Ifitm1/Ppid/Trim28/Trp53/Hspa8/Ssb/Eif3d/Eif3l/Hspd1/Phb2/Nucks1/Ptbp1/Tcp1/Eif3a/Denr/Ppie/Top2a/Gapdh	20
GO:0043488	regulation of mRNA stability	10/423	104/23328	1.97815e-05	0.000445651	0.000357698	Npm1/Hnrnpa0/Hnrnpc/Apex1/Zfp36l2/Ybx1/Ptbp1/Hnrnpd/Thrap3/Hnrnpr	10
GO:0031118	rRNA pseudouridine synthesis	4/423	10/23328	2.05277e-05	0.000459534	0.000368841	Dkc1/Gar1/Nhp2/Nop10	4
GO:0000070	mitotic sister chromatid segregation	12/423	151/23328	2.09609e-05	0.000466282	0.000374258	Ran/Smc1a/Zwint/Cdt1/Anapc5/Naa10/Smc4/Cdca8/Atrx/Birc5/Smc2/Ube2c	12
GO:0009165	nucleotide biosynthetic process	14/423	204/23328	2.32026e-05	0.000512923	0.000411694	Impdh2/Atp5a1/Atic/Atp5b/Paics/Adsl/Dut/Rrm1/Umps/Nadk2/Dtymk/Nme1/Tyms/Pkm	14
GO:0007339	binding of sperm to zona pellucida	7/423	48/23328	2.3777e-05	0.00051913	0.000416676	Cct5/Cct3/Cct7/Cct8/Cct4/Cct2/Tcp1	7
GO:0090329	regulation of DNA-dependent DNA replication	7/423	48/23328	2.3777e-05	0.00051913	0.000416676	Npm1/Rfc4/Tipin/Cdt1/Rfc5/Atrx/Wdr18	7
GO:0072593	reactive oxygen species metabolic process	17/423	292/23328	2.7165e-05	0.000589464	0.000473129	Hbb-bt/Hsp90aa1/Prdx6/Eif5a/Eef1a1/Trp53/Prdx2/Hspd1/Mycn/Sirt3/Vdac1/Cd34/Cd47/Dhfr/Park7/Ass1/Aldh2	17
GO:0006119	oxidative phosphorylation	10/423	108/23328	2.75221e-05	0.000593143	0.000476082	Cox4i2/Atp5a1/Atp5b/Ppif/Pgk1/Ndufv1/Shmt2/Cdk1/Park7/Ndufa12	10
GO:0007093	mitotic cell cycle checkpoint	11/423	131/23328	2.76699e-05	0.000593143	0.000476082	Rps6/Trp53/Rpa2/Zwint/Tipin/Cdt1/Sox4/Cdk1/Clspn/Top2a/Birc5	11
GO:0045070	positive regulation of viral genome replication	6/423	34/23328	3.00073e-05	0.000639372	0.000513188	Ppia/Ppid/Hspa8/Nucks1/Ppie/Top2a	6
GO:1901293	nucleoside phosphate biosynthetic process	14/423	209/23328	3.03469e-05	0.000642737	0.000515888	Impdh2/Atp5a1/Atic/Atp5b/Paics/Adsl/Dut/Rrm1/Umps/Nadk2/Dtymk/Nme1/Tyms/Pkm	14
GO:0045333	cellular respiration	12/423	157/23328	3.08913e-05	0.000650372	0.000522017	Cox4i2/Idh3g/Ndufv1/Suclg1/Mdh2/Adsl/Sirt3/Shmt2/Cdk1/Park7/Mybbp1a/Ndufa12	12
GO:2000378	negative regulation of reactive oxygen species metabolic process	8/423	68/23328	3.12408e-05	0.000653838	0.000524798	Eef1a1/Trp53/Hspd1/Mycn/Sirt3/Vdac1/Cd34/Park7	8
GO:0009219	pyrimidine deoxyribonucleotide metabolic process	4/423	11/23328	3.17958e-05	0.000661539	0.000530979	Dut/Dctpp1/Dtymk/Tyms	4
GO:0043467	regulation of generation of precursor metabolites and energy	11/423	135/23328	3.65897e-05	0.000756828	0.000607463	Mif/Hmgb1/Grb10/Trp53/Ppif/Pgk1/Phb2/Shmt2/Cdk1/Park7/Pgam1	11
GO:0006221	pyrimidine nucleotide biosynthetic process	5/423	22/23328	3.9082e-05	0.00080368	0.000645068	Dut/Umps/Dtymk/Nme1/Tyms	5
GO:1905214	regulation of RNA binding	4/423	12/23328	4.7011e-05	0.000961144	0.000771455	Eif3e/Eif3d/Nucks1/Eif4a3	4
GO:0000184	nuclear-transcribed mRNA catabolic process, nonsense-mediated decay	6/423	37/23328	4.95419e-05	0.00100707	0.000808316	Eif3e/Rnps1/Rbm8a/Eif4a3/Magoh/Gspt1	6
GO:0061077	chaperone-mediated protein folding	7/423	54/23328	5.20892e-05	0.0010528	0.000845021	Fkbp4/Ppid/Hspa8/Cct2/Hspa9/Hspe1/Ptges3	7
GO:0016032	viral process	17/423	309/23328	5.51884e-05	0.0011091	0.00089021	Hsp90ab1/Ppia/Ifitm1/Ppid/Trim28/Trp53/Hspa8/Ssb/Eif3d/Eif3l/Phb2/Nucks1/Ptbp1/Eif3a/Denr/Ppie/Top2a	17
GO:0006284	base-excision repair	6/423	38/23328	5.79378e-05	0.00115777	0.00092928	Hmga2/Hmgb1/Rps3/Rpa2/Apex1/Lig1	6
GO:0035036	sperm-egg recognition	7/423	55/23328	5.87641e-05	0.00116769	0.000937237	Cct5/Cct3/Cct7/Cct8/Cct4/Cct2/Tcp1	7
GO:0009156	ribonucleoside monophosphate biosynthetic process	5/423	24/23328	6.12228e-05	0.00120303	0.000965602	Impdh2/Atic/Paics/Adsl/Umps	5
GO:0098869	cellular oxidant detoxification	5/423	24/23328	6.12228e-05	0.00120303	0.000965602	Prdx6/Prdx2/Sirt3/Dhfr/Park7	5
GO:0009263	deoxyribonucleotide biosynthetic process	4/423	13/23328	6.69334e-05	0.00130797	0.00104984	Dut/Rrm1/Dtymk/Tyms	4
GO:0043489	RNA stabilization	7/423	57/23328	7.42164e-05	0.00144233	0.00115767	Dkc1/Hnrnpa0/Hnrnpc/Ybx1/Ptbp1/Hnrnpd/Thrap3	7
GO:0072528	pyrimidine-containing compound biosynthetic process	5/423	25/23328	7.53945e-05	0.00145721	0.00116962	Dut/Umps/Dtymk/Nme1/Tyms	5
GO:0032392	DNA geometric change	6/423	40/23328	7.8129e-05	0.00149374	0.00119894	Hmgb1/Mcm7/Trp53/Hnrnpa2b1/Mcm6/Top2a	6
GO:0043628	ncRNA 3'-end processing	6/423	40/23328	7.8129e-05	0.00149374	0.00119894	Fbl/Dkc1/Ssb/Hsd17b10/Exosc5/Exosc7	6
GO:0006839	mitochondrial transport	13/423	200/23328	7.88533e-05	0.00149948	0.00120355	Hsp90aa1/Atp5a1/Atp5b/Trp53/Hspd1/Ppif/Slc25a5/Timm8a1/Timm50/Siva1/Tomm20/Tomm40/Tomm5	13
GO:0000302	response to reactive oxygen species	13/423	202/23328	8.72213e-05	0.00164974	0.00132415	Prdx6/Rack1/Rps3/Trp53/Txn1/Prdx2/Ppif/Apex1/Sirt3/Dhfr/Hnrnpd/Lig1/Park7	13
GO:0000280	nuclear division	20/423	418/23328	8.81929e-05	0.00165925	0.00133178	Pebp1/Ran/Syce2/Smc1a/Phb2/Zwint/Cdt1/Anapc5/Smc3/Cks2/Naa10/Smc4/Cdca8/Ranbp1/Atrx/Tpx2/Top2a/Birc5/Smc2/Ube2c	20
GO:0034614	cellular response to reactive oxygen species	11/423	150/23328	9.55584e-05	0.00178831	0.00143537	Rack1/Rps3/Trp53/Txn1/Prdx2/Ppif/Apex1/Sirt3/Dhfr/Hnrnpd/Park7	11
GO:0031497	chromatin assembly	11/423	151/23328	0.00010142	0.00188801	0.00151539	Npm1/Hmgb1/Dnmt3b/Nasp/Trim28/Trp53/Nap1l1/Set/H3f3b/Atrx/Dnmt1	11
GO:0006302	double-strand break repair	14/423	235/23328	0.000107762	0.00199558	0.00160174	Sfr1/Mcm7/Trp53/Mcm3/Prpf19/Rpa2/Nucks1/Dek/Lig1/Rif1/Psmd14/Pola1/Mcm6/Swi5	14
GO:0006611	protein export from nucleus	10/423	127/23328	0.000109613	0.00201928	0.00162076	Npm1/Eif5a/Srsf3/Ran/Txn1/Ssb/Hspa9/Rps15/Park7/Hnrnpa2b1	10
GO:0045930	negative regulation of mitotic cell cycle	14/423	236/23328	0.000112705	0.00206548	0.00165784	Rps6/Trp53/Rpa2/Zfp36l2/Zwint/Tipin/Cdt1/Sox4/Naa10/Cdk1/Clspn/Atrx/Top2a/Birc5	14
GO:0071478	cellular response to radiation	11/423	153/23328	0.000114067	0.00207967	0.00166923	Npm1/Ruvbl2/Ppid/Trp53/Ccnd2/Nucks1/Eef1d/Pbk/Swi5/Pik3r1/Egr1	11
GO:0061013	regulation of mRNA catabolic process	10/423	128/23328	0.000117014	0.00212246	0.00170358	Npm1/Hnrnpa0/Hnrnpc/Apex1/Zfp36l2/Ybx1/Ptbp1/Hnrnpd/Thrap3/Hnrnpr	10
GO:1902969	mitotic DNA replication	4/423	15/23328	0.000124155	0.0022405	0.00179832	Mcm3/Lig1/Pola1/Mcm6	4
GO:0000077	DNA damage checkpoint	9/423	105/23328	0.00012601	0.00226242	0.00181592	Trp53/Prpf19/Rpa2/Dtl/Tipin/Sox4/Cdk1/Clspn/Cdc5l	9
GO:0019080	viral gene expression	7/423	62/23328	0.000127733	0.00228178	0.00183146	Ssb/Eif3d/Eif3l/Nucks1/Ptbp1/Eif3a/Denr	7
GO:0033233	regulation of protein sumoylation	5/423	28/23328	0.000133361	0.00233514	0.00187428	Sumo2/Sae1/Park7/Gnl3/Egr1	5
GO:0072395	signal transduction involved in cell cycle checkpoint	5/423	28/23328	0.000133361	0.00233514	0.00187428	Trp53/Prpf19/Dtl/Sox4/Cdc5l	5
GO:0072401	signal transduction involved in DNA integrity checkpoint	5/423	28/23328	0.000133361	0.00233514	0.00187428	Trp53/Prpf19/Dtl/Sox4/Cdc5l	5
GO:0072422	signal transduction involved in DNA damage checkpoint	5/423	28/23328	0.000133361	0.00233514	0.00187428	Trp53/Prpf19/Dtl/Sox4/Cdc5l	5
GO:1903320	regulation of protein modification by small protein conjugation or removal	14/423	240/23328	0.000134495	0.00234339	0.0018809	Npm1/Hsp90ab1/Hsp90aa1/Rpl5/Rps3/Angpt1/Sumo2/Gtpbp4/Sae1/Sox4/Park7/Smad7/Gnl3/Egr1	14
GO:0016925	protein sumoylation	6/423	44/23328	0.000135168	0.00234357	0.00188105	Trim28/Sumo2/Sae1/Park7/Gnl3/Egr1	6
GO:1903707	negative regulation of hemopoiesis	11/423	157/23328	0.000143433	0.00247475	0.00198634	Hmgb3/Prmt1/Zfpm1/Prdx2/Meis1/Hspa9/Lmo2/Smad7/Zfp608/Nme1/Pik3r1	11
GO:1901031	regulation of response to reactive oxygen species	6/423	45/23328	0.0001536	0.0026373	0.00211681	Rack1/Trp53/Txn1/Sirt3/Dhfr/Park7	6
GO:0045292	mRNA cis splicing, via spliceosome	5/423	29/23328	0.000158761	0.00271274	0.00217736	Srsf3/Psip1/Srsf5/Srsf7/Srsf2	5
GO:0009147	pyrimidine nucleoside triphosphate metabolic process	4/423	16/23328	0.000163177	0.00277479	0.00222716	Dut/Dctpp1/Dtymk/Nme1	4
GO:0009141	nucleoside triphosphate metabolic process	9/423	109/23328	0.000167778	0.00283939	0.00227902	Impdh2/Atp5a1/Atp5b/Ran/Dut/Dctpp1/Dtymk/Nme1/Pkm	9
GO:0043161	proteasome-mediated ubiquitin-dependent protein catabolic process	19/423	405/23328	0.00016955	0.0028557	0.00229211	Hsp90ab1/Rack1/Nedd4/Psmd7/Psmb4/Sumo2/Smarcc1/Uchl5/Anapc5/Psmd14/Psmb7/Psma5/Psma7/Park7/Psma6/Smad7/Psma4/Pbk/Ube2c	19
GO:0044774	mitotic DNA integrity checkpoint	7/423	65/23328	0.000172593	0.00287953	0.00231124	Trp53/Rpa2/Tipin/Sox4/Cdk1/Clspn/Top2a	7
GO:0045840	positive regulation of mitotic nuclear division	7/423	65/23328	0.000172593	0.00287953	0.00231124	Pebp1/Phb2/Cdt1/Anapc5/Ranbp1/Birc5/Ube2c	7
GO:0030261	chromosome condensation	6/423	46/23328	0.000173966	0.00288881	0.00231868	Hmga2/H3f3b/Cdk1/Smc4/Top2a/Smc2	6
GO:0009262	deoxyribonucleotide metabolic process	5/423	30/23328	0.000187696	0.00308782	0.00247841	Dut/Rrm1/Dctpp1/Dtymk/Tyms	5
GO:1902751	positive regulation of cell cycle G2/M phase transition	5/423	30/23328	0.000187696	0.00308782	0.00247841	Npm1/Cdk4/Rcc2/Dtl/Cdk1	5
GO:0006979	response to oxidative stress	19/423	409/23328	0.000192138	0.00314626	0.00252533	Prdx6/Rack1/Rbpms/Psip1/Rps3/Trp53/Txn1/Prdx2/Ppif/Fut8/Apex1/Sirt3/Dhfr/Hnrnpd/Nono/Lig1/Park7/Ndufa12/Aldh2	19
GO:1900182	positive regulation of protein localization to nucleus	8/423	88/23328	0.000198286	0.00323196	0.00259411	Npm1/Hsp90ab1/Hsp90aa1/Ran/Trim28/Cdk1/Park7/Pik3r1	8
GO:0031330	negative regulation of cellular catabolic process	14/423	250/23328	0.000205574	0.00333539	0.00267712	Hsp90ab1/Rpl5/Trp53/Dkc1/Hnrnpa0/Hnrnpc/Ybx1/Smarcc1/Uchl5/Ptbp1/Hnrnpd/Park7/Thrap3/Pbk	14
GO:0019693	ribose phosphate metabolic process	17/423	345/23328	0.000208532	0.00336793	0.00270325	Impdh2/Mif/Atp5a1/Atic/Atp5b/Ran/Paics/Pgk1/Suclg1/Adsl/Umps/Tkt/Tpi1/Nme1/Pkm/Pgam1/Gapdh	17
GO:0042770	signal transduction in response to DNA damage	8/423	89/23328	0.000214474	0.00344816	0.00276764	Npm1/Mif/Trp53/Prpf19/Dtl/Sox4/Atrx/Cdc5l	8
GO:1904031	positive regulation of cyclin-dependent protein kinase activity	5/423	31/23328	0.000220483	0.00352873	0.00283231	Hsp90ab1/Cks1b/Ccnd2/Pim1/Cks2	5
GO:0006606	protein import into nucleus	11/423	165/23328	0.000221768	0.00353331	0.00283598	Hsp90ab1/Hsp90aa1/Ran/Trim28/Trp53/Hspa8/Angpt1/Phb2/Ipo11/Cdk1/Pik3r1	11
GO:1902369	negative regulation of RNA catabolic process	7/423	68/23328	0.000229408	0.00363864	0.00292053	Dkc1/Hnrnpa0/Hnrnpc/Ybx1/Ptbp1/Hnrnpd/Thrap3	7
GO:0045637	regulation of myeloid cell differentiation	13/423	224/23328	0.000243346	0.00384248	0.00308414	Hmgb3/Rbp1/Prmt1/Hmgb1/Car2/Zfpm1/Mpl/Meis1/Hspa9/Lmo2/Hmgb2/Nme1/Pik3r1	13
GO:0048255	mRNA stabilization	6/423	49/23328	0.000248102	0.00390016	0.00313044	Hnrnpa0/Hnrnpc/Ybx1/Ptbp1/Hnrnpd/Thrap3	6
GO:1900407	regulation of cellular response to oxidative stress	8/423	91/23328	0.000250109	0.00391432	0.0031418	Rack1/Trp53/Txn1/Fut8/Sirt3/Dhfr/Nono/Park7	8
GO:0001522	pseudouridine synthesis	4/423	18/23328	0.00026658	0.00415371	0.00333395	Dkc1/Gar1/Nhp2/Nop10	4
GO:0009636	response to toxic substance	9/423	116/23328	0.00026849	0.00416513	0.00334311	Prdx6/Prdx2/Sirt3/Pim1/Dhfr/Gstm5/Park7/Ass1/Aldh2	9
GO:0051170	import into nucleus	11/423	169/23328	0.000272887	0.00421485	0.00338302	Hsp90ab1/Hsp90aa1/Ran/Trim28/Trp53/Hspa8/Angpt1/Phb2/Ipo11/Cdk1/Pik3r1	11
GO:0071426	ribonucleoprotein complex export from nucleus	7/423	70/23328	0.000275018	0.00422929	0.00339461	Npm1/Eif5a/Srsf3/Ran/Ssb/Rps15/Hnrnpa2b1	7
GO:0009161	ribonucleoside monophosphate metabolic process	5/423	33/23328	0.000298946	0.00457737	0.00367399	Impdh2/Atic/Paics/Adsl/Umps	5
GO:0071166	ribonucleoprotein complex localization	7/423	71/23328	0.000300407	0.00457991	0.00367603	Npm1/Eif5a/Srsf3/Ran/Ssb/Rps15/Hnrnpa2b1	7
GO:0051099	positive regulation of binding	12/423	200/23328	0.000309158	0.00466487	0.00374422	Hsp90ab1/Eif3e/Stmn1/Ran/Trim28/Txn1/Eif3d/Cdt1/Lgals9/Hmgb2/Park7/Nme1	12
GO:0072527	pyrimidine-containing compound metabolic process	6/423	51/23328	0.000309936	0.00466487	0.00374422	Dut/Umps/Dctpp1/Dtymk/Nme1/Tyms	6
GO:2000059	negative regulation of ubiquitin-dependent protein catabolic process	6/423	51/23328	0.000309936	0.00466487	0.00374422	Hsp90ab1/Rpl5/Smarcc1/Uchl5/Park7/Pbk	6
GO:0034504	protein localization to nucleus	15/423	293/23328	0.000324783	0.00486761	0.00390695	Npm1/Hsp90ab1/Hsp90aa1/Ran/Trim28/Hdgf/Trp53/Txn1/Hspa8/Angpt1/Phb2/Ipo11/Cdk1/Park7/Pik3r1	15
GO:0051168	nuclear export	10/423	146/23328	0.000342355	0.00510933	0.00410097	Npm1/Eif5a/Srsf3/Ran/Txn1/Ssb/Hspa9/Rps15/Park7/Hnrnpa2b1	10
GO:0042307	positive regulation of protein import into nucleus	6/423	52/23328	0.000345068	0.00511037	0.0041018	Hsp90ab1/Hsp90aa1/Ran/Trim28/Cdk1/Pik3r1	6
GO:0016073	snRNA metabolic process	5/423	34/23328	0.000345315	0.00511037	0.0041018	Dkc1/Nhp2/Exosc5/Exosc7/Nop10	5
GO:0009988	cell-cell recognition	7/423	73/23328	0.000356826	0.0052369	0.00420336	Cct5/Cct3/Cct7/Cct8/Cct4/Cct2/Tcp1	7
GO:0042274	ribosomal small subunit biogenesis	7/423	73/23328	0.000356826	0.0052369	0.00420336	Npm1/Rps6/Rps17/Rps14/Snu13/Rps15/Nop14	7
GO:0045638	negative regulation of myeloid cell differentiation	8/423	96/23328	0.000360792	0.00525153	0.0042151	Hmgb3/Prmt1/Zfpm1/Meis1/Hspa9/Lmo2/Nme1/Pik3r1	8
GO:1903578	regulation of ATP metabolic process	8/423	96/23328	0.000360792	0.00525153	0.0042151	Mif/Trp53/Ppif/Pgk1/Shmt2/Cdk1/Park7/Pgam1	8
GO:0045069	regulation of viral genome replication	8/423	97/23328	0.000387106	0.00555684	0.00446015	Ppia/Ifitm1/Ppid/Trim28/Hspa8/Nucks1/Ppie/Top2a	8
GO:0006414	translational elongation	7/423	74/23328	0.000388052	0.00555684	0.00446015	Eef1g/Eif5a/Rack1/Eef1a1/Eef1b2/Eif4a3/Eef1d	7
GO:0006626	protein targeting to mitochondrion	7/423	74/23328	0.000388052	0.00555684	0.00446015	Hsp90aa1/Hspd1/Timm8a1/Timm50/Tomm20/Tomm40/Tomm5	7
GO:0009060	aerobic respiration	7/423	74/23328	0.000388052	0.00555684	0.00446015	Cox4i2/Idh3g/Suclg1/Mdh2/Adsl/Sirt3/Shmt2	7
GO:0000460	maturation of 5.8S rRNA	5/423	35/23328	0.000396923	0.00557109	0.0044716	Npm1/Las1l/Wdr12/Rrp15/Exosc7	5
GO:0002082	regulation of oxidative phosphorylation	5/423	35/23328	0.000396923	0.00557109	0.0044716	Ppif/Pgk1/Shmt2/Cdk1/Park7	5
GO:0006458	'de novo' protein folding	5/423	35/23328	0.000396923	0.00557109	0.0044716	Hspa8/Cct2/Hspa9/Hspe1/Ptges3	5
GO:0032435	negative regulation of proteasomal ubiquitin-dependent protein catabolic process	5/423	35/23328	0.000396923	0.00557109	0.0044716	Hsp90ab1/Smarcc1/Uchl5/Park7/Pbk	5
GO:0051084	'de novo' posttranslational protein folding	5/423	35/23328	0.000396923	0.00557109	0.0044716	Hspa8/Cct2/Hspa9/Hspe1/Ptges3	5
GO:0009127	purine nucleoside monophosphate biosynthetic process	4/423	20/23328	0.000410141	0.00567658	0.00455626	Impdh2/Atic/Paics/Adsl	4
GO:0009168	purine ribonucleoside monophosphate biosynthetic process	4/423	20/23328	0.000410141	0.00567658	0.00455626	Impdh2/Atic/Paics/Adsl	4
GO:0046653	tetrahydrofolate metabolic process	4/423	20/23328	0.000410141	0.00567658	0.00455626	Atic/Dhfr/Shmt2/Tyms	4
GO:0010498	proteasomal protein catabolic process	20/423	470/23328	0.000410858	0.00567658	0.00455626	Hsp90ab1/Rack1/Nedd4/Prpf19/Psmd7/Psmb4/Sumo2/Smarcc1/Uchl5/Anapc5/Psmd14/Psmb7/Psma5/Psma7/Park7/Psma6/Smad7/Psma4/Pbk/Ube2c	20
GO:0042306	regulation of protein import into nucleus	7/423	75/23328	0.000421425	0.00579992	0.00465527	Hsp90ab1/Hsp90aa1/Ran/Trim28/Angpt1/Cdk1/Pik3r1	7
GO:0048511	rhythmic process	15/423	301/23328	0.000431171	0.0058977	0.00473375	Impdh2/Rack1/Hlf/Id1/Trp53/Dtl/Hnrnpd/Nono/Cdk1/Nrip1/Ass1/Mybbp1a/Thrap3/Top2a/Egr1	15
GO:0009259	ribonucleotide metabolic process	16/423	334/23328	0.000433449	0.0058977	0.00473375	Impdh2/Mif/Atp5a1/Atic/Atp5b/Ran/Paics/Pgk1/Suclg1/Adsl/Umps/Tpi1/Nme1/Pkm/Pgam1/Gapdh	16
GO:0048285	organelle fission	20/423	472/23328	0.000433532	0.0058977	0.00473375	Pebp1/Ran/Syce2/Smc1a/Phb2/Zwint/Cdt1/Anapc5/Smc3/Cks2/Naa10/Smc4/Cdca8/Ranbp1/Atrx/Tpx2/Top2a/Birc5/Smc2/Ube2c	20
GO:0007051	spindle organization	11/423	179/23328	0.000445753	0.00604073	0.00484855	Stmn1/Rps3/Tubb5/Smc1a/Haus4/Cenph/Smc3/Ranbp1/Atrx/Tpx2/Birc5	11
GO:0043434	response to peptide hormone	16/423	336/23328	0.000462565	0.00624463	0.00501221	Srsf3/Cdk4/Car2/Grb10/Srsf5/Cacybp/Hnrnpk/Serpina3g/Ybx1/Smarcc1/Nucks1/Eprs/Nr4a1/Pkm/Pik3r1/Egr1	16
GO:1902882	regulation of response to oxidative stress	8/423	100/23328	0.000475556	0.00639559	0.00513338	Rack1/Trp53/Txn1/Fut8/Sirt3/Dhfr/Nono/Park7	8
GO:0046822	regulation of nucleocytoplasmic transport	9/423	126/23328	0.000495	0.00663187	0.00532303	Hsp90ab1/Hsp90aa1/Ran/Trim28/Txn1/Angpt1/Cdk1/Park7/Pik3r1	9
GO:0019430	removal of superoxide radicals	4/423	21/23328	0.000499433	0.00664095	0.00533031	Prdx2/Sirt3/Dhfr/Park7	4
GO:0051383	kinetochore organization	4/423	21/23328	0.000499433	0.00664095	0.00533031	Cenph/Cdt1/Smc4/Smc2	4
GO:0007338	single fertilization	10/423	154/23328	0.000522398	0.00692031	0.00555454	Cct5/Cct3/Cct7/Cct8/Cct4/Snu13/Cct2/Tcp1/H3f3b/Park7	10
GO:0007006	mitochondrial membrane organization	8/423	102/23328	0.000543135	0.00716817	0.00575348	Hsp90aa1/Trp53/Ppif/Slc25a5/Timm50/Siva1/Tomm20/Tomm40	8
GO:0034599	cellular response to oxidative stress	14/423	276/23328	0.000557459	0.00732986	0.00588326	Rack1/Rps3/Trp53/Txn1/Prdx2/Ppif/Fut8/Apex1/Sirt3/Dhfr/Hnrnpd/Nono/Park7/Aldh2	14
GO:1902373	negative regulation of mRNA catabolic process	6/423	57/23328	0.000570022	0.00746729	0.00599357	Hnrnpa0/Hnrnpc/Ybx1/Ptbp1/Hnrnpd/Thrap3	6
GO:0046390	ribose phosphate biosynthetic process	10/423	157/23328	0.000607514	0.00792907	0.00636421	Impdh2/Atp5a1/Atic/Atp5b/Paics/Adsl/Umps/Tkt/Nme1/Pkm	10
GO:1904029	regulation of cyclin-dependent protein kinase activity	7/423	80/23328	0.000624303	0.00808354	0.00648819	Hsp90ab1/Cks1b/Gtpbp4/Ccnd2/Pim1/Cks2/Ccnb2	7
GO:1903902	positive regulation of viral life cycle	6/423	58/23328	0.000626206	0.00808354	0.00648819	Ppia/Ppid/Hspa8/Nucks1/Ppie/Top2a	6
GO:1904591	positive regulation of protein import	6/423	58/23328	0.000626206	0.00808354	0.00648819	Hsp90ab1/Hsp90aa1/Ran/Trim28/Cdk1/Pik3r1	6
GO:0007623	circadian rhythm	12/423	217/23328	0.000642528	0.00816191	0.00655109	Impdh2/Id1/Trp53/Hnrnpd/Nono/Cdk1/Nrip1/Ass1/Mybbp1a/Thrap3/Top2a/Egr1	12
GO:0009265	2'-deoxyribonucleotide biosynthetic process	3/423	10/23328	0.000646122	0.00816191	0.00655109	Dut/Dtymk/Tyms	3
GO:0046385	deoxyribose phosphate biosynthetic process	3/423	10/23328	0.000646122	0.00816191	0.00655109	Dut/Dtymk/Tyms	3
GO:1900262	regulation of DNA-directed DNA polymerase activity	3/423	10/23328	0.000646122	0.00816191	0.00655109	Npm1/Rfc4/Rfc5	3
GO:1900264	positive regulation of DNA-directed DNA polymerase activity	3/423	10/23328	0.000646122	0.00816191	0.00655109	Npm1/Rfc4/Rfc5	3
GO:1902415	regulation of mRNA binding	3/423	10/23328	0.000646122	0.00816191	0.00655109	Eif3e/Eif3d/Eif4a3	3
GO:0000724	double-strand break repair via homologous recombination	9/423	131/23328	0.000656651	0.00826539	0.00663415	Sfr1/Mcm7/Mcm3/Rpa2/Nucks1/Rif1/Psmd14/Mcm6/Swi5	9
GO:1905710	positive regulation of membrane permeability	5/423	39/23328	0.000663377	0.00832044	0.00667834	Trp53/Hspa8/Ppif/Slc25a5/Siva1	5
GO:0051785	positive regulation of nuclear division	7/423	81/23328	0.000672881	0.00838021	0.00672631	Pebp1/Phb2/Cdt1/Anapc5/Ranbp1/Birc5/Ube2c	7
GO:1904589	regulation of protein import	7/423	81/23328	0.000672881	0.00838021	0.00672631	Hsp90ab1/Hsp90aa1/Ran/Trim28/Angpt1/Cdk1/Pik3r1	7
GO:0044773	mitotic DNA damage checkpoint	6/423	59/23328	0.000686587	0.00849112	0.00681533	Trp53/Rpa2/Tipin/Sox4/Cdk1/Clspn	6
GO:0071156	regulation of cell cycle arrest	6/423	59/23328	0.000686587	0.00849112	0.00681533	Hsp90ab1/Mif/Cdk4/Trp53/Sox4/Mybbp1a	6
GO:0000725	recombinational repair	9/423	132/23328	0.00069365	0.00854858	0.00686145	Sfr1/Mcm7/Mcm3/Rpa2/Nucks1/Rif1/Psmd14/Mcm6/Swi5	9
GO:0071450	cellular response to oxygen radical	4/423	23/23328	0.000718056	0.00878811	0.00705371	Prdx2/Sirt3/Dhfr/Park7	4
GO:0071451	cellular response to superoxide	4/423	23/23328	0.000718056	0.00878811	0.00705371	Prdx2/Sirt3/Dhfr/Park7	4
GO:0006303	double-strand break repair via nonhomologous end joining	6/423	60/23328	0.000751378	0.00916422	0.00735559	Prpf19/Dek/Lig1/Rif1/Psmd14/Pola1	6
GO:2001020	regulation of response to DNA damage stimulus	12/423	222/23328	0.00078471	0.00953787	0.0076555	Npm1/Mif/Hmgb1/Bclaf1/Rps3/Trim28/Trp53/Rpa2/Nsmce4a/Hnrnpk/Dek/Rif1	12
GO:0032091	negative regulation of protein binding	8/423	108/23328	0.000793739	0.00961458	0.00771707	Rack1/Stmn1/Ruvbl2/Zfpm1/Dtnbp1/Id1/Hnrnpk/Park7	8
GO:0000491	small nucleolar ribonucleoprotein complex assembly	3/423	11/23328	0.000876494	0.0105169	0.00844129	Ruvbl2/Ruvbl1/Snu13	3
GO:2000121	regulation of removal of superoxide radicals	3/423	11/23328	0.000876494	0.0105169	0.00844129	Sirt3/Dhfr/Park7	3
GO:0090407	organophosphate biosynthetic process	18/423	427/23328	0.000877149	0.0105169	0.00844129	Impdh2/Fabp5/Atp5a1/Atic/Atp5b/Paics/Isyna1/Adsl/Dut/Rrm1/Umps/Nadk2/Dtymk/Tkt/Tpi1/Nme1/Tyms/Pkm	18
GO:0043648	dicarboxylic acid metabolic process	7/423	85/23328	0.000897936	0.0107297	0.00861213	Atic/Idh3g/Suclg1/Mdh2/Dhfr/Shmt2/Ass1	7
GO:0034728	nucleosome organization	9/423	137/23328	0.000905067	0.0107785	0.0086513	Npm1/Nasp/Ptma/Nap1l1/Set/Smarcc1/Supt16/Smarce1/Atrx	9
GO:0009150	purine ribonucleotide metabolic process	15/423	324/23328	0.000917507	0.01089	0.00874079	Impdh2/Mif/Atp5a1/Atic/Atp5b/Ran/Paics/Pgk1/Suclg1/Adsl/Tpi1/Nme1/Pkm/Pgam1/Gapdh	15
GO:0009411	response to UV	9/423	138/23328	0.000953049	0.011274	0.00904902	Npm1/Ruvbl2/Ppid/Trp53/Dtl/Hmgn1/Tipin/Pbk/Pik3r1	9
GO:0031503	protein-containing complex localization	13/423	259/23328	0.000956875	0.0112816	0.00905506	Npm1/Eif5a/Srsf3/Dnmt3b/Fkbp4/Nedd4/Ran/Ssb/Rcc2/Rps15/Hnrnpa2b1/Smad7/Birc5	13
GO:0006405	RNA export from nucleus	7/423	86/23328	0.000962533	0.0113106	0.00907834	Npm1/Eif5a/Srsf3/Ran/Ssb/Rps15/Hnrnpa2b1	7
GO:0071479	cellular response to ionizing radiation	6/423	63/23328	0.00097437	0.0113791	0.00913337	Trp53/Ccnd2/Nucks1/Eef1d/Swi5/Egr1	6
GO:0051100	negative regulation of binding	10/423	167/23328	0.000978019	0.0113791	0.00913337	Rack1/Stmn1/Ruvbl2/Zfpm1/Dtnbp1/Id1/Hnrnpk/Gtpbp4/Eif4a3/Park7	10
GO:2001242	regulation of intrinsic apoptotic signaling pathway	10/423	167/23328	0.000978019	0.0113791	0.00913337	Rack1/Mif/Bclaf1/Rps3/Ybx3/Trp53/Ppif/Hnrnpk/Nono/Park7	10
GO:0006760	folic acid-containing compound metabolic process	4/423	25/23328	0.000996856	0.0114477	0.00918839	Atic/Dhfr/Shmt2/Tyms	4
GO:0009394	2'-deoxyribonucleotide metabolic process	4/423	25/23328	0.000996856	0.0114477	0.00918839	Dut/Dctpp1/Dtymk/Tyms	4
GO:0019692	deoxyribose phosphate metabolic process	4/423	25/23328	0.000996856	0.0114477	0.00918839	Dut/Dctpp1/Dtymk/Tyms	4
GO:0060216	definitive hemopoiesis	4/423	25/23328	0.000996856	0.0114477	0.00918839	Zfpm1/Mpl/Meis1/Zfp36l2	4
GO:1900180	regulation of protein localization to nucleus	9/423	139/23328	0.00100307	0.0114818	0.00921578	Npm1/Hsp90ab1/Hsp90aa1/Ran/Trim28/Angpt1/Cdk1/Park7/Pik3r1	9
GO:0043388	positive regulation of DNA binding	6/423	64/23328	0.00105899	0.0120827	0.00969808	Trim28/Txn1/Lgals9/Hmgb2/Park7/Nme1	6
GO:0018205	peptidyl-lysine modification	16/423	364/23328	0.00108384	0.0123265	0.00989374	Dnmt3b/Ruvbl2/Ruvbl1/Trim28/Sumo2/Actl6a/Sirt3/Sae1/Sox4/Trmt112/Rif1/Park7/Atrx/Gnl3/Egr1/Dnmt1	16
GO:0048872	homeostasis of number of cells	15/423	330/23328	0.00110245	0.0124979	0.0100314	Rps6/Rps17/Mif/Prmt1/Rps14/Zfpm1/Mpl/Spns2/Prdx2/Lyar/Hspa9/Lmo2/Hmgb2/Siva1/Ccnb2	15
GO:1901652	response to peptide	17/423	400/23328	0.00110663	0.0125053	0.0100373	Srsf3/Cdk4/Car2/Grb10/Trp53/Srsf5/Cacybp/Hnrnpk/Serpina3g/Ybx1/Smarcc1/Nucks1/Eprs/Nr4a1/Pkm/Pik3r1/Egr1	17
GO:0045454	cell redox homeostasis	6/423	65/23328	0.00114913	0.0128771	0.0103357	Prdx6/Txn1/Prdx2/Apex1/Glrx3/Txnl1	6
GO:0000727	double-strand break repair via break-induced replication	3/423	12/23328	0.00115299	0.0128771	0.0103357	Mcm7/Mcm3/Mcm6	3
GO:0009566	fertilization	11/423	201/23328	0.00116127	0.0128771	0.0103357	Cct5/Cct3/Cct7/Cct8/Ybx3/Cct4/Snu13/Cct2/Tcp1/H3f3b/Park7	11
GO:0044843	cell cycle G1/S phase transition	11/423	201/23328	0.00116127	0.0128771	0.0103357	Anp32b/Rps6/Cdk4/Nasp/Trp53/Rpa2/Apex1/Phb2/Ccnd2/Sox4/Tfdp1	11
GO:0000303	response to superoxide	4/423	26/23328	0.00116138	0.0128771	0.0103357	Prdx2/Sirt3/Dhfr/Park7	4
GO:0051570	regulation of histone H3-K9 methylation	4/423	26/23328	0.00116138	0.0128771	0.0103357	Dnmt3b/Rif1/Atrx/Dnmt1	4
GO:0062197	cellular response to chemical stress	15/423	332/23328	0.00117069	0.0129398	0.010386	Rack1/Rps3/Ybx3/Trp53/Txn1/Prdx2/Ppif/Fut8/Apex1/Sirt3/Dhfr/Hnrnpd/Nono/Park7/Aldh2	15
GO:0070301	cellular response to hydrogen peroxide	7/423	89/23328	0.00117849	0.0129855	0.0104227	Rack1/Rps3/Trp53/Txn1/Ppif/Apex1/Park7	7
GO:0019079	viral genome replication	8/423	115/23328	0.0011955	0.0131319	0.0105402	Ppia/Ifitm1/Ppid/Trim28/Hspa8/Nucks1/Ppie/Top2a	8
GO:0009451	RNA modification	9/423	143/23328	0.00122491	0.0134133	0.0107661	Fbl/Dkc1/Hnrnpc/Gar1/Hsd17b10/Nhp2/Emg1/Trmt112/Nop10	9
GO:0032868	response to insulin	12/423	235/23328	0.0012818	0.013993	0.0112314	Srsf3/Cdk4/Grb10/Srsf5/Hnrnpk/Ybx1/Smarcc1/Nucks1/Eprs/Pkm/Pik3r1/Egr1	12
GO:0000305	response to oxygen radical	4/423	27/23328	0.00134402	0.0145691	0.0116938	Prdx2/Sirt3/Dhfr/Park7	4
GO:0010971	positive regulation of G2/M transition of mitotic cell cycle	4/423	27/23328	0.00134402	0.0145691	0.0116938	Cdk4/Rcc2/Dtl/Cdk1	4
GO:0000726	non-recombinational repair	6/423	67/23328	0.00134693	0.0145691	0.0116938	Prpf19/Dek/Lig1/Rif1/Psmd14/Pola1	6
GO:0043044	ATP-dependent chromatin remodeling	5/423	46/23328	0.00142382	0.0153071	0.0122862	Nasp/Ptma/Actl6a/Smarcc1/Smarce1	5
GO:0045740	positive regulation of DNA replication	5/423	46/23328	0.00142382	0.0153071	0.0122862	Npm1/Cacybp/Cdt1/Cdk1/Atrx	5
GO:0001731	formation of translation preinitiation complex	3/423	13/23328	0.00147881	0.0156603	0.0125696	Eif2s2/Eif4h/Denr	3
GO:0006098	pentose-phosphate shunt	3/423	13/23328	0.00147881	0.0156603	0.0125696	Trp53/Tkt/Pgam1	3
GO:0031126	snoRNA 3'-end processing	3/423	13/23328	0.00147881	0.0156603	0.0125696	Fbl/Dkc1/Exosc5	3
GO:0043471	regulation of cellular carbohydrate catabolic process	3/423	13/23328	0.00147881	0.0156603	0.0125696	Hmgb1/Trp53/Pgam1	3
GO:1903862	positive regulation of oxidative phosphorylation	3/423	13/23328	0.00147881	0.0156603	0.0125696	Pgk1/Cdk1/Park7	3
GO:2001251	negative regulation of chromosome organization	9/423	147/23328	0.00148475	0.0156763	0.0125825	Dnmt3b/Hnrnpc/Cdt1/H3f3b/Naa10/Atrx/Top2a/Birc5/Dnmt1	9
GO:0072655	establishment of protein localization to mitochondrion	7/423	93/23328	0.00152351	0.0160377	0.0128725	Hsp90aa1/Hspd1/Timm8a1/Timm50/Tomm20/Tomm40/Tomm5	7
GO:0045737	positive regulation of cyclin-dependent protein serine/threonine kinase activity	4/423	28/23328	0.0015458	0.016224	0.0130221	Cks1b/Ccnd2/Pim1/Cks2	4
GO:0033047	regulation of mitotic sister chromatid segregation	6/423	69/23328	0.00156972	0.0163898	0.0131552	Cdt1/Anapc5/Naa10/Atrx/Birc5/Ube2c	6
GO:0032680	regulation of tumor necrosis factor production	8/423	120/23328	0.00157086	0.0163898	0.0131552	Ncl/Mif/Hmgb1/Angpt1/Cd34/Cd47/Lgals9/Pik3r1	8
GO:0034101	erythrocyte homeostasis	9/423	149/23328	0.00163034	0.0169603	0.0136131	Rps6/Rps17/Prmt1/Rps14/Zfpm1/Lyar/Hspa9/Lmo2/Hmgb2	9
GO:1902105	regulation of leukocyte differentiation	14/423	309/23328	0.00164477	0.0170603	0.0136933	Hsp90aa1/Hmgb3/Rbp1/Ctla2a/Car2/Zfpm1/Prdx2/Zfp36l2/Sox4/Lgals9/Smad7/Zfp608/Nme1/Pik3r1	14
[truncated: 127 more rows]

## Sheet: phMPP2 Mixed
ID	Description	GeneRatio	BgRatio	pvalue	p.adjust	qvalue	geneID	Count
[truncated: 1,603 more rows]

[truncated: 12 more sheets: phMPP2 E16.5-rich, "Early" phLT-HSCs, "Late" phLT-HSCs, "Early" phMPP2s, "Late" phMPP2s, E16.5 FBM phLT-HSC, E16.5 FL phLT-HSC, P0 FBM phLT-HSC, P0 FL phLT-HSC, E16.5 Lin-Kit+ FBM T Cell, E16.5 Lin-Kit+ FBM Mast Cell, E16.5 Lin-Kit+ FL Ery-Meg]
