# Supplementary material for: Murine fetal bone marrow does not support functional hematopoietic stem and progenitor cells until birth
Source: Nat Commun. 2022 Sep 15;13:5403. doi: 10.1038/s41467-022-33092-4 (PMC9477881; doi:10.1038/s41467-022-33092-4)
Supplement: Supplementary file 6 — Supplementary Data 3 [file 41467_2022_33092_MOESM6_ESM.xlsx]

## Sheet: Mice
Mouse	Vendor	Catalog #
B6.SJL-Ptprca Pepcb/BoyJ	The Jackson Laboratory	Cat# 002014
C57B6/J	The Jackson Laboratory	Cat# 000664
C57BL/6-Tg(UBC-GFP)30Scha/J	The Jackson Laboratory (Schaefer et al. 2001)	Cat# 004353

## Sheet: Antibodies
Antibody	Vendor	Clone	Catalog #	Dilution
B220-BV605	Biolegend	RA3-6B2	103244	1:400
B220-PE-Cy7	Tonbo Biosciences	RA3-6B2	60-0452-U100	1:200
B220-PerCP-Cy5.5	BioGems	RA3-6B2	07131-70-100	1:200
CD117 Microbeads	Miltenyi Biotec		130-091-224	1:200
CD117-APCe780	Invitrogen	2B8	47-1171-82	1:200
CD11b-PerCP-Cy5.5	Biolegend	M1/70	101228	1:200
CD135-APC	Thermo Fisher Scientific	A2F10	135310	1:50
CD135-PE	Biolegend	A2F10	135306	1:50
CD135-TotalSeqA	Biolegend	A2F10	135316	1:50
CD150-PE-Cy7	Biolegend	TC15-12F12.2	115914	1:200
CD150-TotalSeqA	Biolegend	TC15-12F12.2	115945	1:200
CD19-APC	Biolegend	1D3	152409	1:200
CD31-FITC	Biolegend	390	102405	1:200
CD32/16-A700	Invitrogen	93	56-0161-82	1:200
CD34-A647	BD Biosciences	RAM34	560233	1:50
CD34-FITC	BD Biosciences	RAM34	553733	1:50
CD3-PE	Biolegend	17A2	100206	1:200
CD41-BV605	Biolegend	MWReg30	133921	1:400
CD41-PerCPe710	Invitrogen	eBioMWReg30 (MWReg30)	46-0411-82	1:200
CD45.1-APC	Invitrogen	A20	17-0453-82	1:200
CD45.1-FITC	Biolegend	A20	110706	1:200
CD45.2-PE	Biolegend	104	109807	1:200
CD45.2-v500	BD Biosciences	104	562129	1:200
CD45-APC	Biolegend	30-F11	103112	1:200
CD45-FITC	Biolegend	S18009F	157214	1:200
CD45-PE	Biolegend	30-F11	103106	1:200
CD48-A700	Biolegend	HM48-1	103426	1:200
CD48-TotalSeqA	Biolegend	HM48-1	103447	1:200
CD4-BV605	Biolegend	GK1.5	100451	1:400
CD4-PE-Cy7	Tonbo Biosciences	GK1.5	60-0042-U100	1:200
CD51-PE	Biolegend	RMV-7	104105	1:200
CD8-BV605	Biolegend	53-6.7	100744	1:400
CD8-PE-Cy7	Tonbo Biosciences	53-6.7	60-0081-U100	1:200
cKIT-APCe780	Invitrogen	2B8	2261910	1:200
CXCR4-FITC	BD Biosciences	2B11/CXCR4	551967	1:200
EPCR	STEMCELL Technologies	RMEPCR1560 (1560)	60038PE	1:200
Gr-1-BV605	Biolegend	RB6-8C5	108440	1:400
Gr-1-PerCP-Cy5.5	BD Biosciences	RB6-8C5	552093	1:200
Sca-1 -PECy7	Biolegend	D7	108113	1:200
Sca1-PerCP-Cy5.5	Biolegend	D7	108123	1:200
Sca1-TotalSeqA	Biolegend	D7	108147	1:200
Ter119-APC	Biolegend	TER-119	116212	1:200
Ter119-BV605	Biolegend	TER-119	116239	1:400
Ter119-PECy7	Biolegend	TER-119	116222	1:200

## Sheet: Reagents and Kits
Reagent/Kit	Vendor	Catalog #
Adepo differnetiationb media	Gibco	Cat# A10069-01
Alician Blue Staining Solution	Millipore Sigma	Cat# TMS-010-C
Alizarin Red Staining Solution	Millipore Sigma	Cat# 2003999
Chondro diffentiation media	Gibco	Cat# A10410-10
Chromium i7 Multiplex Kit, 96 rxns	10X Genomics	Cat# 120262
Chromium Next GEM Chip G Single Cell Kit	10X Genomics	Cat# 1000127
Chromium Next GEM Single Cell 3' GEM, Library & Gel Bead Kit v3.1	10X Genomics	Cat# 1000128
Collagenase, Type II	Worthington Biochemical Corporation	Cat# LS004176
DharmaFECT 1 Transfection Reagent	Horizon Discovery	Cat# T-2001-01
DNaseI, recombinant	Millipore Sigma	Cat# 4536282001
Dynabeads MyOne SILANE	Thermo Fisher Scientific	Cat# 37002D
EPOGEN (hEPO)	Amgen	N/A
High Sensitivity D5000 Reagents	Agilent	Cat# 5067-5593
High Sensitivity D5000 ScreenTape	Agilent	Cat# 5067-5592
IGF-1 Mouse ELISA Kit	Thermo Fisher Scientific (Invitrogen)	Cat# EMIGF1
IGF-2 Mouse ELISA Kit	Thermo Fisher Scientific (Invitrogen)	Cat# EMIGF2
IL-11	Peprotech	Cat# 220-11
Insulin-Transferrin-Selenuim-X	Gibco	Cat# 51500-056
MEM alpha	Gibco	Cat# 12561-056
Methocult M3231	Stemcell Technologies	Cat# 03231
Methocult M3434	Stemcell Technologies	Cat# 03434
mFLT3L	Peprotech	Cat# 250-31L
mGM-CSF	Peprotech	Cat# 315-03
mIL-3	Peprotech	Cat# 213-13
MojoSort Mouse CD45 Nanobeads	Biolegend	Cat# 480028
mSCF	Peprotech	Cat# 205-03
mSDF-1 (CXCL12)	Peprotech	Cat# 250-20A
mTPO	Peprotech	Cat# 315-14
Oil Red O Staining Solution	Millipore Sigma	Cat# O1391
ON-TARGETplus Non-targeting Control Pool	Horizon Discovery	Cat# D-001810-10-05
ON-TARGETplus siRNA IGF-1	Horizon Discovery	Cat# C730016P09Rik
ON-TARGETplus siRNA IGF-2	Horizon Discovery	Cat# AL033362
Osteo diffentiation media	Gibco	Cat# A10069-01
PVA	Millipore Sigma	Cat# P8136-250G
SPRIselect Reagent Kit	Beckman Coulter	Cat# B23317
StemSpan™ SFEM	STEMCELL Technologies Inc.	Cat# 9650
Trype Express	Gibco	Cat# 12605-010

## Sheet: Oligonucleotides
Primer	Source
ADT Additive Primer: CCTTGGCACCCGAGAATTCC	https://citeseq.files.wordpress.com/2019/02/cite-seq_190213.pdf
Illumina Small RNA RPI1 Primer: CAAGCAGAAGACGGCATACGAGATCGTGATGTGACTGGAGTTCCTTGGCACCCGAGAATTCCA	https://www.biolegend.com/en-us/protocols/totalseq-a-antibodies-and-cell-hashing-with-10x-single-cell-3-reagent-kit-v3-3-1-protocol, Illumina
Illumina Small RNA RPI2 Primer: CAAGCAGAAGACGGCATACGAGATACATCGGTGACTGGAGTTCCTTGGCACCCGAGAATTCCA	https://www.biolegend.com/en-us/protocols/totalseq-a-antibodies-and-cell-hashing-with-10x-single-cell-3-reagent-kit-v3-3-1-protocol, Illumina
Illumina Small RNA RPI3 Primer: CAAGCAGAAGACGGCATACGAGATGCCTAAGTGACTGGAGTTCCTTGGCACCCGAGAATTCCA	https://www.biolegend.com/en-us/protocols/totalseq-a-antibodies-and-cell-hashing-with-10x-single-cell-3-reagent-kit-v3-3-1-protocol, Illumina
Illumina Small RNA RPI4 Primer: CAAGCAGAAGACGGCATACGAGATTGGTCAGTGACTGGAGTTCCTTGGCACCCGAGAATTCCA	https://www.biolegend.com/en-us/protocols/totalseq-a-antibodies-and-cell-hashing-with-10x-single-cell-3-reagent-kit-v3-3-1-protocol, Illumina
Illumina Small RNA RPI5 Primer: CAAGCAGAAGACGGCATACGAGATCACTGTGTGACTGGAGTTCCTTGGCACCCGAGAATTCCA	https://www.biolegend.com/en-us/protocols/totalseq-a-antibodies-and-cell-hashing-with-10x-single-cell-3-reagent-kit-v3-3-1-protocol, Illumina
Illumina Small RNA RPI6 Primer: CAAGCAGAAGACGGCATACGAGATATTGGCGTGACTGGAGTTCCTTGGCACCCGAGAATTCCA	https://www.biolegend.com/en-us/protocols/totalseq-a-antibodies-and-cell-hashing-with-10x-single-cell-3-reagent-kit-v3-3-1-protocol, Illumina
Illumina Small RNA RPI7 Primer: CAAGCAGAAGACGGCATACGAGATGATCTGGTGACTGGAGTTCCTTGGCACCCGAGAATTCCA	https://www.biolegend.com/en-us/protocols/totalseq-a-antibodies-and-cell-hashing-with-10x-single-cell-3-reagent-kit-v3-3-1-protocol, Illumina
Illumina Small RNA RPI8 Primer: CAAGCAGAAGACGGCATACGAGATTCAAGTGTGACTGGAGTTCCTTGGCACCCGAGAATTCCA	https://www.biolegend.com/en-us/protocols/totalseq-a-antibodies-and-cell-hashing-with-10x-single-cell-3-reagent-kit-v3-3-1-protocol, Illumina

## Sheet: Software
Software	Source	Location
CellRanger	10X Genomics	https://support.10xgenomics.com/single-cell-gene-expression/software/overview/welcome
clusterProfiler 3.16.1	Yu et al. 2012	https://bioconductor.org/packages/release/bioc/html/clusterProfiler.html
FlowJo v10	Treestar	N/A
GraphPad Prism Version 9	GraphPad Software	N/A
MAGIC Version 2.0.3	van Dijk et al. 2018	https://github.com/KrishnaswamyLab/MAGIC/tree/master/Rmagic#installation
R Version 3.6.0/3.6.3/4.0.3	The R Project for Statistical Computing	https://www.r-project.org/
RNAMagnet Version 0.1.0	Baccin et al. 2020	https://github.com/veltenlab/rnamagnet
RStudio Version 1.3.1093	Rstudio	https://rstudio.com
Seurat v3/4	Butler et al. 2018	https://satijalab.org/seurat/
SingleCellNet Version 0.1.0	Tan et al. 2019	https://pcahan1.github.io/singleCellNet/
Slingshot Version 1.6.1	Street et al. 2018	https://www.bioconductor.org/packages/release/bioc/html/slingshot.html
BDFACSDiva Software Version 9.0	BD Biosciences	https://www.bdbiosciences.com/en-us/products/software/instrument-software/bd-facsdiva-software

## Sheet: Deposited Data
Data	Source	Location
Code	This paper	https://github.com/trenthall612/Hall-et-al
scRNA-Seq	This paper	GEO: GSE178951
scRNA-Seq	Li et al. 2020	GEO: GSE128761
scRNA-Seq	Baccin et al. 2020	GEO: GSE122467
