# Supplementary material for: Murine fetal bone marrow does not support functional hematopoietic stem and progenitor cells until birth
Source: Nat Commun. 2022 Sep 15;13:5403. doi: 10.1038/s41467-022-33092-4 (PMC9477881; doi:10.1038/s41467-022-33092-4)
Supplement: Supplementary file 8 — Source Data [file 41467_2022_33092_MOESM8_ESM.xlsx]

## Sheet: Figure 1b
E15.5	%CD45.2+ in Peripheral Blood of Primary Recipients
Weeks Post-Transplant	1	2	3	4	5	6	7	8	9	10	11	12	13	14	15	16	17	18	<- Animal ID
4	0.077	0.04	15.6	0	0.1	0.21	0.05	0.091	0.22	0.63	7.94	4.3	16.2	1.08	0.54	9.96	0.3	0.01
8	0.043	0.019	5.9	0.019	0.082	0.038	0.00948	0.039	0.094	0.0099	54.6	26.4	20.8	1.28	52.3	39.1	6.34	48.6
12	0.2	0.024	4.07	0.00228	0.039	0.047	0.00469	0.025	0.11	0	57.8	35.5	20	1.47	64.7	48.6	9.25	53.9
16	0.089	0.014	1.89	0.00298	0.038	0.00847	0.12	0.037	0.058	0.00383	54.1	45	19.7	0.89	65.9	55.6	11	65.7
20	0.15	0.029	1.14	0.00443		0.08	0	0.05	0.06	0	65.1	50.3	20.6	0.65	78.6	60.9	9.55	72.4
E16.5
Weeks Post-Transplant	1	2	3	4	5	6	7	8	9	10	11	12	13	14	<- Animal ID
4	5.03	1.18	42.9	64.4	96.8	1.79	0.24	33	4.85	0.077	4.23	1.72	19.6	6.86
8	27.4	5.44	0.05	35.6	49.5	0.91	0.11	13	2.41	0.053	28.8	0.63	42.5	12.9
12	24.8	3.54	0.044	31.1	67.8	1.67	0.06	30.1	1.2	0.12	38.2	0.56	61.7	18.1
16	23.6	2.37	0.067	24.9	75.6	0.23	0.06	46.8	0.8	0.05	49.2	0.48	75.9	23.1
20	24.1	1.56	0.078	22.1	78.5	0.2	0.12	54.7	0.73	0.041	48	0.71	80.6	28.4
E17.5	%CD45.2+ in Peripheral Blood of Primary Recipients
Weeks Post-Transplant	1	2	3	4	5	6	7	8	9	10	11	12	13	14	15	16	17	18	19	<- Animal ID
4	3.86	25	72.1	65	8.89	13.7	2.45	45.9	73.4	55.8	16.3	53	34	16.5	25.3	20.7	11.8	7.01	38.7
8	1.97	41.2	56.8	64.4	34.2	48.1	0.93	73.1	69.6	43.3	52.7	76.4	65	33.9	39.1	40.3	30.5	32.4	48.1
12	1.34	52.2	60.4	60.7	30.8	64.2	0.75	79	69.9	43.2	66.7	82.7	75.8	59.9	38	38.8	48	32.2	54.4
16	1.73	62.9	62.5	61.1	30.6	71.2	0.66	83.2	71.3	46.3	74.6	85.9	80.7	73.5	30.7	50.9	68	39.1	60.6
20	1.19	71.2	71	64.8	35.9	81.5	1.33	88.2	72.1	57.1	76.5	86.9	83.4	53.2	36.5	45.2	64.7	33.5	56.1
E18.5	%CD45.2+ in Peripheral Blood of Primary Recipients
Weeks Post-Transplant	1	2	3	4	5	6	7	8	9	10	11	12	13	14	<- Animal ID
4	56.4	53.9	54.4	65.9	74.2	77.1	67.6	80.2	60.9	61.1	48.1	48.1	55	69
8	68.9	74.1	70.8	81.6	81.7	84.8	86.9	89.7	81.5	81.1	64.1	54.3	70	80.6
12	74.6	80.2	79.7	83.7	85.2	89.4	89.8	90.5	81.5	87.8	72.7	50.6	74.3	85.5
16	75.4	80.4	83.6	82	83.6	88	93.2	91.9	82.4	93.2	77.8	51.2	67.1	88.3
20	72.2	83.3	80.3	80.4	83.2	89.9	94.2	92.2	80	94.5	77.9	50.5	78.6	90.4
P0	%CD45.2+ in Peripheral Blood of Primary Recipients
Weeks Post-Transplant	1	2	3	4	5	6	7	8	9	10	11	12	13	14	15	<- Animal ID
4	89	82.1	87.2	87.8	81.5	82.2	85.9	84.3	86.7	86.3	87.9	86.4	84.2	80.5	88.7
8	92.9	90.6	90.2	92.8	89.7	91.5	89.3	90.5	89.6	92.3	89.3	89.6	89.7	84.8	88.1
12	94.5	92.5	91.3	94.9	89.7	92.2	93	93.1	92.4	94.7	92.3	91.6	90	88.3	91.9
16	94.4	94.1	93.8	95	90.4	93.4	93.4	94.3	92.5	94.5	93.4	93	93.4	91	92.9
20	94.7	94.2	94.9	95.4	89.5	91.9	94.3	94.6	91.3	93.5	95.3	93.7	95	92.3	94.8
Adult	%CD45.2+ in Peripheral Blood of Primary Recipients
Weeks Post-Transplant	1	2	3	4	5	6	7	8	9	<- Animal ID
4	80	78.9	77.4	79.7	84.7	83.8	83.1	81.6	85
8	86.1	86.4	87.2	83	92.4	89.5	87.5	85.2	87.6
12	88.2	91	91.1	84.2	91	91.3	88	86	90
16	83.3	92.3	92.6	80.9	93.1	91.8	87.4	87.3	92.4
20	81	91.1	90.4	80.2	93.1	92	85.1	88.2	91.8

## Sheet: Figure 1c
E15.5	% Lineage output in CD45.2+ Peripheral Blood
Animal ID	M	B	T	<-Lineage
1	0.21	98.5	0.07
2	8.45	77.3	11.7
3	9.95	64.9	20.4
5	14.5	74.8	8.29
6	16.3	61.7	18.6
7	37.3	51.4	7.44
8	51.3	31.6	13.2
9	72.4	19.6	0.64
E16.5	% Lineage output in CD45.2+ Peripheral Blood
Animal ID	M	B	T	<-Lineage
1	0	95	0.83
2	0.29	96.6	1.76
4	2.34	77.7	17.6
5	13.2	76	9.58
7	23.2	71.5	3.04
9	28.6	42.9	14.3
11	31.2	62.3	5.19
12	46.3	33.7	13.7
E17.5	% Lineage output in CD45.2+ Peripheral Blood
Animal ID	M	B	T	<-Lineage
1	3.42	94	1.71
2	4.14	88.2	6.49
3	7.95	86.1	3.83
4	12	86.4	0.46
5	12.2	79.8	6.6
6	14.9	64.6	18
7	16.3	77.4	4.52
8	19.1	73	5.44
9	20.6	70.2	3.82
10	22.1	66.4	8.76
11	23.8	61.7	11.5
12	24.4	68.4	5.63
13	25.1	70.6	2.58
14	27.1	62.1	8.45
15	32.6	59.5	5.72
16	36.7	55.5	1.58
17	38	47.4	12.2
18	46.2	47.7	4.19
19	76.7	16.8	3.01
E18.5	% Lineage output in CD45.2+ Peripheral Blood
Animal ID	M	B	T	<-Lineage
1	7.9	75	13.8
2	12	67.5	16.4
3	16.4	70	11.5
4	17.3	67.9	11.7
5	18.5	68.6	10.9
6	19.1	66	12.5
7	21.4	66.7	8.83
8	22.1	66	9.74
9	22.9	66.3	8.57
10	24	60.5	12.8
11	29	63	5.35
12	31.7	60.6	5.72
13	37	46.8	13.8
14	43.9	41.1	13
P0	% Lineage output in CD45.2+ Peripheral Blood
Animal ID	M	B	T	<-Lineage
1	20.1	67.9	9.92
2	22.2	61.7	13.7
3	23	66.6	7.94
4	23	62.8	11.8
5	23.2	62.6	11.2
6	23.4	67.6	6.96
7	24.8	61.2	11.5
8	25.8	57.4	13.1
9	26	61.1	10.1
10	26.9	58.4	12.2
11	27.5	60.6	9.66
12	29.2	57.9	10.4
13	31.9	56.8	9.02
14	36.3	45.5	14.9
15	59	29.8	7.97
Adult	% Lineage output in CD45.2+ Peripheral Blood
Animal ID	M	B	T	<-Lineage
1	13.6	69.7	14.1
2	17.6	59.6	19.8
3	20.3	60.7	16.7
4	25.4	54.1	17.4
5	26	55.6	16.1
6	28	56.2	13.8
7	30.8	52	14.8
8	31.6	54.1	12.4
9	36.9	48	13

## Sheet: Figure 1d
%CD45.2+ in Peripheral Blood 20 weeks post-transplant
E15.5	E16.5	E17.5	E18.5	P0	Adult
88.5	14.26	80.2	48.64	93.18	80.075
39.22	1.26	54.38	63.82	75.72	75.88
92.42	75.38	79.88	80.74	85.4	62.02

## Sheet: Supp Fig. 1b
Total # bone marrow cells/mouse
E15.5	E16.5	E17.5	E18.5	P0
1875000	3450000	3650000	11400000	9375000
2025000	4325000	4000000	8025000	11062500
1875000	3850000	3850000	7200000	12000000
1950000	2250000	5900000	14175000	9375000
1475000	6050000	6600000	6225000	10687500
1587500	2750000	4900000	7875000	5850000
1662500	2750000	6600000	12450000	8650000
1187500	3800000	4700000	5925000	6650000
2125000	2825000	5050000	7950000	5650000
1775000	3500000	4000000	4000000	6900000
2275000	3475000	9650000	5250000	6350000
2075000	3650000	6150000	6050000	8000000
2250000	4250000	7500000	5950000
		5650000	6000000
		5000000	5100000
		5400000	7350000
		4625000

## Sheet: Supp Fig. 1f
E15.5	Myeloid Chimerism
Weeks Post-Transplant	1	2	3	4	5	6	7	8	9	10	11	12	13	14	15	16	17	18	Mouse ID
4	0.095	0.035	0.29	0	0	0.051	0.029	0.00967	0.036	0.076	19.5	4.05	31.7	0.057	1.88	11	0.052	0
8	0.053	0.013	0.019	0	0.0052	0.051	0.011	0	0.022	0.016	65.3	16.1	19.1	0	49.1	37.2	13.4	88.7
12	0.21	0.019	0.039	0	0.00758	0.034	0	0	0.035	0	49.8	16.1	19.4	0.67	62	32.8	21.9	96.3
16	0.085	0.016	0	0	0	0.011	0.12	0	0	0	43.1	16	20.5	0.079	66	25.3	27.2	96.9
20	0.12	0.00524	0.015	0.00599		0.039	0	0	0	0	39.6	16.3	25.5	0.25	77.3	28	25.6	97.7
	B Lymphoid Chimerism
Weeks Post-Transplant	1	2	3	4	5	6	7	8	9	10	11	12	13	14	15	16	17	18	Mouse ID
4	0.088	0.088	57.2	0	0.61	0.54	0	0.034	0.28	0.17	0.29	5.17	1.08	1.91	0.12	10.1	0.55	0
8	0.032	0.012	9.86	0.03	0.098	0.03	0.00855	0.032	0.12	0.00403	59.4	33.6	25.5	1.76	62.8	48	2.41	23.6
12	0.21	0.02	6.62	0.00134	0.043	0.07	0	0.014	0.066	0	69.4	48.5	21.7	1.54	71.9	61.1	3.19	42.4
16	0.09	0.015	3.16	0.00595	0.044	0	0.1	0.06	0.076	0.00833	75.3	61.8	20.8	1.23	79.8	71.4	4.53	53.3
20	0.18	0.021	1.94	0.00584		0.15	0	0.076	0.024	0	77.3	64.3	18.8	1.03	86	77.2	4.49	64.6
	T Lymphoid Chimerism
Weeks Post-Transplant	1	2	3	4	5	6	7	8	9	10	11	12	13	14	15	16	17	18	Mouse ID
4	0	0	0.078	0	0.072	0.066	0.14	0.29	0.53	0.17	0.36	0	0.24	0.37	0	1.65	0.54	0
8	0.055	0.00564	0.015	0.00506	0.1	0.051	0	0.1	0.087	0.012	10.1	18.4	8.15	1.88	15.7	14.9	0.14	0.16
12	0.17	0.016	0.027	0	0.048	0	0	0.042	0.2	0	35.4	41.3	17.1	2.24	45.2	35.8	0.43	15
16	0.091	0	0.012	0	0.041	0	0.19	0.024	0.13	0	46.6	50.9	13.8	0.95	56.6	55.9	0.56	37.6
20	0.087	0.029	0.00384	0		0.038	0	0.04	0.17	0	59.5	60.3	16.3	0.23	68.9	64.9	0.68	52.6
E16.5	Myeloid Chimerism
Weeks Post-Transplant	1	2	3	4	5	6	7	8	9	10	11	12	13	14	Mouse ID
4	9.62	41.1	0.046	18.4	0.035	0.3	0.039	1.35	0.017	0	0.94	0.048	7.21	13.7
8	28.1	0.33	0.00297	6	88.2	0.24	0.012	4.36	0.038	0	2.85	0.037	72.2	30
12	20.3	0.17	0.00363	5.69	96	1.49	0	64.2	0	0.12	7.34	0.3	92.9	32.9
16	19	0.051	0	5.83	98	0.042	0	79	0.041	0	11.1	0.29	94.6	29.7
20	19.7	0.029	0.012	7.56	98.5	0	0	81	0.39	0	4.53	1.26	91.5	26.3
	B Lymphoid Chimerism
Weeks Post-Transplant	1	2	3	4	5	6	7	8	9	10	11	12	13	14	Mouse ID
4	1.36	1.04	0.096	67.6	20.3	5.02	0.27	74.8	11.1	0.17	6.91	4.3	32.3	1.22
8	41.2	9.14	0.035	54.3	48.2	1.53	0.17	21.9	4.81	0.094	48.3	1.24	45.5	10.8
12	40	6.33	0.05	47.1	66	2.16	0.077	26.1	2.24	0.15	55.8	0.85	62.3	17.9
16	40.5	4.11	0.054	38.3	70.3	0.42	0.085	42.9	1.46	0.072	68.1	0.7	77.4	27.9
20	40.4	2.78	0.071	36.2	71.1	0.36	0.28	55.6	1.27	0.079	67.5	0.62	82.1	35.6
	T Lymphoid Chimerism
Weeks Post-Transplant	1	2	3	4	5	6	7	8	9	10	11	12	13	14	Mouse ID
4	0.084	0.2	0.049	1.28	0.28	0.06	0.43	0.16	0	0.043	1.1	0.34	0.081	0.15
8	2.7	0.59	0.14	34.4	1.07	0.23	0.15	1.22	0.024	0.022	1.38	0.049	2.55	0.054
12	5.35	0.23	0.096	30.5	34.2	0.69	0.05	2.66	0.063	0	31.7	0.27	22.5	0.43
16	5.39	0.25	0.18	28.8	51.8	0	0.1	16.6	0	0	46.1	0	38.9	2.66
20	6.15	0.13	0.16	27.4	59.4	0.043	0	30.9	0	0.042	55.6	0.061	48.9	6.14
E17.5	Myeloid Chimerism
Weeks Post-Transplant	1	2	3	4	5	6	7	8	9	10	11	12	13	14	15	16	17	18	19	Mouse ID
4	0.39	29.9	52.7	45.3	4.94	12.8	0.44	40.1	70.2	39.3	17.9	45	17.7	11.9	17.4	19.3	4.23	6.89	39.4
8	0.086	43.3	9.97	18.8	20	69.2	0.048	77.8	47.4	10.7	56.9	66.3	69.6	42.3	20.3	34.4	46.6	56.9	32.7
12	0.13	47	18.2	19	17.4	89.4	0.24	89.3	42.6	18	75.3	72.2	74.9	80.7	19.7	44.9	78.5	48.9	62.5
16	0.71	58.8	21.4	23.7	17.7	91.9	0.41	95.3	46.6	34.3	86.8	79.2	81.5	89.7	17.7	61.8	88.3	51	67.5
20	0.11	55	17.4	25.3	17.4	89.9	1.25	97	49.3	52.1	88.6	81.9	85.5	94	14.9	66.3	87.3	48.1	60.6
	B Lymphoid Chimerism
Weeks Post-Transplant	1	2	3	4	5	6	7	8	9	10	11	12	13	14	15	16	17	18	19	Mouse ID
4	8.18	29.1	86.7	80.3	14.9	17.7	4.42	57.1	83.8	74.1	19	71.6	63.7	29.7	39.2	29	29.8	9.95	48.7
8	3.22	51.1	79.6	86.9	51.5	51	1.58	82.2	85.7	64.9	59.2	85.3	74.7	37	51.2	49.7	32	19.4	60.8
12	2.74	61.3	78	85.5	50.7	66.6	1.22	85.5	85.7	60.3	68.8	89.4	82.6	60.7	52.2	43.4	46.4	19.4	59.5
16	2.86	69.1	81.9	85	48.6	74.7	0.91	87.9	86.1	59.7	74	92.5	86.4	73.8	55.9	42.6	57.9	20.3	62
20	2.07	76.4	85.1	82.3	47.6	83.5	1.84	90.8	83.3	65.9	75.1	93.1	88	77.7	51.4	40.1	63.9	19.4	60.2
	T Lymphoid Chimerism
Weeks Post-Transplant	1	2	3	4	5	6	7	8	9	10	11	12	13	14	15	16	17	18	19	Mouse ID
4	0.11	0.13	1.65	3.13	1.03	0.11	0.96	0.16	1.37	2.62	0	0.76	1.37	0.13	0.43	0.21	0.96	0	1.32
8	16.5	21.7	15.4	10.8	14.9	13.4	18	12.2	14.1	16	20.2	49.2	26.2	8.96	26.9	14	2.45	0.25	21.4
12	0.1	46.1	46.4	43.4	4.65	19.9	0.3	50.7	55	29.6	47.4	64.7	50.2	26.8	37.2	14.3	10.1	1.08	29.3
16	0.39	52.7	50.4	35.1	3.69	30.8	0.33	54.6	55.7	28	57.3	70.5	62.9	39.4	44.2	14.6	20.1	1.75	31.4
20	0.3	64.4	62.8	35.4	2.27	36.4	0.2	64	58.4	29.6	62.5	70.2	67.7	2.43	47.3	16.3	31.6	8.11	35.7
E18.5	Myeloid Chimerism
Weeks Post-Transplant	1	2	3	4	5	6	7	8	9	10	11	12	13	14
4	51.7	61.7	56.1	54.3	74.1	71.2	63	83.2	67.1	35.9	21.7	39	56	63.6
8	51.1	83.6	70.7	86.6	81.2	86.5	90.2	91	67.4	82.1	63.9	21.1	65.5	80.5
12	59.1	90.7	75.4	90.1	83.1	93.5	90.5	87.6	58.9	92.2	80.5	18.8	63.6	89.7
16	67.1	95.5	82.1	80.2	75.3	89.1	95.2	90.8	60	94.8	83.9	13.7	58.9	90.9
20	65.4	96.6	79.5	77.9	77.1	90.8	96.7	92	62	97	86.7	13	62.3	93.1
	B Lymphoid Chimerism
Weeks Post-Transplant	1	2	3	4	5	6	7	8	9	10	11	12	13	14
4	69	56.1	63.6	88.2	85.1	88.7	86.3	92.8	84.2	86	76	59.6	63.6	79.1
8	85	80.4	80.8	89.6	87.9	90.7	94.4	95.7	92.4	88.8	71.2	70.4	78.9	86.2
12	85.7	84.6	88	89.6	89.5	93.4	95.4	96.1	92.6	91.9	74	71	83.1	89.1
16	84.7	85.6	89.9	89.2	90.4	94.5	96.4	96.1	92.3	95.2	76.4	76.4	85.9	91.7
20	84.2	86.5	91	87.9	91.1	94.3	97.3	95.8	89.6	95.2	78	71.6	87.1	92.8
	T Lymphoid Chimerism
Weeks Post-Transplant	1	2	3	4	5	6	7	8	9	10	11	12	13	14
4	1.2	0.81	1.24	0.97	1.54	1.94	0.35	4.09	0.87	4.46	4.57	1.46	6.16	2.85
8	52.9	41	35.6	38.6	55.6	59.7	55.6	61.6	57.9	58.3	38.6	37.3	42.9	53.9
12	65.2	52.1	62.2	51.6	67.3	71.3	72	76	71.5	71.6	56.2	43.8	59.6	63.9
16	70.7	57.8	68.9	56.9	77.4	73.9	80.8	80.4	75.2	77.5	59.3	49.6	64.5	69.1
20	74.3	62.4	75.5	58.6	70.5	77.4	82.9	81.4	71.2	84.4	65.4	54.3	75.8	80
P0	Myeloid Chimerism
Weeks Post-Transplant	1	2	3	4	5	6	7	8	9	10	11	12	13	14	15
4	96.2	73.9	90.7	88.3	80	78.3	89.7	78.1	88	92.4	89	88.6	76.6	82.3	92.8
8	98.2	90.3	88.8	95.4	92.6	93.8	93.6	95.1	84.3	95.1	94.9	95.4	85.7	85.8	91.4
12	97.3	89.6	90.5	97.6	93.4	98	97	96.5	91.6	97.7	96.2	95.4	88.5	91.5	95
16	95.8	90.2	92.6	97.8	95.1	98.3	98.3	97.3	93.6	96.6	95.7	96.8	90	91.8	96.2
20	97.9	94	95.5	98.1	94.5	97.7	99	96.7	94.5	96.9	97.2	98.1	93.4	92.6	98.7
	B Lymphoid Chimerism
Weeks Post-Transplant	1	2	3	4	5	6	7	8	9	10	11	12	13	14	15
4	95	95.7	94.9	96.5	93.4	93.2	94.9	96	96.2	95.3	93.7	94.9	94.4	90.9	95.8
8	96.2	96.2	96.2	97.2	94.7	95.4	95.3	96.9	96	96.7	95.2	95.4	96	93.4	96.3
12	96.5	97	96.9	97.4	92.8	95.2	96.1	97	96.3	97.2	96.2	97.2	96.3	94.4	96.4
16	97.6	97.7	97.3	97.2	92.1	95.5	95.4	97.5	95.5	97.3	97.4	97.5	97.9	96	97.6
20	96.9	97.1	97.4	97.3	90.3	95.5	95.5	97.1	92.7	96.2	97.8	96.8	97.6	96.1	96.8
	T Lymphoid Chimerism
Weeks Post-Transplant	1	2	3	4	5	6	7	8	9	10	11	12	13	14	15
4	4.12	11.3	4.4	9.7	1.37	2.53	5.47	10.3	9.42	8.55	11	4.7	19.4	20.8	13.8
8	66.6	70.6	69.7	66.8	65.5	69.1	68.3	62.5	75.1	73.8	61.6	61.1	73.1	64.4	64.4
12	81.6	79.6	79.9	81.6	74.4	76.3	79.9	78.1	83.3	82.8	72.4	70.7	78.7	71.5	73.4
16	82.2	85.2	83.6	84.1	79.8	79.3	82.2	82.7	84.3	84.1	80.9	70.8	84.9	79.7	78.3
20	87.4	86.8	83.5	86.8	82.4	79.1	84	86.7	84.2	85.8	86.4	74.6	89.1	82.9	83.9
Adult	Myeloid Chimerism
Weeks Post-Transplant	1	2	3	4	5	6	7	8	9
4	90.3	78.1	82.8	89	88.8	92	89	88.6	92.8
8	92.2	93.4	90.7	81.5	95.2	95.7	92.3	91.8	95.5
12	91.6	96.9	96.7	90.4	91.9	96.9	87.6	93.6	95.9
16	87.5	95.6	97.9	94.3	93.1	95.1	83.8	94.7	97.8
20	86.4	90.9	96	93	93.8	95.4	83.4	93.6	95.1
	B Lymphoid Chimerism
Weeks Post-Transplant	1	2	3	4	5	6	7	8	9
4	86.3	92	89	88.3	93.3	90.2	92.2	87.8	92.3
8	90.5	88.8	90.4	89.7	95.5	91.7	91.7	86.8	90.8
12	91.8	92.3	92.7	85.5	95.4	94.7	92.1	89.6	93.3
16	86.1	92.9	92.7	82.7	96	94.8	91.9	89.5	94.7
20	83.8	93.7	94.4	82.8	95.4	94.3	89.2	89.6	94.7
	T Lymphoid Chimerism
Weeks Post-Transplant	1	2	3	4	5	6	7	8	9
4	34.7	34.5	28.3	38.1	24.2	11.4	12.5	11.1	8.54
8	66.1	72.7	74.7	71	77.4	63.8	64.1	62.9	63.7
12	72.1	79.9	75.7	75.6	83	76	77.7	68.6	78.8
16	71.8	89.2	86.6	70.9	87.6	80.8	80.4	74	84.3
20	70.3	90.6	83.1	70.5	89.4	82.3	82	80.3	85.7

## Sheet: Supp Fig. 1g
E15.5
%CD45.2+ cells
Total	LT-HSC	ST-HSC	MPP-2	MPP-3	MPP-4	CMP	GMP	MEP	CLP
3.83	4.49	4.29	2.26	3.16	0.74	7.1	13.2	8.76	0
3.2	6.68	22.7	15.4	16.8	10.7	9.14	5.96	22.1	18.8
6.89	14.2	20.5	9.06	18	2.58	20.3	27.2	22.5	7.14
3.53	5.56	4.24	2.63	4.09	0.65	9.03	14.1	14.8	4.26
0.034	0.98	4.39	1.88	3.51	3.85	0	0	0.11	0
0.013	0.88	0.37	0.69	0.058	0.13	0	0	0	0
0.049	5.43	5.38	6.6	6.15	0.65	0	0	0.4	0
0.083	18	15	14	14.5	23.2	0	0	0.97	0
0.019	29.4	16.6	10.4	15.2	7.02	0	0	0.1	0
44.7	43.5	47.1	44.8	37.9	35.1	84.7	49.2	94.4	61.4
30.2	9.63	10	9.51	10.4	18.8	67.2	40.8	82.1	79.4
63.4	22.9	60.9	60.9	64.4	45.4	95.7	89.4	97.1	36.8
8.49	4.02	12.7	5.28	4.14	2.98	31.3	20.7	67.9	2.68
96.7	65.3	81.4	78.8	89	88.9	100	99.9	99.9	73.5
54.2	18.9	36.2	38.3	46.8	62.6	83.1	81.5	88.4	41.6
31.6	8.1	23	19.3	26.4	21.9	70.3	78.5	68.2	10.2
89.6	68.7	76.5	73.8	85.5	84.1	99.4	99.8	98.5	54.2
E16.5
%CD45.2+ cells
Total	LT-HSC	ST-HSC	MPP-2	MPP-3	MPP-4	CMP	GMP	MEP	CLP
23.2	16.5	5.1	11.2	8.51	5.58	23	27.9	25	42.9
21.6	15.1	13.6	15.8	19.7	18.5	26.4	43.2	17.7	13.9
1.35	2.44	0.4	3.01	0.12	0	3.29	6.04	9.26	1.47
10.6	1.57	3.73	8.54	9.8	5.98	19	23.7	15.1	13.6
88.7	92.7	94.6	81.7	94.7	94.6	87.8	92	82.1	76
38.5	38.5	58	16.5	21	20	81.2	75.8	89.2	79.9
18.3	9.82	41.5	8.17	9.99	7.13	48	58.8	76.2	24.3
86.5	94.9	90.4	79.6	81.5	93.4	99.7	99.5	99.5	88.3
15.2	65.1	27.8	11.4	15.8	15.9	63.1	64.2	80.7	22.2
7.38	8.14	31.1	4.63	6.17	5.71	33.4	39.7	63.6	12.9
19.9	21.4	20.4	22	11.8	8.51	69	15.7	84.1	37.8
3.93	6.58	8.13	2.29	1.3	0.57	24.1	3.84	74.7	5.13
94	72.9	90.1	88.4	96	96.1	99.7	97.2	99.5	80.6
46	49.3	56.5	46.6	57.1	54.4	86.4	79	91.3	35.9
E17.5
%CD45.2+ cells
Total	LT-HSC	ST-HSC	MPP-2	MPP-3	MPP-4	CMP	GMP	MEP	CLP
8.98	13	15.8	7.79	11.1	3.57	25.4	26	33	8.04
71.9	67	67.4	54.8	72.4	73.8	86.5	83.3	83.1	62.7
63.4	43.2	67.7	38	59.8	73.2	81.2	72.7	76.5	67
65.2	35.3	47.6	31	58.6	60.8	76.4	81	56.7	36.8
30.9	20.7	24.8	13.6	17.1	12.9	42.1	45.5	43.1	31.5
89.1	86.3	94.3	68.2	85.9	86.4	96.6	96.8	91.5	82.1
44.3	50.7	66.3	27.6	49.3	35.1	71.4	77.5	62.9	41
90.6	93.9	96.7	68.8	88	85.8	95.1	97.1	92.4	86.7
72.8	67.3	85.2	62.5	80	80.5	89.8	88.6	75.7	78.7
86.7	78.5	85	62.5	85.5	87.1	95.3	95.7	94.4	80
92.5	64.2	94.9	83.6	94.3	93.4	100	99.8	99.4	94.7
94	11.7	87.9	79.1	91.8	88.4	99.6	99.6	98.3	96.2
93	58.2	88.7	90.2	95.9	95	99.4	99.5	98.6	95.5
31	15.4	21.8	47.4	43.6	30.2	49.3	41.1	63.5	40.2
66.6	32	41.8	69.3	61.2	33.9	78.5	76.9	83.7	40.4
87.1	42.1	70.3	90.1	90.3	85.3	93.4	95.4	90.5	86.3
42.8	31.8	46.2	55.3	53.4	32.6	52.8	43.3	67	37.7
50	44.2	33.3	66.3	55.7	37.8	65.7	50.6	76.5	38.3
E18.5
%CD45.2+ cells
Total	LT-HSC	ST-HSC	MPP-2	MPP-3	MPP-4	CMP	GMP	MEP	CLP
95.6	29.6	54	53.1	67.7	72.7	99	98	98.8	92.7
97.5	74	86.8	78.5	89.7	90.5	98.9	98.8	98.8	96.7
97.4	58.3	76.1	74.8	84.3	82.6	98.7	98.9	99.1	97
97.1	13.4	69.4	69.2	81	78.1	98.9	99.1	98.8	97.3
96.5	33.6	67.2	80.4	78.7	69.6	99.2	99.1	98.8	97.4
97.8	97.4	96.4	90.7	93.8	96.8	99.9	99.7	99	95.9
96.7	89.5	95.1	92.8	91.8	97.8	99.7	99.7	99.3	95
96.9	95.9	93.7	87.5	92.8	96.4	99.6	100	99.7	98.6
91	92.2	92.7	85.6	88.1	90.3	99.8	98.9	99.2	92.2
95.3	43.5	78.6	81.2	85	82.8	98.3	99.5	96.1	91.9
86.8	19.3	56.9	61	68.7	62.2	96.9	97	95.1	81.2
31.5	5.64	5.06	12.5	11.5	15.4	46.9	44.4	57.2	54
78	17.6	24.2	46.4	50.5	55	92.4	91.2	82.3	79.3
92.1	39.3	63.2	65.6	72.2	70.1	98.3	98.6	96.1	90.5
P0
%CD45.2+ cells
Total	LT-HSC	ST-HSC	MPP-2	MPP-3	MPP-4	CMP	GMP	MEP	CLP
98	96	98.5	92.7	97.8	98.6	100	99.8	99.7	100
95.2	91.7	93.8	87.9	95.9	97.8	100	99	99.7	100
97.9	94.3	96.3	88.7	96.2	92.4	100	99.8	100	100
98.5	93.3	97.8	90.2	98.8	97.3	100	99.9	99.5	93.5
96.1	90.6	98.1	78.3	94.6	93.1	99.5	99.8	99.4	84
96.9	95.1	96.4	85.5	96.7	96.1	100	100	99.8	90.9
97.9	96.6	97.7	91.9	97.7	96.8	100	99.9	99.8	96.2
98.1	89.6	96.5	93.8	97.3	97.1	99.9	99.9	99.8	95.1
97.7	94.9	95.7	91.4	95.5	95.3	99.5	99.7	99.6	93.6
98	86	99.3	90.6	97.9	97.9	100	99.9	99.7	96.6
89.9	99.1	99.4	88	96.3	97.2	99.1	99.4	38.9	85.7
97.2	98.9	99.4	91.9	98	98.5	100	100	99.7	97.1
95.5	99.1	99.7	96.3	98.6	99.1	99.5	99	98.9	94.6
94.2	91.9	97.9	78.8	87.1	92.4	100	99.6	96.3	100
97.6	98.2	99.5	92	96.2	98.9	100	99.8	99.5	92.3
Adult
%CD45.2+ cells
Total	LT-HSC	ST-HSC	MPP-2	MPP-3	MPP-4	CMP	GMP	MEP	CLP
74.9	86.6	86	83.2	85.6	81.1	83.5	88.2	84.9	71.2
83.9	78.2	90.1	80.3	92.1	91.7	86.9	91.3	87.7	83.6
88.7	93.1	95.5	92.7	94.2	96.1	93.2	96	91.2	93.4
79.6	88.2	92.9	81.4	86.9	84	88	91.8	83.8	79.5
91.7	77.8	92.9	80.5	89.2	91.1	98.2	98.1	91.7	91.9
90.1	73.8	92.3	76.2	90	87.5	97	98	88.1	86.8
84.4	60.1	88.7	78.3	86.3	82.5	96	96.3	86	88.1
89.5	84.4	90.1	79.9	90.6	89.4	96.6	97.4	85.9	90
92.9	54.4	94.3	76.9	92.3	83.2	97.4	98.4	89.6	92

## Sheet: Suff Fig. 1h
E15.5
Transplant 1			Transplant 2			Transplant 3
B	Myeloid	T	B	Myeloid	T	B	Myeloid	T
64.6	17.9	14.3	86.2	0.86	10.2	68	20.4	9.09
57.1	26.4	13.9	81.1	0.38	15.6	69.8	20.5	7.55
57.8	30.1	9.5	71.5	0.92	23.9	67.1	21.1	9.68
60	23.1	14.7	79.4	2.11	16	64.7	21.8	10.4
57.8	24.3	15.3	86.9	0.29	10.7	64.1	23.3	10.1
E16.5
Transplant 1			Transplant 2			Transplant 3
B	Myeloid	T	B	Myeloid	T	B	Myeloid	T
59.6	34.6	2.85	78	0	13.6	76.2	5.58	14.7
67.3	30.3	0.95	46.4	1.43	38.6	84.3	2.11	10.7
79.3	17.8	1.88	71.5	1.27	24.1	74.2	9.12	14
72.5	22	4.18	77.7	9.82	8.04	72.9	16.1	8.22
59.9	19.3	18.4	85	0.93	1.87	67.1	24	6.6
E17.5
Transplant 1			Transplant 2			Transplant 3
B	Myeloid	T	B	Myeloid	T	B	Myeloid	T
54.9	35.1	8.44	75	2.89	18	52.7	25.4	18.6
52.2	31.3	14.4	53	9.87	31.4	61.3	18	17.8
55.4	31	11.7	62.5	11.7	20.2	54.6	25	17.3
53.9	33.7	10.5	53.6	9.58	30.6	56.5	24.5	14.8
77.9	14.6	6.04	72.1	3.38	19.9	61.4	13.6	21.9
E18.5
Transplant 1			Transplant 2			Transplant 3
B	Myeloid	T	B	Myeloid	T	B	Myeloid	T
67.8	29.7	0.8	53.6	41.3	2.13	65.1	31.5	1.61
53	43.3	1.44	47.3	49.2	1.02	63.2	30.8	1.19
49.6	47.3	0.5	45.3	51.8	0.57	60.8	31.5	5.24
54.1	43.1	0.64	57.4	38.7	1.87	47.5	43	7.15
61.9	35.3	0.51	51.4	42.7	1.55	64.3	31.9	1.54
P0
Transplant 1			Transplant 2			Transplant 3
B	Myeloid	T	B	Myeloid	T	B	Myeloid	T
50	27.6	19.3	46.6	20.4	26.3	54.4	22.9	18.3
42	31.4	22.7	29.2	41.5	25.2	56.1	27.2	13
56.1	21.6	18	29.8	52.2	1.25	50.7	24.3	19.6
54.1	22.1	19.9	55.4	18.1	21.1	50.9	31.2	13.4
43.9	28.6	23.1	42.5	35.7	16.2	56.2	24.3	15.3
Adult
Transplant 1			Transplant 2			Transplant 3
B	Myeloid	T	B	Myeloid	T	B	Myeloid	T
62.1	20	13.1	55.8	27.3	13.3	41.7	38.7	13.1
56.6	26.3	13.7	59.1	6.08	27.7	40.9	39.5	14.1
46.3	34.3	14.3	55	23.2	15.4	38.9	45.9	9.72
49.8	33.6	12.7	50.6	25.1	19.5	41.1	41	13.9
			59.5	17.6	18.8	47	35.6	12.3

## Sheet: Figure 2a
E15.5	Frequency of HSPC in LSK
	LT-HSC	ST-HSC	MPP-2	MPP-3	MPP-4
	0.0537503	0.071097	0.0620572	0.170779	0.516492
	0.064695	0.0826512	0.0747293	0.17164	0.480856
	0.0567714	0.0745395	0.0613218	0.191766	0.504875
	0.0554054	0.0894595	0.0545946	0.162703	0.520811
	0.0583603	0.0797658	0.095517	0.388732	0.291397
	0.0547467	0.0853232	0.0963891	0.407397	0.278684
	0.0630631	0.0855856	0.0904366	0.382536	0.286902
	0.0721853	0.0837645	0.102242	0.366346	0.285538
	0.071923	0.0662052	0.0914836	0.328017	0.366837
	0.0714286	0.0893703	0.100203	0.334123	0.329384
	0.0819079	0.110855	0.0927632	0.295066	0.330263
	0.0781801	0.0964434	0.0958026	0.281961	0.355014
	0.0743628	0.0944528	0.0908546	0.293553	0.371814
E16.5	Frequency of HSPC in LSK
	LT-HSC	ST-HSC	MPP-2	MPP-3	MPP-4
	0.0728917	0.0603884	0.0994945	0.269487	0.396382
	0.0603147	0.0498252	0.0909091	0.265443	0.437937
	0.0644915	0.0435031	0.0793742	0.248617	0.481587
	0.0633418	0.0574495	0.0848064	0.258418	0.452231
	0.0582661	0.0533521	0.0835381	0.243945	0.475956
	0.0939645	0.0893894	0.102587	0.307408	0.329579
	0.0841709	0.0766332	0.10647	0.325534	0.328675
	0.0863367	0.091447	0.084185	0.331361	0.327864
	0.0701174	0.0687944	0.0952538	0.3362	0.363486
	0.0789189	0.087027	0.0745946	0.357297	0.321622
	0.0723478	0.0946087	0.0681739	0.382957	0.309217
	0.0599813	0.0962199	0.0915339	0.323649	0.356139
	0.0730223	0.0990534	0.0902637	0.338742	0.328262
E17.5	Frequency of HSPC in LSK
	LT-HSC	ST-HSC	MPP-2	MPP-3	MPP-4
	0.0762963	0.085679	0.094321	0.35037	0.315309
	0.0874375	0.117773	0.0820842	0.326552	0.303712
	0.0519946	0.066338	0.0921112	0.378754	0.337517
	0.069582	0.0759076	0.0907591	0.334433	0.344334
	0.0580578	0.055975	0.0872169	0.363968	0.363968
	0.0794685	0.0680042	0.0867639	0.355133	0.33976
	0.0770324	0.0724844	0.0920978	0.348209	0.33087
	0.0715397	0.0824261	0.0715397	0.352255	0.360031
	0.0854441	0.0729483	0.0972644	0.355961	0.316109
	0.08125	0.0952381	0.0809524	0.31369	0.344345
	0.0835535	0.0918098	0.0871863	0.348415	0.301189
E18.5	Frequency of HSPC in LSK
	LT-HSC	ST-HSC	MPP-2	MPP-3	MPP-4
	0.0682731	0.0473896	0.0779116	0.481124	0.264257
	0.0423634	0.0445931	0.0880713	0.48495	0.283166
	0.0690827	0.0588901	0.0996602	0.417327	0.287656
	0.0592593	0.0577778	0.0888889	0.451111	0.285185
	0.062747	0.0449605	0.0943676	0.451087	0.284091
	0.0558495	0.0399765	0.0740741	0.47913	0.293945
	0.0541012	0.0445026	0.113438	0.45986	0.26178
	0.0451941	0.0330999	0.093571	0.47422	0.29408
	0.0630952	0.0636905	0.0994048	0.416071	0.305357
	0.093465	0.0721884	0.0987842	0.395137	0.271277
	0.0648523	0.0532716	0.0938043	0.419224	0.306312
	0.0437876	0.044335	0.0717022	0.445539	0.342638
	0.0585424	0.0507766	0.0890084	0.364397	0.368578
	0.0674729	0.0483768	0.0973902	0.395926	0.34182
	0.0744891	0.0659196	0.0692156	0.379038	0.349374
E19	Frequency of HSPC in LSK
	LT-HSC	ST-HSC	MPP-2	MPP-3	MPP-4
	0.0744986	0.0573066	0.0676218	0.411461	0.302006
	0.0692168	0.0619308	0.0904675	0.371585	0.320583
	0.0685815	0.0509965	0.0908558	0.388628	0.309496
	0.0747664	0.0623053	0.0728972	0.416199	0.303427
	0.0639013	0.05213	0.0779148	0.409753	0.306614
	0.0738292	0.0528926	0.0887052	0.393939	0.286501
	0.0646853	0.0670163	0.0833333	0.389277	0.302448
	0.0665224	0.0497566	0.0751758	0.367766	0.353164
	0.0524781	0.0600583	0.0740525	0.439067	0.290379
	0.0683473	0.0532213	0.0812325	0.370868	0.328291
P0	Frequency of HSPC in LSK
	LT-HSC	ST-HSC	MPP-2	MPP-3	MPP-4
	0.0342455	0.0387803	0.0924159	0.514621	0.269116
	0.0456016	0.039295	0.084088	0.528461	0.254851
	0.0532908	0.0304856	0.0857852	0.399622	0.3689
	0.0405257	0.0343647	0.0918675	0.424973	0.350356
	0.0471132	0.0471132	0.0811393	0.492225	0.278522
	0.047966	0.0306618	0.102004	0.436248	0.33394
	0.0432544	0.0343289	0.107449	0.399588	0.368692
	0.0439932	0.035533	0.0951777	0.480118	0.291455
	0.0540305	0.0374728	0.104139	0.440523	0.317647
	0.0497382	0.0306657	0.104712	0.430441	0.337322
	0.0419207	0.0251524	0.105183	0.415777	0.358232
	0.0438441	0.0403012	0.0881311	0.488485	0.290523
P2	Frequency of HSPC in LSK
	LT-HSC	ST-HSC	MPP-2	MPP-3	MPP-4
	0.0628272	0.0287958	0.120942	0.481675	0.243455
	0.066561	0.0269414	0.143027	0.481379	0.213154
	0.0484938	0.0242469	0.125643	0.53784	0.185893
	0.062292	0.0370899	0.0960533	0.448407	0.310033
	0.0684211	0.0321637	0.14152	0.521053	0.18655
	0.0548258	0.0188464	0.163335	0.501428	0.204455
	0.0544355	0.0347782	0.121976	0.438004	0.295867
	0.0685921	0.0288809	0.118102	0.461578	0.254255
	0.0450771	0.0201661	0.107948	0.43535	0.31554
	0.0422164	0.0279683	0.12876	0.391029	0.333509
	0.0420875	0.0314254	0.12009	0.37991	0.35073
	0.048615	0.0265687	0.111362	0.396834	0.353307
	0.0396601	0.0215297	0.154108	0.393201	0.312748
	0.0536801	0.0365246	0.133924	0.371887	0.328722
	0.0491535	0.0245767	0.12343	0.397051	0.329328
	0.0403936	0.0305541	0.126877	0.39565	0.34231
P4	Frequency of HSPC in LSK
	LT-HSC	ST-HSC	MPP-2	MPP-3	MPP-4
	0.0565749	0.0229358	0.171254	0.35474	0.327217
	0.0758377	0.031746	0.12522	0.342152	0.372134
	0.0452055	0.060274	0.141096	0.357534	0.339726
	0.077821	0.0505837	0.175097	0.289883	0.330739
	0.0664336	0.041958	0.185315	0.300699	0.337413
	0.046729	0.0299065	0.203738	0.379439	0.284112
	0.0643939	0.032197	0.155303	0.32197	0.340909
	0.0513196	0.0278592	0.165689	0.382698	0.319648
	0.0545113	0.0319549	0.167293	0.379699	0.281955
	0.0521739	0.0478261	0.158696	0.380435	0.282609
	0.0333952	0.0204082	0.155844	0.428571	0.294991
	0.0439932	0.0186125	0.13198	0.428088	0.319797
	0.0587248	0.0419463	0.167785	0.365772	0.276846
	0.0234604	0.0058651	0.278592	0.398827	0.234604
	0.043222	0.0275049	0.172888	0.37721	0.282908
	0.0492505	0.0278373	0.186296	0.344754	0.293362
	0.0529101	0.0388007	0.164021	0.379189	0.269841
P6	Frequency of HSPC in LSK
	LT-HSC	ST-HSC	MPP-2	MPP-3	MPP-4
	0.0902778	0.0717593	0.138889	0.430556	0.210648
	0.0483871	0.0451613	0.169355	0.408065	0.25
	0.0421456	0.0255428	0.091954	0.559387	0.233716
	0.0572451	0.039356	0.189624	0.325581	0.330948
	0.0423453	0.0358306	0.153094	0.436482	0.288274
	0.062249	0.0542169	0.154618	0.411647	0.238956
	0.0753564	0.0366599	0.152749	0.421589	0.244399
	0.0412926	0.0305206	0.21544	0.443447	0.206463
	0.0365169	0.0308989	0.241573	0.382022	0.205056
	0.0445545	0.0222772	0.247525	0.423267	0.205446
	0.0544413	0.0143266	0.378223	0.249284	0.169054
	0.066474	0.0289017	0.268786	0.300578	0.202312
	0.066482	0.033241	0.360111	0.238227	0.224377
	0.0508475	0.0242131	0.268765	0.2954	0.246973
	0.033241	0.0138504	0.418283	0.243767	0.213296
P8	Frequency of HSPC in LSK
	LT-HSC	ST-HSC	MPP-2	MPP-3	MPP-4
	0.0347003	0.0141956	0.246057	0.485804	0.170347
	0.00939368	0.0145175	0.133219	0.604611	0.181042
	0.0141093	0.0299824	0.106702	0.653439	0.148148
	0.0120378	0.0146174	0.0765262	0.656922	0.205503
	0.0713202	0.0394537	0.213961	0.417299	0.174507
	0.0383693	0.0143885	0.386091	0.340528	0.151079
	0.0218038	0.0208127	0.100099	0.675917	0.135778
	0.0212569	0.0203327	0.142329	0.627542	0.146026
	0.022412	0.0128068	0.0992529	0.651014	0.167556
	0.0276382	0.0251256	0.263819	0.364322	0.223618
	0.0210773	0.030445	0.332553	0.34192	0.203747
	0.0383481	0.0324484	0.318584	0.336283	0.171091
	0.026455	0.0291005	0.301587	0.362434	0.195767
	0.0464037	0.0324826	0.236659	0.341067	0.25058
P14	Frequency of HSPC in LSK
	LT-HSC	ST-HSC	MPP-2	MPP-3	MPP-4
	0.0298507	0.0597015	0.0149254	0.656716	0.149254
	0.0895522	0.104478	0.0149254	0.656716	0.0597015
	0	0.1	0.0166667	0.683333	0.116667
	0.0461538	0.0923077	0.0615385	0.707692	0.0769231
	0	0.290323	0	0.548387	0.0967742
	0.0245614	0.077193	0.0140351	0.687719	0.14386
	0.0147059	0.0294118	0.132353	0.558824	0.0955882
	0.0454545	0.0363636	0.127273	0.536364	0.163636
	0.126984	0.047619	0.174603	0.47619	0.0634921
	0.0196078	0.0588235	0.196078	0.470588	0.127451
	0.0485437	0.0291262	0.194175	0.475728	0.106796
P21	Frequency of HSPC in LSK
	LT-HSC	ST-HSC	MPP-2	MPP-3	MPP-4
	0.0888889	0.0888889	0.2	0.355556	0.111111
	0.142857	0.0204082	0.306122	0.285714	0.183673
	0.0958904	0.0273973	0.205479	0.315068	0.30137
	0.113636	0.0227273	0.227273	0.454545	0.136364
	0.106383	0.0425532	0.0851064	0.425532	0.212766
	0.204545	0	0.136364	0.25	0.25
	0.259259	0	0.166667	0.388889	0.12963
	0.142857	0.0571429	0.257143	0.342857	0.114286
	0.0175439	0.105263	0.157895	0.438596	0.22807
	0.146341	0	0.0243902	0.439024	0.219512
	0.0819672	0.0819672	0	0.622951	0.131148
	0.0447761	0.0149254	0.0895522	0.507463	0.134328
	0.0652174	0.0652174	0.0869565	0.630435	0.0434783
P28	Frequency of HSPC in LSK
	LT-HSC	ST-HSC	MPP-2	MPP-3	MPP-4
	0.205882	0.0147059	0.0441176	0.397059	0.132353
	0.333333	0	0.0833333	0.444444	0.0555556
	0.222222	0.037037	0.037037	0.592593	0.111111
	0.214286	0.0357143	0	0.5	0.142857
	0.0454545	0.0454545	0.0454545	0.727273	0.0681818
	0.142857	0.0285714	0.142857	0.571429	0.0285714
	0.206897	0.0344828	0.0689655	0.551724	0.0344828
	0.25	0.125	0	0.5625	0.0625
	0.2	0	0.2	0.4	0
	0.111111	0	0.111111	0.444444	0.111111

## Sheet: Figure 2b
E15.5	Frequency of HSPC in LSK
	LT-HSC	ST-HSC	MPP-2	MPP-3	MPP-4
	0.023968	0.0492676	0.519308	0.0332889	0.129161
	0.0152801	0.0509338	0.512733	0.0441426	0.0780985
	0.00525624	0.0183968	0.216163	0.473062	0.167543
	0.00898204	0.0583832	0.389222	0.202096	0.161677
	0.020155	0.0170543	0.786047	0.0806202	0.048062
	0.0252294	0.0183486	0.736239	0.0986239	0.0665138
	0.0233546	0.014862	0.815287	0.0424628	0.0382166
	0.0120968	0.0322581	0.768145	0.0887097	0.0362903
	0.00315457	0.0347003	0.709779	0.0662461	0.129338
	0	0.0264317	0.709251	0.0837004	0.132159
	0.0226244	0.0452489	0.633484	0.180995	0.0588235
	0.00985222	0.0541872	0.689655	0.0788177	0.0935961
	0.00990099	0.029703	0.811881	0.0544554	0.0247525
E16.5	Frequency of HSPC in LSK
	LT-HSC	ST-HSC	MPP-2	MPP-3	MPP-4
	0.0166667	0.035	0.741667	0.075	0.035
	0.00959233	0.0239808	0.784173	0.0431655	0.0407674
	0.0126783	0.0110935	0.839937	0.0396197	0.0174326
	0.00878477	0.0395315	0.783309	0.0439239	0.0248902
	0.00195312	0.0292969	0.798828	0.0546875	0.0292969
	0.0257732	0.0335052	0.783505	0.0695876	0.0206186
	0.010989	0.0172684	0.458399	0.44113	0.0266876
	0.0143678	0.0287356	0.772989	0.0689655	0.0431034
	0.0233723	0.0200334	0.78798	0.0717863	0.033389
	0.00754717	0.0490566	0.581132	0.271698	0.0301887
	0.015625	0.0234375	0.769531	0.0820312	0.0429688
	0.0258303	0.0295203	0.686347	0.114391	0.103321
	0.0173913	0.0478261	0.782609	0.0695652	0.0130435
E17.5	Frequency of HSPC in LSK
	LT-HSC	ST-HSC	MPP-2	MPP-3	MPP-4
	0.00238095	0.052381	0.738095	0.0761905	0.00952381
	0.00292398	0.0380117	0.704678	0.0847953	0.0321637
	0.00539084	0.0296496	0.714286	0.113208	0.0269542
	0.0120846	0.0181269	0.722054	0.0664653	0.0362538
	0.00895522	0.0268657	0.710448	0.110448	0.0298507
	0.0026455	0.0238095	0.73545	0.0687831	0.026455
	0.0111732	0.00558659	0.751397	0.0782123	0.0195531
	0.0116279	0.0290698	0.773256	0.0988372	0.0232558
	0.00641026	0.025641	0.769231	0.0897436	0.0320513
	0.00645161	0.0322581	0.787097	0.0322581	0.00645161
	0.00840336	0.0168067	0.764706	0.117647	0.0168067
E18.5	Frequency of HSPC in LSK
	LT-HSC	ST-HSC	MPP-2	MPP-3	MPP-4
	0.042065	0.0191205	0.695985	0.0860421	0.0726577
	0.0427586	0.022069	0.564138	0.165517	0.124138
	0.0265211	0.0280811	0.658346	0.0920437	0.102964
	0.0326087	0.0282609	0.706522	0.102174	0.0695652
	0.0232897	0.0203785	0.652111	0.107715	0.107715
	0.0387454	0.0166052	0.630996	0.130996	0.108856
	0.0284238	0.0335917	0.435401	0.270026	0.173127
	0.0368349	0.0150068	0.461119	0.231924	0.206003
	0.0329341	0.0224551	0.609281	0.16018	0.115269
	0.0299728	0.013624	0.580381	0.149864	0.117166
	0.025641	0.0470085	0.542735	0.149573	0.166667
	0.014218	0.028436	0.582938	0.180095	0.132701
	0.00438596	0.00877193	0.258772	0.692982	0.0175439
	0.0353982	0.0221239	0.734513	0.0973451	0.0619469
	0.0209424	0.0157068	0.696335	0.141361	0.078534
	0.0380952	0.052381	0.557143	0.147619	0.157143
E19	Frequency of HSPC in LSK
	LT-HSC	ST-HSC	MPP-2	MPP-3	MPP-4
	0.0459364	0.0565371	0.144876	0.229682	0.399293
	0.0221519	0.0696203	0.151899	0.294304	0.35443
	0.0579151	0.0501931	0.11583	0.258687	0.432432
	0.0311111	0.0666667	0.186667	0.271111	0.36
	0.0351906	0.0322581	0.134897	0.293255	0.390029
	0.0594595	0.0594595	0.221622	0.210811	0.324324
	0.0502513	0.0653266	0.160804	0.271357	0.336683
	0.0257732	0.056701	0.231959	0.201031	0.340206
	0.0139535	0.0418605	0.2	0.32093	0.339535
	0.0566802	0.0445344	0.198381	0.336032	0.307692
P0	Frequency of HSPC in LSK
	LT-HSC	ST-HSC	MPP-2	MPP-3	MPP-4
	0.0304375	0.0304375	0.171845	0.377616	0.340203
	0.0293725	0.0462839	0.223409	0.372942	0.280374
	0.0300429	0.0238436	0.121125	0.535527	0.246543
	0.0291913	0.034714	0.179487	0.367258	0.336884
	0.0370995	0.0459528	0.176223	0.399663	0.29511
	0.0234326	0.040532	0.19316	0.343889	0.352122
	0.0241313	0.0376448	0.26834	0.332046	0.296332
	0.0273896	0.0380101	0.264952	0.31526	0.304639
	0.0223301	0.0417476	0.227184	0.325243	0.339806
	0.0260417	0.0364583	0.330208	0.273958	0.290625
	0.0208105	0.0295728	0.228916	0.382256	0.294633
	0.0244648	0.049949	0.231397	0.364934	0.284404
P2	Frequency of HSPC in LSK
	LT-HSC	ST-HSC	MPP-2	MPP-3	MPP-4
	0.0416141	0.0252207	0.259142	0.443253	0.184741
	0.0406469	0.0249126	0.352273	0.433566	0.103147
	0.0388186	0.0185654	0.327426	0.438819	0.125738
	0.0406162	0.047619	0.177871	0.529412	0.159664
	0.056394	0.0206513	0.300238	0.440032	0.147736
	0.0356623	0.0189229	0.321689	0.394469	0.189956
	0.0384866	0.0234834	0.255055	0.407697	0.219178
	0.0362812	0.0385488	0.337868	0.340892	0.194255
	0.0689238	0.0665054	0.200726	0.376058	0.229746
	0.053316	0.0624187	0.188557	0.36801	0.254876
	0.0600255	0.0536398	0.200511	0.403576	0.226054
	0.0499343	0.0302234	0.254928	0.373193	0.237845
	0.0185185	0.0339506	0.208333	0.550926	0.140432
	0.0486842	0.0552632	0.223684	0.364474	0.267105
	0.0527132	0.0511628	0.231008	0.426357	0.20155
	0.0446194	0.0524934	0.275591	0.335958	0.232283
P4	Frequency of HSPC in LSK
	LT-HSC	ST-HSC	MPP-2	MPP-3	MPP-4
	0.0540897	0.0534301	0.113456	0.53562	0.203166
	0.0622776	0.0809609	0.127224	0.439502	0.247331
	0.0600214	0.0728832	0.130761	0.481243	0.204716
	0.0433437	0.0448916	0.0696594	0.710526	0.0975232
	0.0825871	0.0656716	0.128358	0.418905	0.246766
	0.0472155	0.0677966	0.12954	0.487893	0.214286
	0.0325733	0.0228013	0.0684039	0.741042	0.117264
	0.0332168	0.0367133	0.0786713	0.699301	0.11014
	0.0514334	0.084317	0.0986509	0.494098	0.221754
	0.0447761	0.0716418	0.0865672	0.599005	0.156219
	0.057074	0.0482315	0.127814	0.455788	0.273312
	0.0457344	0.0395778	0.101143	0.544415	0.230431
	0.0443459	0.0894309	0.0894309	0.456024	0.269032
	0.0571688	0.00362976	0.331216	0.325771	0.214156
	0.06934	0.0760234	0.116124	0.471178	0.216374
	0.0627581	0.0966144	0.14038	0.428571	0.231214
	0.0588235	0.0858506	0.106518	0.491256	0.218601
P6	Frequency of HSPC in LSK
	LT-HSC	ST-HSC	MPP-2	MPP-3	MPP-4
	0.08005	0.0900563	0.120075	0.390869	0.24828
	0.0733766	0.0707792	0.11039	0.390909	0.292857
	0.0637027	0.0457863	0.134041	0.426012	0.269409
	0.0702179	0.0738499	0.096247	0.375303	0.319007
	0.0605144	0.070348	0.112708	0.455371	0.249622
	0.0725352	0.0894366	0.0887324	0.443662	0.259155
	0.0686723	0.0928712	0.100065	0.375409	0.299542
	0.0519878	0.0420489	0.103976	0.451835	0.291284
	0.0665251	0.0877565	0.09908	0.387827	0.296532
	0.0577096	0.0532011	0.0802525	0.526601	0.234445
	0.0803443	0.0882353	0.0946915	0.380918	0.291966
	0.0808229	0.0940485	0.0822924	0.393093	0.290963
	0.0599013	0.098661	0.0930233	0.360113	0.317829
	0.0658351	0.0519751	0.136521	0.390852	0.299376
	0.087308	0.0864996	0.107518	0.435732	0.227971
P8	Frequency of HSPC in LSK
	LT-HSC	ST-HSC	MPP-2	MPP-3	MPP-4
	0.0530348	0.0789629	0.0848556	0.46376	0.258103
	0.0289256	0.00929752	0.138946	0.505165	0.267562
	0.0504032	0.030914	0.12164	0.518145	0.232527
	0.0367412	0.0255591	0.12886	0.455804	0.308307
	0.0648836	0.101535	0.105002	0.393264	0.266964
	0.0719382	0.0933413	0.078478	0.431034	0.24019
	0.0614251	0.0448403	0.114865	0.476658	0.249386
	0.0428212	0.0176322	0.142947	0.513854	0.234257
	0.0470361	0.0457474	0.139175	0.473582	0.242912
	0.0444915	0.0709746	0.10964	0.345339	0.362288
	0.0502197	0.0634024	0.118016	0.347772	0.34275
	0.0607955	0.0863636	0.102273	0.333523	0.347727
	0.0685112	0.0843215	0.0909091	0.391963	0.306324
	0.0468178	0.0731529	0.0724214	0.445501	0.307242
P14	Frequency of HSPC in LSK
	LT-HSC	ST-HSC	MPP-2	MPP-3	MPP-4
	0.0460358	0.158568	0.0393862	0.468031	0.197954
	0.057047	0.161913	0.0444631	0.443792	0.199664
	0.068654	0.155375	0.0271003	0.474255	0.174345
	0.0543831	0.130682	0.0470779	0.483766	0.213474
	0.0711948	0.179214	0.0278232	0.414894	0.212766
	0.0532544	0.0828402	0.0408284	0.53432	0.228402
	0.0371319	0.0964575	0.0277422	0.424669	0.310286
	0.0401376	0.0802752	0.0351682	0.384557	0.372706
	0.0392328	0.109852	0.0313862	0.349608	0.354839
	0.052356	0.121728	0.0418848	0.357766	0.315881
	0.0575467	0.143867	0.0267542	0.364462	0.274104
P21	Frequency of HSPC in LSK
	LT-HSC	ST-HSC	MPP-2	MPP-3	MPP-4
	0.0483029	0.125762	0.0417755	0.320279	0.336379
	0.0342946	0.129384	0.0397506	0.410756	0.289945
	0.0408	0.1216	0.0344	0.4008	0.284
	0.0458633	0.108813	0.0296763	0.441547	0.260791
	0.0395683	0.103717	0.0257794	0.32494	0.36271
	0.0584329	0.110226	0.0405046	0.316069	0.328021
	0.0397727	0.121212	0.0331439	0.441288	0.247159
	0.0406639	0.126971	0.0390041	0.414938	0.251452
	0.0277089	0.0851944	0.0326716	0.419355	0.335401
	0.0309396	0.0928189	0.0328495	0.388464	0.335752
	0.0321122	0.118951	0.0316599	0.421981	0.263229
	0.0408079	0.0857378	0.0387469	0.39324	0.342539
	0.0328482	0.0902287	0.0307692	0.451975	0.30104
P28	Frequency of HSPC in LSK
	LT-HSC	ST-HSC	MPP-2	MPP-3	MPP-4
	0.0314729	0.0516156	0.0495174	0.431389	0.368443
	0.0237718	0.0598257	0.0459588	0.404517	0.387876
	0.0403628	0.061678	0.0503401	0.42449	0.346032
	0.0273738	0.0560308	0.0414885	0.413601	0.384517
	0.0272109	0.0485909	0.0539359	0.49757	0.302721
	0.0258698	0.0646744	0.0450491	0.453167	0.339429
	0.0325457	0.0780205	0.045029	0.421757	0.341953
	0.0448929	0.0749588	0.0510708	0.428748	0.302718
	0.0403147	0.100787	0.053589	0.39823	0.298427
	0.0294668	0.0846586	0.0537886	0.417212	0.316183

## Sheet: Figure 2c
E15.5	Total #/mouse
	LT-HSC	ST-HSC	MPP-2	MPP-3	MPP-4
	9728.89	12868.7	11232.4	30911.3	93485.8
	10797.4	13794.2	12472.1	28646.1	80253.2
	10270	13484.2	11093.1	34690.6	91332.2
	9655.52	15590.1	9514.22	28354.3	90761.9
	11932.3	16308.9	19529.4	79480	59579
	11995.2	18694.6	21119.2	89262	61060.5
	14239.3	19324.7	20420.1	86374.5	64780.9
	15852.7	18395.6	22453.5	80453.8	62707.5
	14651.6	13486.8	18636.4	66821.2	74729.4
	12101.6	15141.3	16976.7	56608	55805
	14729.6	19935.2	16681.7	53061.9	59391.5
	15070.5	18591.1	18467.6	54352.7	68435
	12243.7	15551.4	14959	48332.9	61218.3
E16.5	Total #/mouse
	LT-HSC	ST-HSC	MPP-2	MPP-3	MPP-4
	10588.4	8772.12	14452.7	39146.1	57579.1
	9153.96	7561.96	13797.3	40286.2	66465.7
	13986	9434.33	17213.5	53916.3	104440
	10423.1	9453.47	13955.1	42523.3	74415.7
	9712.95	8893.78	13925.8	40665.7	79341.9
	13380.9	12729.4	14608.7	43776	46933.3
	10551	9606.17	13346.3	40806.5	41200.2
	17706.4	18754.4	17265.1	67957.1	67240
	14303.9	14034.1	19431.8	68584.7	74151.1
	14069.8	15515.3	13298.8	63699.5	57339.2
	13482.7	17631.2	12704.9	71367.6	57625.6
	9537.35	15299.5	14554.4	51461.9	56628
	6627.98	8990.73	8192.92	30746.4	29795.2
E17.5	Total #/mouse
	LT-HSC	ST-HSC	MPP-2	MPP-3	MPP-4
	6773.33	7606.3	8373.5	31104.7	27992.1
	8458.91	11393.6	7941.02	31591.4	29381.8
	4323.72	5516.47	7659.7	31496.1	28066.9
	9114.28	9942.85	11888.2	43806.2	45103.1
	7793.39	7513.8	11707.6	48857.2	48857.2
	9037.02	7733.32	9866.65	40385.1	38637
	7683.64	7230	9186.35	34732.3	33002.8
	4743.41	5465.23	4743.41	23356.1	23871.7
	7086.2	6049.88	8066.51	29521.2	26216.1
	7946.71	9314.83	7917.61	30680.7	33678.9
	7757.23	8523.76	8094.5	32347.4	27962.8
E18.5	Total #/mouse
	LT-HSC	ST-HSC	MPP-2	MPP-3	MPP-4
	10724	7443.71	12238	75572.6	41508.1
	6417.05	6754.79	13340.7	73458.3	42892.9
	9757.25	8317.66	14076	58943.4	40628.6
	5327.86	5194.67	7991.8	40558.4	25640.3
	9645.24	6911.16	14505.8	69339.4	43669.4
	10094.1	7225.27	13388	86596.9	53127
	6851.96	5636.29	14367	58241.7	33154.7
	5273.69	3862.42	10918.8	55336.6	34316.1
	2106.87	2126.74	3319.31	13893.4	10196.4
	4220.07	3259.4	4460.23	17840.9	12248.5
	4495.28	3692.55	6502.1	29058.8	21232.2
	4487.23	4543.32	7347.84	45657.6	35112.6
	3302.25	2864.19	5020.76	20554.8	20790.7
	4574.11	3279.55	6602.25	26840.5	23172.6
	5578.24	4936.5	5183.32	28384.9	26163.4
E19	Total #/mouse
	LT-HSC	ST-HSC	MPP-2	MPP-3	MPP-4
	5428.98	4176.14	4927.84	29984.7	22008.2
	6570.52	5878.88	8587.78	35273.3	30431.9
	6018.6	4475.37	7973.35	34105.4	27160.8
	6567.27	5472.72	6403.09	36557.8	26652.2
	5066.44	4133.15	6177.5	32487.4	24310
	6963.07	4988.47	8366.08	37153.7	27020.9
	4610.75	4776.91	5939.98	27747.6	21558.4
	4727.99	3536.38	5343.01	26138.5	25100.6
	4890.85	5597.31	6901.53	40920.1	27062.7
	4894.34	3811.16	5817.04	26557.8	23508.9
P0	Total #/mouse
	LT-HSC	ST-HSC	MPP-2	MPP-3	MPP-4
	7354.55	8328.44	19847.2	110520	57795.3
	9323	8033.64	17191.3	108041	52103
	7741.35	4428.53	12461.7	58051.5	53588.7
	8045.73	6822.56	18238.8	84371.4	69557.5
	8570.71	8570.71	14760.7	89544.3	50668
	5684.99	3634.08	12089.6	51704.6	39579
	5969.49	4737.69	14829	55146.7	50882.8
	5219.15	4215.47	11291.4	56959	34576.9
	5354.03	3713.28	10319.5	43652.6	31476.5
	7917.17	4881.26	16667.7	68516.3	53693.9
	5539.89	3323.93	13900.1	54945.6	47340.9
	8189.39	7527.62	16461.5	91241.4	54265
P2	Total #/mouse
	LT-HSC	ST-HSC	MPP-2	MPP-3	MPP-4
	4940.71	2264.49	9510.86	37878.7	19145.2
	6109.52	2472.9	13128.2	44184.9	19565
	3923.54	1961.77	10165.5	43515.7	15040.3
	3396.36	2022.26	5237.13	24448.6	16904
	4622.32	2172.88	9560.69	35200.7	12602.7
	6049.59	2079.55	18022.7	55328.5	22559.9
	3085.37	1971.21	6913.51	24825.8	16769.5
	4271.93	1798.71	7355.43	28747.2	15835
	5973.22	2672.23	14304.3	57688.8	41812.6
	4691.5	3108.12	14309.1	43455	37062.8
	4552.3	3399.05	12989.2	41092.1	37935.8
	4142.91	2264.15	9490.15	33817.7	30108.3
	4575.03	2483.59	17777.3	45358.2	36077.4
	3250.39	2211.6	8109.22	22518.2	19904.4
	4346.66	2173.33	10915	35111.4	29122.6
	3396.58	2569.21	10668.8	33269.1	28783.9
P4	Total #/mouse
	LT-HSC	ST-HSC	MPP-2	MPP-3	MPP-4
	4259.16	1726.69	12892.6	26706.1	24634.1
	4297.44	1798.93	7095.78	19388.5	21087.5
	2159.2	2878.93	6739.32	17077.3	16226.7
	4522.55	2939.66	10175.7	16846.5	19220.8
	4075.78	2574.18	11369.3	18448.3	20700.7
	2638.58	1688.69	11504.2	21425.3	16042.6
	3674.33	1837.16	8861.61	18371.6	19452.3
	3042.74	1651.77	9823.69	22690.1	18951.9
	4484.19	2628.66	13761.8	31234.7	23194.1
	3176.04	2911.37	9660.47	23158.7	17203.6
	2992.2	1828.57	13963.6	38399.9	26431.1
	4639.43	1962.83	13918.3	45145.2	33725.1
	6388.4	4563.14	18252.6	39790.6	30116.7
	3609.08	902.27	42857.8	61354.4	36090.8
	2553.02	1624.65	10212.1	22280.9	16710.7
	2680.82	1515.25	10140.5	18765.8	15968.4
	3848.67	2822.36	11930.9	27582.2	19628.2
P6	Total #/mouse
	LT-HSC	ST-HSC	MPP-2	MPP-3	MPP-4
	3334.7	2650.66	5130.3	15903.9	7780.96
	2349.76	2193.11	8224.17	19816.3	12140.4
	3080.06	1866.7	6720.12	40880.7	17080.3
	3057.38	2101.95	10127.6	17388.8	17675.5
	2864.76	2424.03	10357.2	29529.1	19502.4
	2585.45	2251.85	6421.94	17097.4	9924.81
	2632.71	1280.78	5336.57	14728.9	8538.51
	4809.21	3554.63	25091.5	51646.7	24046
	1824.26	1543.61	12068.2	19084.6	10243.9
	5267.26	2633.63	29262.6	50039	24287.9
	2792.67	734.912	19401.7	12787.5	8671.96
	4896.48	2128.9	19798.8	22140.6	14902.3
	4118.05	2059.03	22306.1	14756.3	13898.4
	2384.86	1135.65	12605.7	13854.9	11583.6
	3917.58	1632.32	49296.2	28728.9	25137.8
P8	Total #/mouse
	LT-HSC	ST-HSC	MPP-2	MPP-3	MPP-4
	1899.37	777.013	13468.2	26591.1	9324.16
	1072.75	1657.88	15213.5	69045.9	20674.8
	1866.33	3965.95	14114.1	86434.3	19596.4
	1866.68	2266.69	11866.8	101868	31866.9
	1069.75	591.776	3209.25	6259.17	2617.47
	661.963	248.236	6661	5874.92	2606.48
	1968.38	1878.91	9036.64	61019.7	12257.6
	3263.29	3121.41	21849.8	96337.9	22417.4
	2715.27	1551.58	12024.8	78872.1	20299.9
	1187.29	1079.35	11333.2	15650.6	9606.23
	960.542	1387.45	15155.2	15582.1	9285.24
	1408.95	1192.19	11705.1	12355.4	6286.07
	1288.39	1417.23	14687.7	17651	9534.11
	1649.33	1154.53	8411.58	12122.6	8906.38
P14	Total #/mouse
	LT-HSC	ST-HSC	MPP-2	MPP-3	MPP-4
	174.632	349.264	87.3161	3841.91	873.161
	612.423	714.493	102.07	4491.1	408.282
	0	746.025	124.337	5097.83	870.362
	252.425	504.849	336.566	3870.51	420.708
	0	920.143	0	1738.05	306.714
	541.505	1701.87	309.431	15162.1	3171.67
	333.944	667.889	3005.5	12689.9	2170.64
	1099.31	879.448	3078.07	12971.9	3957.52
	1800.33	675.123	2475.45	6751.23	900.164
	444.821	1334.46	4448.21	10675.7	2891.34
	1094.01	656.408	4376.05	10721.3	2406.83
P21	Total #/mouse
	LT-HSC	ST-HSC	MPP-2	MPP-3	MPP-4
	755.044	755.044	1698.85	3020.18	943.805
	1963.45	280.493	4207.39	3926.9	2524.43
	1197.91	342.259	2566.95	3935.98	3764.85
	1218.13	243.625	2436.25	4872.5	1461.75
	1185.31	474.123	948.247	4741.23	2370.62
	1462.82	0	975.213	1787.89	1787.89
	4066.77	0	2614.35	6100.15	2033.38
	1501.58	600.633	2702.85	3603.8	1201.27
	278.869	1673.21	2509.82	6971.73	3625.3
	1527.41	0	254.568	4582.23	2291.11
	1627.28	1627.28	0	12367.3	2603.64
	614.497	204.832	1228.99	6964.3	1843.49
	871.992	871.992	1162.66	8429.26	581.328
P28	Total #/mouse
	LT-HSC	ST-HSC	MPP-2	MPP-3	MPP-4
	9556.96	682.64	2047.92	18431.3	6143.76
	6083.72	0	1520.93	8111.63	1013.95
	3398.17	566.362	566.362	9061.78	1699.08
	4312.94	718.823	0	10063.5	2875.29
	843.852	843.852	843.852	13501.6	1265.78
	2910.77	582.153	2910.77	11643.1	582.153
	4773.07	795.511	1591.02	12728.2	795.511
	2779.15	1389.58	0	6253.09	694.788
	649.1	0	649.1	1298.2	0
	728.414	0	728.414	2913.66	728.414

[truncated: 49 more sheets: Figure 2d, Figure 2g, Supp Fig. 2c, Supp Fig. 2d, Supp Fig. 2e, Supp Fig. 2f, Figure 3b, Figure 3c, Figure 3e, Figure 3f, Figure 3g, Figure 3h, Supp Fig. 3a, Supp Fig. 3b, Supp Fig. 3e, Figure 4e, Figure 4f, Supp Fig. 4h, Supp Fig. 4i, Supp Fig. 4m …]
